# Supplementary material for: Brain cell type specific proteomics approach to discover pathological mechanisms in the childhood CNS disorder mucolipidosis type IV
Source: Front Mol Neurosci. 2023 Aug 7;16:1215425. doi: 10.3389/fnmol.2023.1215425 (PMC10440433; doi:10.3389/fnmol.2023.1215425)
Supplement: Supplementary file 1 [file Table_2.XLSX]

## Sheet: Brain_AllChannel_StatsTable
Uniprot

## Sheet: Astrocyte_ex5848_StatsTable
Uniprot

## Sheet: Microglia_ex5848_StatsTable
Uniprot

## Sheet: NSC_ex5848_StatsTable
Uniprot

## Sheet: Neuron_ex5848_StatsTable
Uniprot

## Sheet: Oligo_ex5848_StatsTable
Uniprot
