# Supplementary material for: Brain cell type specific proteomics approach to discover pathological mechanisms in the childhood CNS disorder mucolipidosis type IV
Source: Front Mol Neurosci. 2023 Aug 7;16:1215425. doi: 10.3389/fnmol.2023.1215425 (PMC10440433; doi:10.3389/fnmol.2023.1215425)
Supplement: Supplementary file 3 [file Table_4.XLSX]

## Sheet: Brain_Tissue_vs_CellType DOWN
Names	total	elements
Brain cells	163	Q5DTY9
		Q9CQ54
		O35643
		Q8K4Z3
		Q8VDD5
		P63028
		P58252
		Q76MZ3
		Q5M8N0
		P10922
		P12970
		Q9CY50
		P09671
		Q640R3
		P99024
		Q8VEM8
		Q6WVG3
		Q9CPP6
		P62962
		Q8VIJ6
		Q7TQF7
		P70349
		P08228
		Q99LY9
		Q99KI0
		P10639
		Q61792
		Q80UM7
		O55128
		Q06185
		Q8R081
		Q9D023
		Q920I9
		O89053
		Q9CR57
		Q62465
		P17183
		Q91YQ5
		Q9DCT2
		P25444
		P24369
		B1AXV0
		P68368
		Q9DAS9
		Q9CQ62
		P54728
		P18293
		Q8R0K4
		P62774
		O08547
		Q8CI94
		P06151
		P43275
		Q9R1P4
		P51881
		Q8BMF4
		Q62048
		P63001
		Q61768
		O54734
		Q922Q8
		P20444
		Q8BLF1
		P62823
		Q9CQI6
		P14869
		P31725
		P31786
		Q04447
		Q80WS3
		P14824
		Q61087
		O35658
		P63044
		P97315
		P53026
		P48758
		Q6P068
		Q99JR1
		O89023
		Q61081
		Q8BMS2
		P17182
		P70168
		P35979
		Q9D8Y0
		P27005
		Q9R0P9
		Q8BVE3
		Q68FD5
		O08749
		Q8BH59
		Q8CF02
		P42125
		P16858
		P40124
		Q02248
		P27773
		Q8BLE7
		Q60864
		P35396
		Q3UHL1
		Q8R5H6
		O08709
		Q62426
		Q9DCX2
		Q5DTK1
		Q9D172
		P03930
		P70175
		Q9CQ69
		Q80TA9
		P20029
		B2RSH2
		P47754
		Q8BWF0
		Q91YP0
		Q8BWT1
		Q9CR68
		P35802
		P12382
		P56480
		Q9QY76
		Q8VDN2
		Q8BX17
		Q61335
		P48771
		Q9CXZ1
		Q91YT0
		Q3UD82
		P48774
		P0DP27
		Q9D1A2
		Q91ZZ3
		P20108
		Q8CBE3
		Q3TMH2
		P63017
		Q9DCW4
		P80318
		Q9Z2I9
		P62627
		Q8C0M9
		Q8BMS1
		O35857
		P99027
		Q9JKR6
		P84091
		Q91VW3
		P63011
		Q9D855
		P00920
		P14148
		Q9CQE5
		P17742
		Q8BP92
		Q91X97
		Q9ERS2
		Q9DBJ1
		Q8VE33
		Q9EQ20
		Q9CR61
		P35700
Brain tissue	29	Q8R3P0
		Q9CR30
		Q9DCU2
		Q62433
		Q925N1
		P06879
		P07310
		P16330
		Q80YN3
		Q9WVT6
		Q921C1
		Q9JL62
		P40240
		Q99J21
		P60202
		P20917
		Q7M750
		Q5EBJ4
		Q8BJQ9
		E9PUL5
		Q922J6
		P40237
		Q9D2P8
		P23927
		Q8BGN3
		Q9D8B7
		Q61885
		Q8CI61
		Q60771

## Sheet: Brain_Tissue_vs_CellType UP
Names	total	elements
Brain cells Brain tissue	2	O89023
		P20060
Brain cells	151	P60761
		P09405
		O35143
		Q99020
		D3Z7P3
		Q9EPB4
		Q9CQU3
		Q8K2C9
		P63321
		P08113
		P10922
		P12970
		O08997
		Q80VP0
		Q99PV0
		P30275
		O08917
		P05202
		Q8CGP7
		Q62425
		P43277
		Q8VIJ6
		Q3TDQ1
		P06837
		P08228
		P14115
		O35381
		Q9CYN2
		P41105
		Q9WTT4
		Q9CY27
		Q8BH95
		Q3U1J4
		Q9CX86
		Q91VR2
		Q6P1F6
		Q641P0
		P62141
		Q61016
		P61027
		Q61508
		P28652
		Q9JLZ3
		Q9D0K2
		P43275
		Q60930
		P70404
		Q9R0Q7
		P51863
		Q64332
		P56135
		P15864
		Q9R0Q6
		Q8BLF1
		Q9QXL1
		O08553
		P61358
		P63168
		Q99JY0
		Q9D1D4
		Q9Z1P6
		P61089
		Q9WV98
		P13707
		P62900
		Q9JKC6
		Q8R164
		E9PVD3
		Q03958
		G5E829
		Q9D1T0
		Q91V41
		Q60598
		Q68ED7
		P60521
		Q80XN0
		Q9DBG6
		O54774
		Q9QXV0
		P27661
		E9PUL5
		Q8BVE3
		P84099
		Q99PT1
		Q62283
		P61982
		Q9D6F9
		P17665
		O70318
		Q9CZ13
		Q9WUM4
		P14152
		Q62419
		P57746
		O55125
		P48962
		Q9R0P3
		Q61176
		P63323
		P62073
		Q9R0P5
		Q80TA9
		Q9CQ69
		P55012
		P62897
		Q8QZT1
		Q9WUC3
		P09528
		Q6PGE7
		Q99KU0
		P43276
		Q9D2G2
		Q9JM14
		P53702
		P31324
		Q60931
		Q8VDN2
		Q8R1Q8
		Q8BMK4
		Q9Z0X1
		P43024
		P19246
		Q3UD82
		P34884
		P63038
		P62702
		P01942
		Q8R180
		P51660
		Q9CVB6
		Q8BXZ1
		Q8BQM8
		P84086
		P10126
		Q91XV3
		P59999
		Q61885
		Q99PJ0
		P43274
		Q91VW3
		P45878
		P15105
		P17742
		P99026
		Q6GQT9
		O55126
		Q9DBJ1
		P29595
		Q9D1K2
		P50114
		O54983
Brain tissue	24	Q8VCD5
		P11087
		Q99M71
		Q8VEB4
		Q01149
		Q571E4
		Q9Z2Q5
		P12265
		P50428
		Q64345
		P03995
		Q8BFR4
		P29416
		P50429
		Q60963
		Q3TCN2
		P63082
		Q9EQG7
		Q80YV3
		P08122
		P0DP27
		Q6PGH1
		Q9D7V9
		P10605

## Sheet: Cell_Type DOWN
Names	total	elements
Ast Mg NSC	1	P35396
Ast Mg	4	P09671
		Q04447
		P99027
		Q9D855
Ast NSC	1	P35700
Ast Neu	2	Q60864
		P63011
Ast Olig	2	Q9DAS9
		P97315
Mg NSC	2	Q8VDD5
		P17182
Mg Neu	1	Q9QY76
Ast	72	Q5DTY9
		Q9CQ54
		O35643
		Q8K4Z3
		P63028
		Q5M8N0
		Q640R3
		P62962
		Q7TQF7
		P70349
		Q99LY9
		P10639
		Q61792
		Q9D023
		Q9DCT2
		P25444
		Q9CQ62
		P54728
		P62774
		Q8CI94
		Q9R1P4
		P51881
		Q62048
		P63001
		Q61768
		P20444
		Q8BLF1
		P62823
		P31786
		O35658
		P63044
		P53026
		Q99JR1
		O89023
		Q61081
		P70168
		Q9D8Y0
		Q8BVE3
		O08749
		P40124
		Q02248
		Q8BLE7
		Q3UHL1
		Q8R5H6
		O08709
		Q62426
		Q9DCX2
		Q5DTK1
		Q9D172
		P03930
		P70175
		B2RSH2
		P47754
		P35802
		P12382
		Q8BX17
		P48771
		Q9CXZ1
		P48774
		Q91ZZ3
		P20108
		Q8CBE3
		Q3TMH2
		Q9DCW4
		P80318
		P62627
		Q8C0M9
		Q91VW3
		P00920
		Q91X97
		Q8VE33
		Q9EQ20
Mg	39	Q76MZ3
		P12970
		Q9CY50
		P99024
		Q9CPP6
		Q8VIJ6
		Q80UM7
		O55128
		Q06185
		Q9CR57
		Q62465
		Q91YQ5
		B1AXV0
		P68368
		P18293
		O08547
		Q8BMF4
		O54734
		Q922Q8
		P14869
		P31725
		Q80WS3
		P35979
		P27005
		Q8BH59
		Q8CF02
		P42125
		Q80TA9
		Q8BWF0
		Q8BWT1
		Q9CR68
		Q91YT0
		P0DP27
		Q9JKR6
		P14148
		P17742
		Q8BP92
		Q9ERS2
		Q9DBJ1
NSC	22	P10922
		Q8VEM8
		Q6WVG3
		P08228
		Q99KI0
		Q8R081
		O89053
		P24369
		P43275
		Q9CQI6
		Q61087
		Q6P068
		Q9R0P9
		Q68FD5
		P16858
		P27773
		P56480
		Q8VDN2
		Q61335
		Q9D1A2
		P63017
		Q9CQE5
Neu	14	P58252
		Q920I9
		P06151
		P14824
		P48758
		Q8BMS2
		Q9CQ69
		P20029
		Q91YP0
		Q3UD82
		Q9Z2I9
		O35857
		P84091
		Q9CR61
Olig	3	P17183
		Q8R0K4
		Q8BMS1

## Sheet: Cell_Type UP
Names	total	elements
Ast Mg NSC	1	P63168
Ast Mg Neu	3	P60761
		O35143
		Q9D2G2
Mg NSC Olig	1	P43277
NSC Neu Olig	1	P17742
Ast Mg	3	Q8K2C9
		P70404
		Q9JKC6
Ast Neu	1	Q9WTT4
Mg NSC	2	Q8CGP7
		P20060
Neu Olig	1	P10126
Ast	66	D3Z7P3
		P63321
		P08113
		P12970
		Q80VP0
		P30275
		O08917
		P06837
		P08228
		Q6P1F6
		Q641P0
		P62141
		Q61016
		P61027
		P28652
		Q9JLZ3
		Q9R0Q6
		P61089
		P13707
		Q8R164
		E9PVD3
		G5E829
		Q9D1T0
		Q91V41
		Q68ED7
		P60521
		Q80XN0
		O54774
		Q9QXV0
		E9PUL5
		Q62283
		P61982
		Q9D6F9
		P17665
		Q9CZ13
		Q9WUM4
		Q62419
		P57746
		O55125
		Q9R0P3
		Q61176
		P63323
		P62073
		Q9R0P5
		P55012
		P62897
		Q9WUC3
		Q6PGE7
		Q9JM14
		P53702
		P31324
		Q8R1Q8
		Q9Z0X1
		P43024
		P19246
		Q9CVB6
		Q8BQM8
		Q91XV3
		P59999
		Q61885
		Q99PJ0
		P45878
		P99026
		O55126
		P29595
		O54983
Mg	35	Q9CQU3
		P10922
		Q99PV0
		Q62425
		Q3TDQ1
		P14115
		Q9CYN2
		Q9CY27
		Q8BH95
		Q3U1J4
		Q91VR2
		P43275
		Q60930
		P51863
		P56135
		P15864
		Q8BLF1
		P61358
		Q99JY0
		Q9D1D4
		Q9WV98
		Q9DBG6
		P84099
		P48962
		Q9CQ69
		Q8QZT1
		Q60931
		Q8VDN2
		Q8BMK4
		P63038
		Q8R180
		P51660
		Q8BXZ1
		Q6GQT9
		Q9D1K2
NSC	22	P09405
		Q9EPB4
		O08997
		Q8VIJ6
		P41105
		Q61508
		Q9D0K2
		Q9R0Q7
		Q9QXL1
		O08553
		P62900
		O89023
		P27661
		Q99PT1
		O70318
		P14152
		Q80TA9
		P43276
		Q3UD82
		P62702
		P01942
		Q91VW3
Neu	7	Q64332
		Q9Z1P6
		Q03958
		Q60598
		Q8BVE3
		P34884
		P84086
Olig	10	Q99020
		P05202
		O35381
		Q9CX86
		P09528
		Q99KU0
		P43274
		P15105
		Q9DBJ1
		P50114
