# Supplementary material for: Brain cell type specific proteomics approach to discover pathological mechanisms in the childhood CNS disorder mucolipidosis type IV
Source: Front Mol Neurosci. 2023 Aug 7;16:1215425. doi: 10.3389/fnmol.2023.1215425 (PMC10440433; doi:10.3389/fnmol.2023.1215425)
Supplement: Supplementary file 4 [file Table_5.XLSX]

## Sheet: Brain_UP
Annotation Cluster 1	Enrichment Score: 7.446156191267504
Category	Term	Count	%	PValue	Genes	List Total	Pop Hits	Pop Total	Fold Enrichment	Bonferroni	Benjamini	FDR
GOTERM_CC_ALL	GO:0000323~lytic vacuole	15	57.6923	3.50568e-16	P10605, Q99M71, Q8BFR4, P03995, Q9D7V9, P20060, P63082, P50428, P12265, Q571E4, P50429, Q3TCN2, P29416, Q8VEB4, O89023	26	573	21038	21.182	7.32747e-14	3.85625e-14	3.36545e-14
GOTERM_CC_ALL	GO:0005764~lysosome	15	57.6923	3.50568e-16	P10605, Q99M71, Q8BFR4, P03995, Q9D7V9, P20060, P63082, P50428, P12265, Q571E4, P50429, Q3TCN2, P29416, Q8VEB4, O89023	26	573	21038	21.182	7.32747e-14	3.85625e-14	3.36545e-14
GOTERM_CC_ALL	GO:0005773~vacuole	15	57.6923	3.69267e-15	P10605, Q99M71, Q8BFR4, P03995, Q9D7V9, P20060, P63082, P50428, P12265, Q571E4, P50429, Q3TCN2, P29416, Q8VEB4, O89023	26	678	21038	17.9016	8.06022e-13	2.70796e-13	2.36331e-13
UP_KW_CELLULAR_COMPONENT	KW-0458~Lysosome	13	50	1.57045e-14	P10605, Q99M71, Q8BFR4, Q9D7V9, P20060, P50428, P12265, Q571E4, P50429, Q3TCN2, P29416, Q8VEB4, O89023	26	360	17833	24.7681	2.6612e-13	2.66976e-13	2.66976e-13
KEGG_PATHWAY	mmu04142:Lysosome	11	42.3077	3.34748e-14	Q571E4, P10605, Q8BFR4, P50429, P20060, P63082, P50428, P29416, P12265, Q8VEB4, O89023	20	135	9011	36.7115	2.81641e-12	2.81188e-12	2.57756e-12
UP_KW_MOLECULAR_FUNCTION	KW-0378~Hydrolase	14	53.8462	4.49484e-09	P10605, Q8BFR4, Q60963, Q9D7V9, P20060, P50428, P12265, Q571E4, P50429, Q9EQG7, Q3TCN2, P29416, Q8VEB4, O89023	17	1741	11984	5.66868	5.39381e-08	5.39381e-08	5.39381e-08
GOTERM_BP_ALL	GO:1901565~organonitrogen compound catabolic process	9	34.6154	6.09304e-09	Q571E4, Q8BFR4, Q60963, P50429, P20060, P29416, P12265, Q8VEB4, O89023	26	345	19984	20.0508	7.19585e-06	1.79745e-06	1.73347e-06
GOTERM_BP_ALL	GO:0044712~single-organism catabolic process	12	46.1538	1.04433e-08	Q571E4, P10605, Q8BFR4, Q60963, Q9D7V9, P50429, P20060, Q9EQG7, Q3TCN2, P29416, P12265, Q8VEB4	26	996	19984	9.26043	1.23334e-05	2.46461e-06	2.37688e-06
UP_SEQ_FEATURE	CARBOHYD:N-linked (GlcNAc...) asparagine	18	69.2308	1.5443e-08	P10605, Q99M71, Q8BFR4, Q60963, Q9D7V9, P20060, P50428, P12265, Q571E4, P11087, P50429, Q01149, Q9EQG7, P08122, Q3TCN2, P29416, Q8VEB4, O89023	26	3705	22270	4.16132	1.34354e-06	1.34354e-06	1.34354e-06
GOTERM_BP_ALL	GO:0009056~catabolic process	16	61.5385	3.92019e-08	P10605, Q8BFR4, P03995, Q60963, Q9D7V9, P20060, P50428, P12265, Q571E4, P50429, Q9EQG7, P0DP27, Q3TCN2, P29416, Q8VEB4, O89023	26	2574	19984	4.77772	4.62964e-05	6.60832e-06	6.37311e-06
GOTERM_BP_ALL	GO:0044248~cellular catabolic process	15	57.6923	4.68765e-08	P10605, Q8BFR4, P03995, Q60963, P20060, P50428, P12265, Q571E4, P50429, Q9EQG7, P0DP27, Q3TCN2, P29416, Q8VEB4, O89023	26	2187	19984	5.27171	5.53596e-05	6.91428e-06	6.66818e-06
GOTERM_BP_ALL	GO:1901575~organic substance catabolic process	14	53.8462	2.93889e-07	P10605, Q8BFR4, P03995, Q60963, Q9D7V9, P20060, P12265, Q571E4, P50429, Q9EQG7, Q3TCN2, P29416, Q8VEB4, O89023	26	2107	19984	5.10708	0.000347022	3.15262e-05	3.04041e-05
GOTERM_MF_ALL	GO:0016787~hydrolase activity	15	57.6923	8.91112e-07	P10605, Q8BFR4, Q60963, Q9D7V9, P20060, P63082, P50428, P12265, Q571E4, P50429, Q9EQG7, Q3TCN2, P29416, Q8VEB4, O89023	25	2707	18541	4.10957	0.000172861	8.64379e-05	8.19823e-05
GOTERM_BP_ALL	GO:0044710~single-organism metabolic process	17	65.3846	3.18901e-06	P10605, Q8BFR4, Q60963, Q9D7V9, P20060, P63082, P50428, P12265, Q571E4, P11087, P50429, Q01149, Q9EQG7, P0DP27, Q3TCN2, P29416, Q8VEB4	26	4129	19984	3.16456	0.00375915	0.000268788	0.000259221
GOTERM_BP_ALL	GO:1901564~organonitrogen compound metabolic process	13	50	9.13984e-06	P10605, Q9Z2Q5, Q8BFR4, Q60963, Q9D7V9, P20060, P12265, Q571E4, P50429, P0DP27, P29416, Q8VEB4, O89023	26	2378	19984	4.20185	0.0107362	0.000674064	0.000650071
UP_KW_PTM	KW-0325~Glycoprotein	18	69.2308	1.27583e-05	P10605, Q99M71, Q8BFR4, Q60963, Q9D7V9, P20060, P50428, P12265, Q571E4, P11087, P50429, Q01149, Q9EQG7, P08122, Q3TCN2, P29416, Q8VEB4, O89023	23	4037	12844	2.48992	0.000153089	0.000165858	0.000165858
UP_KW_DOMAIN	KW-0732~Signal	18	69.2308	4.81629e-05	P10605, Q99M71, Q8BFR4, Q60963, Q9D7V9, P20060, P50428, P12265, Q571E4, P11087, P50429, Q01149, Q9EQG7, P08122, Q3TCN2, P29416, Q8VEB4, O89023	24	4748	14765	2.3323	0.000385239	0.000385303	0.000385303
GOTERM_BP_ALL	GO:0009057~macromolecule catabolic process	9	34.6154	0.000160142	Q571E4, P10605, Q8BFR4, P03995, P50429, P20060, P29416, P12265, O89023	26	1347	19984	5.13551	0.172332	0.00699882	0.00674971
GOTERM_BP_ALL	GO:0043436~oxoacid metabolic process	8	30.7692	0.0003394	Q571E4, Q8BFR4, Q9D7V9, P50429, P20060, P29416, P12265, Q8VEB4	26	1122	19984	5.48032	0.330283	0.0125888	0.0121407
GOTERM_BP_ALL	GO:0006082~organic acid metabolic process	8	30.7692	0.000371982	Q571E4, Q8BFR4, Q9D7V9, P50429, P20060, P29416, P12265, Q8VEB4	26	1139	19984	5.39853	0.355572	0.0133012	0.0128277
GOTERM_BP_ALL	GO:0044281~small molecule metabolic process	10	38.4615	0.000603103	Q571E4, Q8BFR4, Q9D7V9, P50429, P20060, Q9EQG7, P0DP27, P29416, P12265, Q8VEB4	26	2077	19984	3.7006	0.509573	0.0203332	0.0196095
GOTERM_MF_ALL	GO:0003824~catalytic activity	17	65.3846	0.000614336	P10605, Q8BFR4, Q60963, Q9D7V9, P20060, Q80YV3, P63082, P50428, P12265, Q571E4, Q8VCD5, P50429, Q9EQG7, Q3TCN2, P29416, Q8VEB4, O89023	25	6020	18541	2.09433	0.112386	0.0238363	0.0226076
GOTERM_BP_ALL	GO:0019752~carboxylic acid metabolic process	6	23.0769	0.00804728	Q9D7V9, P50429, P20060, P29416, P12265, Q8VEB4	26	1029	19984	4.48172	0.999928	0.172651	0.166506
Annotation Cluster 2	Enrichment Score: 4.474846524070985
Category	Term	Count	%	PValue	Genes	List Total	Pop Hits	Pop Total	Fold Enrichment	Bonferroni	Benjamini	FDR
UP_KW_CELLULAR_COMPONENT	KW-0458~Lysosome	13	50	1.57045e-14	P10605, Q99M71, Q8BFR4, Q9D7V9, P20060, P50428, P12265, Q571E4, P50429, Q3TCN2, P29416, Q8VEB4, O89023	26	360	17833	24.7681	2.6612e-13	2.66976e-13	2.66976e-13
KEGG_PATHWAY	mmu04142:Lysosome	11	42.3077	3.34748e-14	Q571E4, P10605, Q8BFR4, P50429, P20060, P63082, P50428, P29416, P12265, Q8VEB4, O89023	20	135	9011	36.7115	2.81641e-12	2.81188e-12	2.57756e-12
GOTERM_BP_ALL	GO:0006027~glycosaminoglycan catabolic process	6	23.0769	3.32753e-10	Q571E4, Q8BFR4, P50429, P20060, P29416, P12265	26	31	19984	148.764	3.92981e-07	3.92649e-07	3.78673e-07
KEGG_PATHWAY	mmu00531:Glycosaminoglycan degradation	6	23.0769	4.68635e-10	Q571E4, Q8BFR4, P50429, P20060, P29416, P12265	20	21	9011	128.729	3.93654e-08	1.96827e-08	1.80425e-08
GOTERM_BP_ALL	GO:0006026~aminoglycan catabolic process	6	23.0769	1.27899e-09	Q571E4, Q8BFR4, P50429, P20060, P29416, P12265	26	40	19984	115.292	1.51049e-06	5.72463e-07	5.52087e-07
GOTERM_BP_ALL	GO:0044273~sulfur compound catabolic process	6	23.0769	1.45541e-09	Q571E4, Q8BFR4, P50429, P20060, P29416, P12265	26	41	19984	112.48	1.71884e-06	5.72463e-07	5.52087e-07
GOTERM_BP_ALL	GO:1901565~organonitrogen compound catabolic process	9	34.6154	6.09304e-09	Q571E4, Q8BFR4, Q60963, P50429, P20060, P29416, P12265, Q8VEB4, O89023	26	345	19984	20.0508	7.19585e-06	1.79745e-06	1.73347e-06
GOTERM_BP_ALL	GO:0044712~single-organism catabolic process	12	46.1538	1.04433e-08	Q571E4, P10605, Q8BFR4, Q60963, Q9D7V9, P50429, P20060, Q9EQG7, Q3TCN2, P29416, P12265, Q8VEB4	26	996	19984	9.26043	1.23334e-05	2.46461e-06	2.37688e-06
INTERPRO	IPR017850:Alkaline-phosphatase-like, core domain	5	19.2308	2.82026e-08	Q571E4, Q8BFR4, P50429, Q9EQG7, P50428	26	27	20753	147.813	1.57935e-06	1.57935e-06	1.57935e-06
GOTERM_BP_ALL	GO:0030207~chondroitin sulfate catabolic process	4	15.3846	3.45025e-08	Q571E4, P50429, P20060, P12265	26	6	19984	512.41	4.07466e-05	6.60832e-06	6.37311e-06
GOTERM_CC_ALL	GO:0043202~lysosomal lumen	5	19.2308	5.45143e-08	Q99M71, P20060, Q3TCN2, P29416, P12265	26	32	21038	126.43	1.19931e-05	2.99829e-06	2.61669e-06
GOTERM_CC_ALL	GO:0005775~vacuolar lumen	5	19.2308	8.90132e-08	Q99M71, P20060, Q3TCN2, P29416, P12265	26	36	21038	112.382	1.95827e-05	3.91658e-06	3.41811e-06
GOTERM_BP_ALL	GO:1903510~mucopolysaccharide metabolic process	6	23.0769	9.66426e-08	Q571E4, Q8BFR4, P50429, P20060, P29416, P12265	26	93	19984	49.5881	0.000114128	1.26709e-05	1.22199e-05
UP_SEQ_FEATURE	DOMAIN:Sulfatase	4	15.3846	1.49178e-07	Q571E4, Q8BFR4, P50429, P50428	26	10	22270	342.615	1.29784e-05	6.48924e-06	6.48924e-06
GOTERM_BP_ALL	GO:0030203~glycosaminoglycan metabolic process	6	23.0769	2.68235e-07	Q571E4, Q8BFR4, P50429, P20060, P29416, P12265	26	114	19984	40.4534	0.000316735	3.15262e-05	3.04041e-05
UP_SEQ_FEATURE	BINDING:via 3-oxoalanine	4	15.3846	2.73088e-07	Q571E4, Q8BFR4, P50429, P50428	26	12	22270	285.513	2.37584e-05	7.91955e-06	7.91955e-06
INTERPRO	IPR024607:Sulfatase, conserved site	4	15.3846	3.37297e-07	Q571E4, Q8BFR4, P50429, P50428	26	12	20753	266.064	1.88885e-05	8.17857e-06	8.17857e-06
INTERPRO	IPR000917:Sulfatase	4	15.3846	4.38138e-07	Q571E4, Q8BFR4, P50429, P50428	26	13	20753	245.598	2.45354e-05	8.17857e-06	8.17857e-06
GOTERM_MF_ALL	GO:0008484~sulfuric ester hydrolase activity	4	15.3846	5.4039e-07	Q571E4, Q8BFR4, P50429, P50428	25	13	18541	228.197	0.00010483	8.64379e-05	8.19823e-05
GOTERM_BP_ALL	GO:0006022~aminoglycan metabolic process	6	23.0769	5.999e-07	Q571E4, Q8BFR4, P50429, P20060, P29416, P12265	26	134	19984	34.4156	0.000708231	5.89901e-05	5.68905e-05
GOTERM_BP_ALL	GO:1901136~carbohydrate derivative catabolic process	6	23.0769	1.72919e-06	Q571E4, Q8BFR4, P50429, P20060, P29416, P12265	26	166	19984	27.7813	0.00204009	0.000156957	0.000151371
UP_SEQ_FEATURE	ACT_SITE:Nucleophile	7	26.9231	1.82791e-06	Q571E4, Q8BFR4, Q60963, Q9D7V9, P50429, Q9EQG7, P50428	26	345	22270	17.379	0.000159016	3.97571e-05	3.97571e-05
GOTERM_CC_ALL	GO:0044437~vacuolar part	7	26.9231	3.39832e-06	Q99M71, P03995, P20060, P63082, Q3TCN2, P29416, P12265	26	363	21038	15.6035	0.000747353	0.000124605	0.000108746
GOTERM_BP_ALL	GO:0006029~proteoglycan metabolic process	5	19.2308	4.94078e-06	Q571E4, P50429, P20060, P29416, P12265	26	92	19984	41.7726	0.00581808	0.000388675	0.00037484
GOTERM_BP_ALL	GO:0030204~chondroitin sulfate metabolic process	4	15.3846	1.00872e-05	Q571E4, P50429, P20060, P12265	26	34	19984	90.4253	0.0118423	0.000700168	0.000675246
GOTERM_BP_ALL	GO:0030209~dermatan sulfate catabolic process	3	11.5385	1.49902e-05	P50429, P20060, P29416	26	5	19984	461.169	0.0175478	0.000982692	0.000947715
GOTERM_BP_ALL	GO:0050654~chondroitin sulfate proteoglycan metabolic process	4	15.3846	1.65723e-05	Q571E4, P50429, P20060, P12265	26	40	19984	76.8615	0.0193818	0.00102923	0.000992593
GOTERM_MF_ALL	GO:0004065~arylsulfatase activity	3	11.5385	4.47499e-05	Q571E4, P50429, P50428	25	8	18541	278.115	0.0086441	0.00289383	0.00274466
GOTERM_BP_ALL	GO:0030205~dermatan sulfate metabolic process	3	11.5385	5.37994e-05	P50429, P20060, P29416	26	9	19984	256.205	0.0615623	0.00317416	0.00306119
UP_KW_LIGAND	KW-0106~Calcium	8	30.7692	5.40859e-05	Q571E4, Q8BFR4, P11087, P50429, Q01149, P0DP27, P50428, O89023	11	864	6597	5.55303	0.000216326	0.000216344	0.000216344
GOTERM_BP_ALL	GO:0050655~dermatan sulfate proteoglycan metabolic process	3	11.5385	8.20675e-05	P50429, P20060, P29416	26	11	19984	209.622	0.0923765	0.00421042	0.00406056
GOTERM_BP_ALL	GO:0006790~sulfur compound metabolic process	6	23.0769	0.000101208	Q571E4, Q8BFR4, P50429, P20060, P29416, P12265	26	386	19984	11.9474	0.112665	0.00497606	0.00479895
GOTERM_BP_ALL	GO:0009057~macromolecule catabolic process	9	34.6154	0.000160142	Q571E4, P10605, Q8BFR4, P03995, P50429, P20060, P29416, P12265, O89023	26	1347	19984	5.13551	0.172332	0.00699882	0.00674971
GOTERM_BP_ALL	GO:0030214~hyaluronan catabolic process	3	11.5385	0.000253594	P20060, P29416, P12265	26	19	19984	121.36	0.258836	0.00997471	0.00961967
GOTERM_BP_ALL	GO:0043436~oxoacid metabolic process	8	30.7692	0.0003394	Q571E4, Q8BFR4, Q9D7V9, P50429, P20060, P29416, P12265, Q8VEB4	26	1122	19984	5.48032	0.330283	0.0125888	0.0121407
GOTERM_BP_ALL	GO:0006082~organic acid metabolic process	8	30.7692	0.000371982	Q571E4, Q8BFR4, Q9D7V9, P50429, P20060, P29416, P12265, Q8VEB4	26	1139	19984	5.39853	0.355572	0.0133012	0.0128277
GOTERM_MF_ALL	GO:0016788~hydrolase activity, acting on ester bonds	7	26.9231	0.000495244	Q571E4, Q8BFR4, Q60963, P50429, P50428, Q3TCN2, Q8VEB4	25	819	18541	6.3388	0.0916279	0.0238363	0.0226076
GOTERM_BP_ALL	GO:0044281~small molecule metabolic process	10	38.4615	0.000603103	Q571E4, Q8BFR4, Q9D7V9, P50429, P20060, Q9EQG7, P0DP27, P29416, P12265, Q8VEB4	26	2077	19984	3.7006	0.509573	0.0203332	0.0196095
GOTERM_BP_ALL	GO:0006665~sphingolipid metabolic process	4	15.3846	0.000894344	Q9D7V9, P20060, P29416, Q8VEB4	26	153	19984	20.0945	0.652396	0.0285223	0.0275071
GOTERM_BP_ALL	GO:0030212~hyaluronan metabolic process	3	11.5385	0.00131475	P20060, P29416, P12265	26	43	19984	53.6243	0.788545	0.0397796	0.0383637
GOTERM_BP_ALL	GO:0009100~glycoprotein metabolic process	5	19.2308	0.00165542	Q571E4, P50429, P20060, P29416, P12265	26	416	19984	9.23817	0.858672	0.0476438	0.045948
GOTERM_BP_ALL	GO:0006643~membrane lipid metabolic process	4	15.3846	0.00193075	Q9D7V9, P20060, P29416, Q8VEB4	26	200	19984	15.3723	0.897963	0.0542449	0.0523142
INTERPRO	IPR017853:Glycoside hydrolase, superfamily	3	11.5385	0.00198952	P20060, P29416, P12265	26	55	20753	43.5378	0.10553	0.0269684	0.0269684
GOTERM_BP_ALL	GO:1901135~carbohydrate derivative metabolic process	7	26.9231	0.00283059	Q571E4, Q8BFR4, P50429, P20060, P0DP27, P29416, P12265	26	1182	19984	4.55187	0.964834	0.0726109	0.0700264
GOTERM_BP_ALL	GO:0043603~cellular amide metabolic process	7	26.9231	0.00369787	Q9Z2Q5, P03995, Q9D7V9, P20060, P29416, Q8VEB4, O89023	26	1247	19984	4.3146	0.987415	0.0890507	0.0858811
GOTERM_BP_ALL	GO:0046395~carboxylic acid catabolic process	4	15.3846	0.00392211	P50429, P20060, P29416, P12265	26	257	19984	11.9629	0.990353	0.0907469	0.0875169
GOTERM_BP_ALL	GO:0016054~organic acid catabolic process	4	15.3846	0.00392211	P50429, P20060, P29416, P12265	26	257	19984	11.9629	0.990353	0.0907469	0.0875169
UP_KW_MOLECULAR_FUNCTION	KW-0326~Glycosidase	3	11.5385	0.00509203	P20060, P29416, P12265	17	81	11984	26.1089	0.0594218	0.0305522	0.0305522
GOTERM_BP_ALL	GO:0006672~ceramide metabolic process	3	11.5385	0.00730539	P20060, P29416, Q8VEB4	26	103	19984	22.3869	0.999827	0.162923	0.157124
GOTERM_MF_ALL	GO:0004553~hydrolase activity, hydrolyzing O-glycosyl compounds	3	11.5385	0.00764394	P20060, P29416, P12265	25	102	18541	21.8129	0.774316	0.150205	0.142462
GOTERM_BP_ALL	GO:0019752~carboxylic acid metabolic process	6	23.0769	0.00804728	Q9D7V9, P50429, P20060, P29416, P12265, Q8VEB4	26	1029	19984	4.48172	0.999928	0.172651	0.166506
GOTERM_BP_ALL	GO:0044282~small molecule catabolic process	4	15.3846	0.0110999	P50429, P20060, P29416, P12265	26	375	19984	8.19856	0.999998	0.211256	0.203737
GOTERM_BP_ALL	GO:0032787~monocarboxylic acid metabolic process	5	19.2308	0.0116774	Q9D7V9, P50429, P20060, P29416, Q8VEB4	26	722	19984	5.32282	0.999999	0.215301	0.207638
KEGG_PATHWAY	mmu01100:Metabolic pathways	9	34.6154	0.0124426	Q571E4, Q8BFR4, Q60963, P50429, P20060, P63082, P50428, P29416, P12265	20	1621	9011	2.50151	0.650669	0.22376	0.205113
GOTERM_BP_ALL	GO:0072329~monocarboxylic acid catabolic process	3	11.5385	0.0140617	P50429, P20060, P29416	26	145	19984	15.9024	1	0.251406	0.242457
GOTERM_MF_ALL	GO:0016798~hydrolase activity, acting on glycosyl bonds	3	11.5385	0.0145892	P20060, P29416, P12265	25	143	18541	15.5589	0.942222	0.19953	0.189245
UP_SEQ_FEATURE	ACT_SITE:Proton donor	3	11.5385	0.0285839	P20060, P29416, P12265	26	236	22270	10.8882	0.919784	0.191292	0.191292
GOTERM_BP_ALL	GO:0005975~carbohydrate metabolic process	3	11.5385	0.193359	P20060, P29416, P12265	26	647	19984	3.5639	1	1	0.965225
GOTERM_BP_ALL	GO:0007399~nervous system development	6	23.0769	0.240366	P03995, P50429, P20060, P50428, P29416, O89023	26	2691	19984	1.71375	1	1	0.965225
GOTERM_BP_ALL	GO:0022008~neurogenesis	4	15.3846	0.455335	P03995, P50429, P20060, P29416	26	1976	19984	1.5559	1	1	0.965225
GOTERM_BP_ALL	GO:0048666~neuron development	3	11.5385	0.501535	P03995, P50429, P29416	26	1327	19984	1.73764	1	1	0.965225
GOTERM_BP_ALL	GO:0030182~neuron differentiation	3	11.5385	0.617758	P03995, P50429, P29416	26	1634	19984	1.41117	1	1	0.965225
GOTERM_BP_ALL	GO:0048468~cell development	4	15.3846	0.682505	P03995, P50429, P20060, P29416	26	2727	19984	1.12742	1	1	0.965225
GOTERM_BP_ALL	GO:0048699~generation of neurons	3	11.5385	0.68358	P03995, P50429, P29416	26	1838	19984	1.25454	1	1	0.965225
Annotation Cluster 3	Enrichment Score: 3.3009737402797628
Category	Term	Count	%	PValue	Genes	List Total	Pop Hits	Pop Total	Fold Enrichment	Bonferroni	Benjamini	FDR
GOTERM_BP_ALL	GO:0006807~nitrogen compound metabolic process	20	76.9231	7.12486e-05	P10605, Q9Z2Q5, Q8BFR4, P03995, Q60963, Q9D7V9, P20060, Q80YV3, P12265, Q571E4, Q8VCD5, P11087, Q6PGH1, P50429, Q9EQG7, P0DP27, P08122, P29416, Q8VEB4, O89023	26	7326	19984	2.09832	0.0807045	0.00382152	0.0036855
GOTERM_BP_ALL	GO:0071704~organic substance metabolic process	24	92.3077	0.000341392	P10605, Q9Z2Q5, Q8BFR4, P03995, Q60963, Q9D7V9, P20060, Q80YV3, P63082, P50428, P12265, Q571E4, Q8VCD5, P11087, Q6PGH1, P50429, Q01149, Q9EQG7, P0DP27, P08122, Q3TCN2, P29416, Q8VEB4, O89023	26	11860	19984	1.55538	0.331857	0.0125888	0.0121407
GOTERM_BP_ALL	GO:0044237~cellular metabolic process	23	88.4615	0.000587982	P10605, Q9Z2Q5, Q8BFR4, P03995, Q60963, Q9D7V9, P20060, Q80YV3, P63082, P50428, P12265, Q571E4, Q8VCD5, P11087, Q6PGH1, P50429, Q9EQG7, P0DP27, P08122, Q3TCN2, P29416, Q8VEB4, O89023	26	11117	19984	1.59019	0.500731	0.0203332	0.0196095
GOTERM_BP_ALL	GO:0008152~metabolic process	24	92.3077	0.000646476	P10605, Q9Z2Q5, Q8BFR4, P03995, Q60963, Q9D7V9, P20060, Q80YV3, P63082, P50428, P12265, Q571E4, Q8VCD5, P11087, Q6PGH1, P50429, Q01149, Q9EQG7, P0DP27, P08122, Q3TCN2, P29416, Q8VEB4, O89023	26	12239	19984	1.50721	0.534077	0.0211901	0.0204358
GOTERM_BP_ALL	GO:0044238~primary metabolic process	22	84.6154	0.00338209	P10605, Q9Z2Q5, P03995, Q60963, Q9D7V9, P20060, Q80YV3, P63082, P50428, P12265, Q571E4, Q8VCD5, P11087, Q6PGH1, P50429, Q9EQG7, P0DP27, P08122, Q3TCN2, P29416, Q8VEB4, O89023	26	11251	19984	1.50294	0.981703	0.084912	0.0818897
Annotation Cluster 4	Enrichment Score: 2.5600885699517097
Category	Term	Count	%	PValue	Genes	List Total	Pop Hits	Pop Total	Fold Enrichment	Bonferroni	Benjamini	FDR
GOTERM_CC_ALL	GO:0005576~extracellular region	12	46.1538	0.000410491	Q99M71, P10605, P11087, Q60963, P20060, Q01149, Q9EQG7, P50428, P08122, Q3TCN2, P12265, Q8VEB4	26	3093	21038	3.1393	0.0863673	0.0112885	0.00985179
GOTERM_CC_ALL	GO:0005615~extracellular space	9	34.6154	0.00269548	P10605, P11087, Q60963, P20060, Q01149, P50428, P08122, P12265, Q8VEB4	26	2165	21038	3.36369	0.447779	0.0395337	0.0345022
GOTERM_CC_ALL	GO:0044421~extracellular region part	9	34.6154	0.00648831	P10605, P11087, Q60963, P20060, Q01149, P50428, P08122, P12265, Q8VEB4	26	2494	21038	2.91996	0.761188	0.0793016	0.0692087
UP_KW_CELLULAR_COMPONENT	KW-0964~Secreted	8	30.7692	0.00800891	Q99M71, P10605, P11087, Q60963, Q01149, Q9EQG7, P08122, Q8VEB4	26	1730	17833	3.17172	0.127768	0.0680757	0.0680757
Annotation Cluster 5	Enrichment Score: 2.388825228604015
Category	Term	Count	%	PValue	Genes	List Total	Pop Hits	Pop Total	Fold Enrichment	Bonferroni	Benjamini	FDR
GOTERM_CC_ALL	GO:0044444~cytoplasmic part	21	80.7692	0.000496038	P10605, Q99M71, Q9Z2Q5, Q8BFR4, P03995, Q9D7V9, P20060, Q80YV3, P63082, P50428, Q64345, P12265, Q571E4, P11087, P50429, Q01149, P0DP27, Q3TCN2, P29416, Q8VEB4, O89023	26	9627	21038	1.76506	0.103409	0.0121134	0.0105717
GOTERM_CC_ALL	GO:0043231~intracellular membrane-bounded organelle	23	88.4615	0.000550608	P10605, Q99M71, Q9Z2Q5, Q8BFR4, P03995, Q9D7V9, P20060, Q80YV3, P63082, P50428, Q64345, P12265, Q571E4, Q8VCD5, P11087, Q6PGH1, P50429, Q01149, P0DP27, Q3TCN2, P29416, Q8VEB4, O89023	26	11662	21038	1.59583	0.114114	0.0121134	0.0105717
GOTERM_CC_ALL	GO:0043227~membrane-bounded organelle	23	88.4615	0.00174427	P10605, Q99M71, Q9Z2Q5, Q8BFR4, P03995, Q9D7V9, P20060, Q80YV3, P63082, P50428, Q64345, P12265, Q571E4, Q8VCD5, P11087, Q6PGH1, P50429, Q01149, P0DP27, Q3TCN2, P29416, Q8VEB4, O89023	26	12415	21038	1.49904	0.318919	0.0319783	0.0279083
GOTERM_CC_ALL	GO:0005737~cytoplasm	22	84.6154	0.00501866	P10605, Q99M71, Q9Z2Q5, Q8BFR4, P03995, Q60963, Q9D7V9, P20060, Q80YV3, P63082, P50428, Q64345, P12265, Q571E4, P11087, P50429, Q01149, P0DP27, Q3TCN2, P29416, Q8VEB4, O89023	26	12134	21038	1.46707	0.669413	0.0649474	0.0566814
GOTERM_CC_ALL	GO:0043229~intracellular organelle	23	88.4615	0.00741085	P10605, Q99M71, Q9Z2Q5, Q8BFR4, P03995, Q9D7V9, P20060, Q80YV3, P63082, P50428, Q64345, P12265, Q571E4, Q8VCD5, P11087, Q6PGH1, P50429, Q01149, P0DP27, Q3TCN2, P29416, Q8VEB4, O89023	26	13467	21038	1.38194	0.805332	0.0858099	0.0748886
GOTERM_CC_ALL	GO:0043226~organelle	23	88.4615	0.0115928	P10605, Q99M71, Q9Z2Q5, Q8BFR4, P03995, Q9D7V9, P20060, Q80YV3, P63082, P50428, Q64345, P12265, Q571E4, Q8VCD5, P11087, Q6PGH1, P50429, Q01149, P0DP27, Q3TCN2, P29416, Q8VEB4, O89023	26	13822	21038	1.34644	0.923106	0.113806	0.0993215
GOTERM_CC_ALL	GO:0044424~intracellular part	24	92.3077	0.0192407	P10605, Q99M71, Q9Z2Q5, Q8BFR4, P03995, Q60963, Q9D7V9, P20060, Q80YV3, P63082, P50428, Q64345, P12265, Q571E4, Q8VCD5, P11087, Q6PGH1, P50429, Q01149, P0DP27, Q3TCN2, P29416, Q8VEB4, O89023	26	15343	21038	1.2657	0.986077	0.143834	0.125528
GOTERM_CC_ALL	GO:0005622~intracellular	24	92.3077	0.0196138	P10605, Q99M71, Q9Z2Q5, Q8BFR4, P03995, Q60963, Q9D7V9, P20060, Q80YV3, P63082, P50428, Q64345, P12265, Q571E4, Q8VCD5, P11087, Q6PGH1, P50429, Q01149, P0DP27, Q3TCN2, P29416, Q8VEB4, O89023	26	15359	21038	1.26439	0.987195	0.143834	0.125528
Annotation Cluster 6	Enrichment Score: 2.2443660671504118
Category	Term	Count	%	PValue	Genes	List Total	Pop Hits	Pop Total	Fold Enrichment	Bonferroni	Benjamini	FDR
UP_KW_BIOLOGICAL_PROCESS	KW-0443~Lipid metabolism	7	26.9231	4.91035e-05	Q60963, Q9D7V9, P20060, P50428, Q3TCN2, P29416, Q8VEB4	13	705	10827	8.26939	0.000785366	0.000785656	0.000785656
GOTERM_BP_ALL	GO:0016042~lipid catabolic process	6	23.0769	6.55088e-05	Q60963, Q9D7V9, P20060, Q3TCN2, P29416, Q8VEB4	26	352	19984	13.1014	0.0744512	0.00368097	0.00354995
GOTERM_BP_ALL	GO:0044242~cellular lipid catabolic process	5	19.2308	0.000224172	Q60963, P20060, Q3TCN2, P29416, Q8VEB4	26	244	19984	15.7503	0.232622	0.00912147	0.0087968
GOTERM_BP_ALL	GO:0006665~sphingolipid metabolic process	4	15.3846	0.000894344	Q9D7V9, P20060, P29416, Q8VEB4	26	153	19984	20.0945	0.652396	0.0285223	0.0275071
GOTERM_BP_ALL	GO:0046434~organophosphate catabolic process	4	15.3846	0.00105495	Q60963, Q9EQG7, Q3TCN2, Q8VEB4	26	162	19984	18.9782	0.712507	0.032759	0.031593
GOTERM_BP_ALL	GO:0006644~phospholipid metabolic process	5	19.2308	0.00155554	Q60963, Q9D7V9, P20060, Q3TCN2, Q8VEB4	26	409	19984	9.39628	0.840949	0.0458886	0.0442553
GOTERM_BP_ALL	GO:0006643~membrane lipid metabolic process	4	15.3846	0.00193075	Q9D7V9, P20060, P29416, Q8VEB4	26	200	19984	15.3723	0.897963	0.0542449	0.0523142
GOTERM_BP_ALL	GO:0019637~organophosphate metabolic process	7	26.9231	0.00207945	Q60963, Q9D7V9, P20060, Q9EQG7, P0DP27, Q3TCN2, Q8VEB4	26	1112	19984	4.83841	0.914427	0.0570639	0.0550328
GOTERM_BP_ALL	GO:0009395~phospholipid catabolic process	3	11.5385	0.00229897	Q60963, Q3TCN2, Q8VEB4	26	57	19984	40.4534	0.934007	0.0616543	0.0594598
GOTERM_BP_ALL	GO:0043603~cellular amide metabolic process	7	26.9231	0.00369787	Q9Z2Q5, P03995, Q9D7V9, P20060, P29416, Q8VEB4, O89023	26	1247	19984	4.3146	0.987415	0.0890507	0.0858811
UP_KW_BIOLOGICAL_PROCESS	KW-0442~Lipid degradation	3	11.5385	0.00514621	Q60963, Q9D7V9, Q3TCN2	13	99	10827	25.2378	0.0792364	0.0411697	0.0411697
GOTERM_MF_ALL	GO:0004620~phospholipase activity	3	11.5385	0.00721576	Q60963, Q3TCN2, Q8VEB4	25	99	18541	22.4739	0.754616	0.150205	0.142462
GOTERM_BP_ALL	GO:0006672~ceramide metabolic process	3	11.5385	0.00730539	P20060, P29416, Q8VEB4	26	103	19984	22.3869	0.999827	0.162923	0.157124
GOTERM_BP_ALL	GO:0019752~carboxylic acid metabolic process	6	23.0769	0.00804728	Q9D7V9, P50429, P20060, P29416, P12265, Q8VEB4	26	1029	19984	4.48172	0.999928	0.172651	0.166506
GOTERM_BP_ALL	GO:0006629~lipid metabolic process	7	26.9231	0.00947782	Q60963, Q9D7V9, P20060, P50428, Q3TCN2, P29416, Q8VEB4	26	1514	19984	3.5537	0.999987	0.186397	0.179763
GOTERM_MF_ALL	GO:0016298~lipase activity	3	11.5385	0.0111227	Q60963, Q3TCN2, Q8VEB4	25	124	18541	17.9429	0.885811	0.196164	0.186053
GOTERM_BP_ALL	GO:0044255~cellular lipid metabolic process	6	23.0769	0.0114716	Q60963, Q9D7V9, P20060, Q3TCN2, P29416, Q8VEB4	26	1122	19984	4.11024	0.999999	0.214864	0.207216
GOTERM_BP_ALL	GO:0032787~monocarboxylic acid metabolic process	5	19.2308	0.0116774	Q9D7V9, P50429, P20060, P29416, Q8VEB4	26	722	19984	5.32282	0.999999	0.215301	0.207638
GOTERM_BP_ALL	GO:0097164~ammonium ion metabolic process	3	11.5385	0.0288799	Q60963, Q9D7V9, Q8VEB4	26	213	19984	10.8256	1	0.425979	0.410817
GOTERM_BP_ALL	GO:0006650~glycerophospholipid metabolic process	3	11.5385	0.0481041	Q60963, Q9D7V9, Q8VEB4	26	282	19984	8.17676	1	0.637785	0.615084
GOTERM_BP_ALL	GO:0046486~glycerolipid metabolic process	3	11.5385	0.0830615	Q60963, Q9D7V9, Q8VEB4	26	385	19984	5.98921	1	0.970422	0.935881
GOTERM_BP_ALL	GO:0006796~phosphate-containing compound metabolic process	8	30.7692	0.0977169	Q60963, Q9D7V9, P20060, Q9EQG7, P63082, P0DP27, Q3TCN2, Q8VEB4	26	3244	19984	1.89548	1	1	0.965225
GOTERM_BP_ALL	GO:0006793~phosphorus metabolic process	8	30.7692	0.108734	Q60963, Q9D7V9, P20060, Q9EQG7, P63082, P0DP27, Q3TCN2, Q8VEB4	26	3328	19984	1.84763	1	1	0.965225
UP_KW_CELLULAR_COMPONENT	KW-0472~Membrane	5	19.2308	0.999953	P10605, Q9D7V9, Q9EQG7, P63082, Q8VEB4	26	9140	17833	0.37521	1	1	1
Annotation Cluster 7	Enrichment Score: 1.8999198688138519
Category	Term	Count	%	PValue	Genes	List Total	Pop Hits	Pop Total	Fold Enrichment	Bonferroni	Benjamini	FDR
UP_KW_LIGAND	KW-0106~Calcium	8	30.7692	5.40859e-05	Q571E4, Q8BFR4, P11087, P50429, Q01149, P0DP27, P50428, O89023	11	864	6597	5.55303	0.000216326	0.000216344	0.000216344
GOTERM_MF_ALL	GO:0046872~metal ion binding	11	42.3077	0.0300646	Q99M71, Q571E4, Q8BFR4, P11087, P50429, Q01149, Q9EQG7, P0DP27, P50428, Q8VEB4, O89023	25	4218	18541	1.9341	0.99732	0.34309	0.325405
UP_KW_LIGAND	KW-0479~Metal-binding	10	38.4615	0.033035	Q571E4, Q8BFR4, P11087, P50429, Q01149, Q9EQG7, P0DP27, P50428, Q8VEB4, O89023	11	3793	6597	1.58114	0.125735	0.06607	0.06607
GOTERM_MF_ALL	GO:0043169~cation binding	11	42.3077	0.0347263	Q99M71, Q571E4, Q8BFR4, P11087, P50429, Q01149, Q9EQG7, P0DP27, P50428, Q8VEB4, O89023	25	4313	18541	1.8915	0.998948	0.374272	0.35498
GOTERM_MF_ALL	GO:0043167~ion binding	12	46.1538	0.16968	Q99M71, Q571E4, Q8BFR4, P11087, Q60963, P50429, Q01149, Q9EQG7, P0DP27, P50428, Q8VEB4, O89023	25	6398	18541	1.39101	1	1	0.953368
Annotation Cluster 8	Enrichment Score: 1.2073840240033757
Category	Term	Count	%	PValue	Genes	List Total	Pop Hits	Pop Total	Fold Enrichment	Bonferroni	Benjamini	FDR
GOTERM_CC_ALL	GO:0098644~complex of collagen trimers	3	11.5385	0.000254226	P11087, Q01149, P08122	26	20	21038	121.373	0.054401	0.00798994	0.00697304
GOTERM_MF_ALL	GO:0030020~extracellular matrix structural constituent conferring tensile strength	3	11.5385	0.00109721	P11087, Q01149, P08122	25	38	18541	58.5505	0.191824	0.0354765	0.0336478
INTERPRO	IPR008160:Collagen triple helix repeat	3	11.5385	0.00395567	P11087, Q01149, P08122	26	78	20753	30.6997	0.19905	0.0316453	0.0316453
GOTERM_CC_ALL	GO:0005581~collagen trimer	3	11.5385	0.00466135	P11087, Q01149, P08122	26	86	21038	28.2263	0.642241	0.0640936	0.0559362
UP_KW_DOMAIN	KW-0176~Collagen	3	11.5385	0.0073163	P11087, Q01149, P08122	24	83	14765	22.2364	0.0570534	0.0292652	0.0292652
GOTERM_BP_ALL	GO:0030198~extracellular matrix organization	4	15.3846	0.00733018	P03995, P11087, Q01149, P08122	26	322	19984	9.54802	0.999832	0.162923	0.157124
GOTERM_BP_ALL	GO:0043062~extracellular structure organization	4	15.3846	0.00745579	P03995, P11087, Q01149, P08122	26	324	19984	9.48908	0.999855	0.162923	0.157124
GOTERM_BP_ALL	GO:0044259~multicellular organismal macromolecule metabolic process	3	11.5385	0.00918451	P10605, P11087, Q01149	26	116	19984	19.878	0.999981	0.18369	0.177152
GOTERM_BP_ALL	GO:0032963~collagen metabolic process	3	11.5385	0.00918451	P10605, P11087, Q01149	26	116	19984	19.878	0.999981	0.18369	0.177152
GOTERM_BP_ALL	GO:0044236~multicellular organism metabolic process	3	11.5385	0.0138783	P10605, P11087, Q01149	26	144	19984	16.0128	1	0.251406	0.242457
KEGG_PATHWAY	mmu04512:ECM-receptor interaction	3	11.5385	0.0144757	P11087, Q01149, P08122	20	88	9011	15.3597	0.706196	0.22376	0.205113
GOTERM_CC_ALL	GO:0005578~proteinaceous extracellular matrix	3	11.5385	0.0144792	P11087, Q01149, P08122	26	155	21038	15.661	0.959591	0.122516	0.106923
GOTERM_MF_ALL	GO:0005201~extracellular matrix structural constituent	3	11.5385	0.0153714	P11087, Q01149, P08122	25	147	18541	15.1355	0.950471	0.19953	0.189245
GOTERM_CC_ALL	GO:0044420~extracellular matrix component	3	11.5385	0.015558	P11087, Q01149, P08122	26	161	21038	15.0774	0.968244	0.126769	0.110635
KEGG_PATHWAY	mmu04933:AGE-RAGE signaling pathway in diabetic complications	3	11.5385	0.0187889	P11087, Q01149, P08122	20	101	9011	13.3827	0.796743	0.22376	0.205113
KEGG_PATHWAY	mmu05146:Amoebiasis	3	11.5385	0.0209419	P11087, Q01149, P08122	20	107	9011	12.6322	0.830991	0.22376	0.205113
KEGG_PATHWAY	mmu04974:Protein digestion and absorption	3	11.5385	0.0213104	P11087, Q01149, P08122	20	108	9011	12.5153	0.836252	0.22376	0.205113
KEGG_PATHWAY	mmu04926:Relaxin signaling pathway	3	11.5385	0.0296626	P11087, Q01149, P08122	20	129	9011	10.4779	0.92029	0.249692	0.228885
GOTERM_CC_ALL	GO:0099081~supramolecular polymer	5	19.2308	0.0347293	P03995, P11087, Q01149, P0DP27, P08122	26	1059	21038	3.82037	0.99958	0.207115	0.180755
GOTERM_CC_ALL	GO:0099080~supramolecular complex	5	19.2308	0.0348329	P03995, P11087, Q01149, P0DP27, P08122	26	1060	21038	3.81676	0.99959	0.207115	0.180755
UP_KW_PTM	KW-0379~Hydroxylation	3	11.5385	0.0371699	P11087, Q01149, P08122	23	179	12844	9.35924	0.36526	0.120802	0.120802
KEGG_PATHWAY	mmu05165:Human papillomavirus infection	4	15.3846	0.0386429	P11087, Q01149, P63082, P08122	20	362	9011	4.97845	0.963498	0.249692	0.228885
GOTERM_BP_ALL	GO:0071560~cellular response to transforming growth factor beta stimulus	3	11.5385	0.0441951	P11087, Q01149, P08122	26	269	19984	8.57192	1	0.606398	0.584814
GOTERM_BP_ALL	GO:0071559~response to transforming growth factor beta	3	11.5385	0.0456837	P11087, Q01149, P08122	26	274	19984	8.4155	1	0.612577	0.590773
UP_KW_CELLULAR_COMPONENT	KW-0272~Extracellular matrix	3	11.5385	0.0495908	P11087, Q01149, P08122	26	256	17833	8.03771	0.578807	0.281015	0.281015
KEGG_PATHWAY	mmu04510:Focal adhesion	3	11.5385	0.0660384	P11087, Q01149, P08122	20	201	9011	6.72463	0.996782	0.396231	0.363211
GOTERM_CC_ALL	GO:0031012~extracellular matrix	3	11.5385	0.0693099	P11087, Q01149, P08122	26	365	21038	6.65058	1	0.390979	0.341218
GOTERM_MF_ALL	GO:0005198~structural molecule activity	4	15.3846	0.0774712	P03995, P11087, Q01149, P08122	25	778	18541	3.81306	1	0.653453	0.61977
GOTERM_BP_ALL	GO:0009719~response to endogenous stimulus	6	23.0769	0.0880626	P10605, P11087, Q6PGH1, Q01149, P0DP27, P08122	26	1936	19984	2.38207	1	1	0.965225
GOTERM_BP_ALL	GO:0010033~response to organic substance	9	34.6154	0.106532	P10605, P11087, Q6PGH1, P50429, Q01149, P0DP27, P50428, P08122, Q64345	26	3977	19984	1.73939	1	1	0.965225
GOTERM_BP_ALL	GO:0071495~cellular response to endogenous stimulus	5	19.2308	0.108639	P10605, P11087, Q6PGH1, Q01149, P08122	26	1476	19984	2.60371	1	1	0.965225
GOTERM_BP_ALL	GO:0007167~enzyme linked receptor protein signaling pathway	4	15.3846	0.124158	P11087, Q01149, P08122, P29416	26	989	19984	3.10866	1	1	0.965225
KEGG_PATHWAY	mmu04151:PI3K-Akt signaling pathway	3	11.5385	0.173883	P11087, Q01149, P08122	20	359	9011	3.76504	1	0.811455	0.743834
GOTERM_BP_ALL	GO:0042221~response to chemical	10	38.4615	0.204345	P10605, P11087, Q6PGH1, Q60963, P50429, Q01149, P0DP27, P50428, P08122, Q64345	26	5354	19984	1.43559	1	1	0.965225
GOTERM_BP_ALL	GO:0071363~cellular response to growth factor stimulus	3	11.5385	0.242434	P11087, Q01149, P08122	26	753	19984	3.06221	1	1	0.965225
GOTERM_BP_ALL	GO:0070848~response to growth factor	3	11.5385	0.256966	P11087, Q01149, P08122	26	784	19984	2.94113	1	1	0.965225
GOTERM_BP_ALL	GO:0001568~blood vessel development	3	11.5385	0.257435	P11087, Q01149, P08122	26	785	19984	2.93738	1	1	0.965225
UP_SEQ_FEATURE	COMPBIAS:Pro residues	4	15.3846	0.274801	P11087, Q01149, Q80YV3, P08122	26	1628	22270	2.10452	1	1	1
GOTERM_BP_ALL	GO:0001944~vasculature development	3	11.5385	0.277646	P11087, Q01149, P08122	26	828	19984	2.78484	1	1	0.965225
GOTERM_BP_ALL	GO:0072358~cardiovascular system development	3	11.5385	0.277646	P11087, Q01149, P08122	26	828	19984	2.78484	1	1	0.965225
GOTERM_BP_ALL	GO:0070887~cellular response to chemical stimulus	7	26.9231	0.288129	P10605, P11087, Q6PGH1, Q60963, Q01149, P08122, Q64345	26	3600	19984	1.49453	1	1	0.965225
GOTERM_BP_ALL	GO:0071310~cellular response to organic substance	6	23.0769	0.295407	P10605, P11087, Q6PGH1, Q01149, P08122, Q64345	26	2911	19984	1.58423	1	1	0.965225
GOTERM_BP_ALL	GO:0009888~tissue development	5	19.2308	0.312899	P10605, P11087, Q01149, P08122, O89023	26	2265	19984	1.69672	1	1	0.965225
GOTERM_CC_ALL	GO:0043234~protein complex	6	23.0769	0.398044	Q8VCD5, P11087, Q01149, P63082, Q80YV3, P08122	26	3474	21038	1.3975	1	1	0.876712
GOTERM_BP_ALL	GO:0072359~circulatory system development	3	11.5385	0.482857	P11087, Q01149, P08122	26	1282	19984	1.79863	1	1	0.965225
GOTERM_BP_ALL	GO:0007166~cell surface receptor signaling pathway	5	19.2308	0.495117	P11087, Q01149, P63082, P08122, P29416	26	2879	19984	1.33487	1	1	0.965225
GOTERM_BP_ALL	GO:0009653~anatomical structure morphogenesis	5	19.2308	0.529639	P11087, P20060, Q01149, P08122, P29416	26	3000	19984	1.28103	1	1	0.965225
GOTERM_BP_ALL	GO:0051716~cellular response to stimulus	12	46.1538	0.571552	P10605, P03995, P11087, Q6PGH1, Q60963, Q01149, P63082, Q80YV3, P0DP27, P08122, Q64345, P29416	26	8768	19984	1.05194	1	1	0.965225
UP_KW_DOMAIN	KW-0677~Repeat	6	23.0769	0.873311	P11087, Q01149, Q80YV3, P0DP27, P08122, Q64345	24	4489	14765	0.822288	1	1	1
GOTERM_BP_ALL	GO:0007165~signal transduction	7	26.9231	0.889048	P11087, Q6PGH1, Q01149, P63082, P0DP27, P08122, P29416	26	6670	19984	0.806643	1	1	0.965225
GOTERM_BP_ALL	GO:0048513~animal organ development	3	11.5385	0.977719	P10605, P11087, Q01149	26	4153	19984	0.555224	1	1	0.977719
UP_SEQ_FEATURE	REGION:Disordered	9	34.6154	0.998278	Q8VCD5, Q9Z2Q5, Q8BFR4, P11087, Q01149, Q80YV3, P0DP27, P50428, P08122	26	13124	22270	0.587385	1	1	1
Annotation Cluster 9	Enrichment Score: 1.1425630929196684
Category	Term	Count	%	PValue	Genes	List Total	Pop Hits	Pop Total	Fold Enrichment	Bonferroni	Benjamini	FDR
GOTERM_CC_ALL	GO:0044424~intracellular part	24	92.3077	0.0192407	P10605, Q99M71, Q9Z2Q5, Q8BFR4, P03995, Q60963, Q9D7V9, P20060, Q80YV3, P63082, P50428, Q64345, P12265, Q571E4, Q8VCD5, P11087, Q6PGH1, P50429, Q01149, P0DP27, Q3TCN2, P29416, Q8VEB4, O89023	26	15343	21038	1.2657	0.986077	0.143834	0.125528
GOTERM_CC_ALL	GO:0005622~intracellular	24	92.3077	0.0196138	P10605, Q99M71, Q9Z2Q5, Q8BFR4, P03995, Q60963, Q9D7V9, P20060, Q80YV3, P63082, P50428, Q64345, P12265, Q571E4, Q8VCD5, P11087, Q6PGH1, P50429, Q01149, P0DP27, Q3TCN2, P29416, Q8VEB4, O89023	26	15359	21038	1.26439	0.987195	0.143834	0.125528
GOTERM_BP_ALL	GO:0009987~cellular process	26	100	0.0673539	Q8BFR4, Q60963, P20060, Q64345, Q8VCD5, Q571E4, Q01149, P08122, Q8VEB4, O89023, Q99M71, P10605, Q9Z2Q5, P03995, Q9D7V9, Q80YV3, P63082, P50428, P12265, P11087, Q6PGH1, P50429, Q9EQG7, P0DP27, Q3TCN2, P29416	26	17941	19984	1.11387	1	0.836606	0.806829
GOTERM_CC_ALL	GO:0044464~cell part	25	96.1538	0.276071	Q8BFR4, Q60963, P20060, Q64345, Q8VCD5, Q571E4, Q01149, Q8VEB4, O89023, Q99M71, P10605, Q9Z2Q5, P03995, Q9D7V9, Q80YV3, P63082, P50428, P12265, P11087, Q6PGH1, P50429, Q9EQG7, P0DP27, Q3TCN2, P29416	26	18954	21038	1.06726	1	0.995665	0.868944
GOTERM_CC_ALL	GO:0005623~cell	25	96.1538	0.276071	Q8BFR4, Q60963, P20060, Q64345, Q8VCD5, Q571E4, Q01149, Q8VEB4, O89023, Q99M71, P10605, Q9Z2Q5, P03995, Q9D7V9, Q80YV3, P63082, P50428, P12265, P11087, Q6PGH1, P50429, Q9EQG7, P0DP27, Q3TCN2, P29416	26	18954	21038	1.06726	1	0.995665	0.868944
Annotation Cluster 10	Enrichment Score: 1.0533951957472905
Category	Term	Count	%	PValue	Genes	List Total	Pop Hits	Pop Total	Fold Enrichment	Bonferroni	Benjamini	FDR
GOTERM_BP_ALL	GO:0007040~lysosome organization	4	15.3846	0.000133336	P20060, P63082, P29416, O89023	26	80	19984	38.4308	0.145706	0.0060514	0.00583602
GOTERM_BP_ALL	GO:0080171~lytic vacuole organization	4	15.3846	0.000133336	P20060, P63082, P29416, O89023	26	80	19984	38.4308	0.145706	0.0060514	0.00583602
GOTERM_BP_ALL	GO:0007033~vacuole organization	5	19.2308	0.000200566	P20060, P63082, P0DP27, P29416, O89023	26	237	19984	16.2155	0.210923	0.00845241	0.00815156
GOTERM_CC_ALL	GO:0099503~secretory vesicle	6	23.0769	0.00172666	P11087, P20060, P63082, P0DP27, P50428, P29416	26	756	21038	6.42186	0.316271	0.0319783	0.0279083
GOTERM_BP_ALL	GO:0050885~neuromuscular process controlling balance	3	11.5385	0.00354142	P20060, P29416, O89023	26	71	19984	32.4767	0.984851	0.0870598	0.0839611
KEGG_PATHWAY	mmu00600:Sphingolipid metabolism	3	11.5385	0.00564671	P20060, P50428, P29416	20	54	9011	25.0306	0.37853	0.158108	0.144932
GOTERM_CC_ALL	GO:1902494~catalytic complex	7	26.9231	0.00893357	Q8VCD5, Q6PGH1, P20060, P63082, Q80YV3, P0DP27, P29416	26	1574	21038	3.59852	0.86113	0.0982693	0.0857623
GOTERM_BP_ALL	GO:0051651~maintenance of location in cell	3	11.5385	0.0104371	P20060, P0DP27, P29416	26	124	19984	18.5955	0.999996	0.201897	0.194711
GOTERM_CC_ALL	GO:0031410~cytoplasmic vesicle	8	30.7692	0.0116717	P10605, P11087, P20060, P63082, P0DP27, P50428, P29416, O89023	26	2190	21038	2.95581	0.924444	0.113806	0.0993215
GOTERM_CC_ALL	GO:0097708~intracellular vesicle	8	30.7692	0.0118979	P10605, P11087, P20060, P63082, P0DP27, P50428, P29416, O89023	26	2198	21038	2.94505	0.928154	0.113806	0.0993215
GOTERM_BP_ALL	GO:0050905~neuromuscular process	3	11.5385	0.0146182	P20060, P29416, O89023	26	148	19984	15.58	1	0.257455	0.248291
GOTERM_CC_ALL	GO:0031982~vesicle	8	30.7692	0.0169514	P10605, P11087, P20060, P63082, P0DP27, P50428, P29416, O89023	26	2353	21038	2.75105	0.976746	0.133189	0.116238
GOTERM_CC_ALL	GO:0030141~secretory granule	4	15.3846	0.0230603	P11087, P20060, P50428, P29416	26	520	21038	6.22426	0.994099	0.163654	0.142825
GOTERM_CC_ALL	GO:0012505~endomembrane system	11	42.3077	0.0240379	P11087, P50429, P20060, Q01149, P63082, Q80YV3, P0DP27, P50428, P29416, P12265, O89023	26	4420	21038	2.01373	0.995266	0.165261	0.144228
GOTERM_BP_ALL	GO:0001501~skeletal system development	4	15.3846	0.0352812	P11087, P20060, Q01149, P29416	26	583	19984	5.27352	1	0.501589	0.483735
GOTERM_BP_ALL	GO:0007605~sensory perception of sound	3	11.5385	0.0490238	P11087, P20060, P29416	26	285	19984	8.09069	1	0.642757	0.619879
GOTERM_BP_ALL	GO:0050954~sensory perception of mechanical stimulus	3	11.5385	0.0602194	P11087, P20060, P29416	26	320	19984	7.20577	1	0.772379	0.744888
GOTERM_BP_ALL	GO:0051235~maintenance of location	3	11.5385	0.0715063	P20060, P0DP27, P29416	26	353	19984	6.53214	1	0.878931	0.847647
GOTERM_CC_ALL	GO:0098805~whole membrane	5	19.2308	0.121596	P10605, P03995, P63082, P0DP27, O89023	26	1619	21038	2.49893	1	0.623422	0.544077
GOTERM_BP_ALL	GO:0030003~cellular cation homeostasis	3	11.5385	0.237758	P20060, P63082, P0DP27	26	743	19984	3.10343	1	1	0.965225
GOTERM_BP_ALL	GO:0007399~nervous system development	6	23.0769	0.240366	P03995, P50429, P20060, P50428, P29416, O89023	26	2691	19984	1.71375	1	1	0.965225
GOTERM_BP_ALL	GO:0006873~cellular ion homeostasis	3	11.5385	0.24618	P20060, P63082, P0DP27	26	761	19984	3.03002	1	1	0.965225
GOTERM_BP_ALL	GO:0044703~multi-organism reproductive process	4	15.3846	0.273793	P10605, P20060, P50428, P29416	26	1458	19984	2.10868	1	1	0.965225
GOTERM_BP_ALL	GO:0055080~cation homeostasis	3	11.5385	0.288463	P20060, P63082, P0DP27	26	851	19984	2.70957	1	1	0.965225
GOTERM_BP_ALL	GO:0098771~inorganic ion homeostasis	3	11.5385	0.295045	P20060, P63082, P0DP27	26	865	19984	2.66572	1	1	0.965225
GOTERM_BP_ALL	GO:0050801~ion homeostasis	3	11.5385	0.332518	P20060, P63082, P0DP27	26	945	19984	2.44005	1	1	0.965225
GOTERM_BP_ALL	GO:0055082~cellular chemical homeostasis	3	11.5385	0.337176	P20060, P63082, P0DP27	26	955	19984	2.4145	1	1	0.965225
GOTERM_BP_ALL	GO:0065008~regulation of biological quality	8	30.7692	0.348083	P10605, P03995, P20060, Q01149, P63082, P0DP27, P29416, O89023	26	4601	19984	1.33643	1	1	0.965225
GOTERM_BP_ALL	GO:0051641~cellular localization	6	23.0769	0.354033	P03995, P11087, P20060, P0DP27, P29416, O89023	26	3135	19984	1.47103	1	1	0.965225
GOTERM_BP_ALL	GO:0033036~macromolecule localization	6	23.0769	0.357485	P03995, P11087, P20060, P0DP27, P29416, O89023	26	3148	19984	1.46496	1	1	0.965225
GOTERM_BP_ALL	GO:0003008~system process	6	23.0769	0.366531	P11087, P20060, Q01149, P0DP27, P29416, O89023	26	3182	19984	1.44931	1	1	0.965225
GOTERM_BP_ALL	GO:0019725~cellular homeostasis	3	11.5385	0.382811	P20060, P63082, P0DP27	26	1054	19984	2.18771	1	1	0.965225
GOTERM_BP_ALL	GO:0006996~organelle organization	7	26.9231	0.447623	P03995, P20060, P63082, Q80YV3, P0DP27, P29416, O89023	26	4258	19984	1.26358	1	1	0.965225
GOTERM_BP_ALL	GO:0019953~sexual reproduction	3	11.5385	0.463796	P20060, P50428, P29416	26	1237	19984	1.86406	1	1	0.965225
GOTERM_BP_ALL	GO:0022414~reproductive process	4	15.3846	0.47132	P10605, P20060, P50428, P29416	26	2023	19984	1.51975	1	1	0.965225
GOTERM_BP_ALL	GO:0000003~reproduction	4	15.3846	0.471996	P10605, P20060, P50428, P29416	26	2025	19984	1.51825	1	1	0.965225
GOTERM_BP_ALL	GO:0010604~positive regulation of macromolecule metabolic process	6	23.0769	0.478004	Q8VCD5, P11087, P20060, P63082, Q80YV3, P0DP27	26	3600	19984	1.28103	1	1	0.965225
GOTERM_BP_ALL	GO:0031325~positive regulation of cellular metabolic process	6	23.0769	0.492723	Q8VCD5, P11087, P20060, P63082, Q80YV3, P0DP27	26	3656	19984	1.2614	1	1	0.965225
GOTERM_BP_ALL	GO:0042592~homeostatic process	4	15.3846	0.515216	P20060, P63082, P0DP27, O89023	26	2155	19984	1.42666	1	1	0.965225
GOTERM_BP_ALL	GO:0009653~anatomical structure morphogenesis	5	19.2308	0.529639	P11087, P20060, Q01149, P08122, P29416	26	3000	19984	1.28103	1	1	0.965225
GOTERM_BP_ALL	GO:0048878~chemical homeostasis	3	11.5385	0.532168	P20060, P63082, P0DP27	26	1403	19984	1.64351	1	1	0.965225
GOTERM_BP_ALL	GO:0009893~positive regulation of metabolic process	6	23.0769	0.567379	Q8VCD5, P11087, P20060, P63082, Q80YV3, P0DP27	26	3948	19984	1.16811	1	1	0.965225
GOTERM_BP_ALL	GO:0050877~neurological system process	4	15.3846	0.596649	P11087, P20060, P29416, O89023	26	2416	19984	1.27254	1	1	0.965225
GOTERM_BP_ALL	GO:0051704~multi-organism process	5	19.2308	0.601887	P10605, P20060, P50428, Q64345, P29416	26	3266	19984	1.17669	1	1	0.965225
GOTERM_BP_ALL	GO:1902578~single-organism localization	5	19.2308	0.628516	P03995, P20060, P63082, P0DP27, P29416	26	3370	19984	1.14038	1	1	0.965225
GOTERM_BP_ALL	GO:0051179~localization	9	34.6154	0.630172	P03995, P11087, Q60963, P50429, P20060, P63082, P0DP27, P29416, O89023	26	6663	19984	1.0382	1	1	0.965225
GOTERM_BP_ALL	GO:0044702~single organism reproductive process	3	11.5385	0.680869	P10605, P20060, P50428	26	1829	19984	1.26071	1	1	0.965225
GOTERM_BP_ALL	GO:0007600~sensory perception	3	11.5385	0.699478	P11087, P20060, P29416	26	1892	19984	1.21873	1	1	0.965225
Annotation Cluster 11	Enrichment Score: 1.0346096945232228
Category	Term	Count	%	PValue	Genes	List Total	Pop Hits	Pop Total	Fold Enrichment	Bonferroni	Benjamini	FDR
GOTERM_BP_ALL	GO:0006914~autophagy	4	15.3846	0.0189194	P03995, P50429, P0DP27, P50428	26	458	19984	6.7128	1	0.305821	0.294936
GOTERM_BP_ALL	GO:0007417~central nervous system development	4	15.3846	0.173137	P03995, P50429, P50428, O89023	26	1155	19984	2.66187	1	1	0.965225
GOTERM_BP_ALL	GO:0007399~nervous system development	6	23.0769	0.240366	P03995, P50429, P20060, P50428, P29416, O89023	26	2691	19984	1.71375	1	1	0.965225
Annotation Cluster 12	Enrichment Score: 0.7238989685291899
Category	Term	Count	%	PValue	Genes	List Total	Pop Hits	Pop Total	Fold Enrichment	Bonferroni	Benjamini	FDR
GOTERM_BP_ALL	GO:0007584~response to nutrient	3	11.5385	0.024761	P11087, P50429, P50428	26	196	19984	11.7645	1	0.379455	0.365949
GOTERM_BP_ALL	GO:0031667~response to nutrient levels	3	11.5385	0.166762	P11087, P50429, P50428	26	588	19984	3.92151	1	1	0.965225
GOTERM_BP_ALL	GO:0009991~response to extracellular stimulus	3	11.5385	0.182911	P11087, P50429, P50428	26	624	19984	3.69527	1	1	0.965225
GOTERM_CC_ALL	GO:0005783~endoplasmic reticulum	5	19.2308	0.196675	P11087, P50429, Q01149, P50428, P12265	26	1949	21038	2.07582	1	0.846813	0.739037
GOTERM_BP_ALL	GO:0009628~response to abiotic stimulus	3	11.5385	0.529396	P11087, P50429, P50428	26	1396	19984	1.65175	1	1	0.965225
GOTERM_BP_ALL	GO:0009605~response to external stimulus	5	19.2308	0.576729	P11087, Q60963, P50429, P50428, Q64345	26	3171	19984	1.21194	1	1	0.965225
Annotation Cluster 13	Enrichment Score: 0.6230823424488358
Category	Term	Count	%	PValue	Genes	List Total	Pop Hits	Pop Total	Fold Enrichment	Bonferroni	Benjamini	FDR
UP_KW_PTM	KW-1015~Disulfide bond	13	50	0.00365606	P10605, Q99M71, P20060, P50428, Q571E4, P11087, P50429, Q01149, P08122, Q3TCN2, P29416, Q8VEB4, O89023	23	3301	12844	2.19923	0.0430012	0.0237644	0.0237644
GOTERM_BP_ALL	GO:0016043~cellular component organization	13	50	0.129506	P03995, Q60963, P20060, Q80YV3, P63082, Q8VCD5, P11087, P50429, Q01149, P0DP27, P08122, P29416, O89023	26	7032	19984	1.42093	1	1	0.965225
GOTERM_BP_ALL	GO:0071840~cellular component organization or biogenesis	13	50	0.152923	P03995, Q60963, P20060, Q80YV3, P63082, Q8VCD5, P11087, P50429, Q01149, P0DP27, P08122, P29416, O89023	26	7227	19984	1.38259	1	1	0.965225
GOTERM_BP_ALL	GO:0048731~system development	10	38.4615	0.222688	P10605, P03995, P11087, P50429, P20060, Q01149, P50428, P08122, P29416, O89023	26	5462	19984	1.40721	1	1	0.965225
GOTERM_BP_ALL	GO:0007399~nervous system development	6	23.0769	0.240366	P03995, P50429, P20060, P50428, P29416, O89023	26	2691	19984	1.71375	1	1	0.965225
GOTERM_BP_ALL	GO:0044707~single-multicellular organism process	12	46.1538	0.270327	P10605, Q8VCD5, P03995, P11087, Q60963, P50429, P20060, Q01149, P50428, P08122, P29416, O89023	26	7240	19984	1.27395	1	1	0.965225
GOTERM_BP_ALL	GO:0007275~multicellular organism development	10	38.4615	0.347297	P10605, P03995, P11087, P50429, P20060, Q01149, P50428, P08122, P29416, O89023	26	6115	19984	1.25693	1	1	0.965225
GOTERM_BP_ALL	GO:0044767~single-organism developmental process	11	42.3077	0.417933	P10605, Q8VCD5, P03995, P11087, P50429, P20060, Q01149, P50428, P08122, P29416, O89023	26	7231	19984	1.16924	1	1	0.965225
GOTERM_BP_ALL	GO:0030154~cell differentiation	8	30.7692	0.428931	P10605, P03995, P11087, P50429, P20060, P08122, P29416, O89023	26	4953	19984	1.24145	1	1	0.965225
GOTERM_BP_ALL	GO:0032502~developmental process	11	42.3077	0.432408	P10605, Q8VCD5, P03995, P11087, P50429, P20060, Q01149, P50428, P08122, P29416, O89023	26	7301	19984	1.15803	1	1	0.965225
GOTERM_BP_ALL	GO:0048869~cellular developmental process	8	30.7692	0.478957	P10605, P03995, P11087, P50429, P20060, P08122, P29416, O89023	26	5169	19984	1.18958	1	1	0.965225
GOTERM_BP_ALL	GO:0048856~anatomical structure development	10	38.4615	0.481996	P10605, P03995, P11087, P50429, P20060, Q01149, P50428, P08122, P29416, O89023	26	6753	19984	1.13818	1	1	0.965225
GOTERM_BP_ALL	GO:0009653~anatomical structure morphogenesis	5	19.2308	0.529639	P11087, P20060, Q01149, P08122, P29416	26	3000	19984	1.28103	1	1	0.965225
GOTERM_BP_ALL	GO:0032501~multicellular organismal process	13	50	0.54853	P10605, P03995, Q60963, P20060, P50428, Q8VCD5, P11087, P50429, Q01149, P0DP27, P08122, P29416, O89023	26	9444	19984	1.05803	1	1	0.965225
Annotation Cluster 14	Enrichment Score: 0.5428445060079404
Category	Term	Count	%	PValue	Genes	List Total	Pop Hits	Pop Total	Fold Enrichment	Bonferroni	Benjamini	FDR
GOTERM_BP_ALL	GO:0006914~autophagy	4	15.3846	0.0189194	P03995, P50429, P0DP27, P50428	26	458	19984	6.7128	1	0.305821	0.294936
GOTERM_CC_ALL	GO:0099081~supramolecular polymer	5	19.2308	0.0347293	P03995, P11087, Q01149, P0DP27, P08122	26	1059	21038	3.82037	0.99958	0.207115	0.180755
GOTERM_CC_ALL	GO:0099080~supramolecular complex	5	19.2308	0.0348329	P03995, P11087, Q01149, P0DP27, P08122	26	1060	21038	3.81676	0.99959	0.207115	0.180755
GOTERM_BP_ALL	GO:0045597~positive regulation of cell differentiation	3	11.5385	0.466786	P03995, P11087, P50429	26	1244	19984	1.85357	1	1	0.965225
GOTERM_BP_ALL	GO:0051128~regulation of cellular component organization	5	19.2308	0.54196	Q8VCD5, P03995, P50429, P20060, P0DP27	26	3044	19984	1.26251	1	1	0.965225
GOTERM_BP_ALL	GO:0050793~regulation of developmental process	5	19.2308	0.566184	P03995, P11087, P50429, P20060, P08122	26	3132	19984	1.22704	1	1	0.965225
GOTERM_BP_ALL	GO:0032879~regulation of localization	5	19.2308	0.569171	P03995, P11087, Q60963, P50429, P0DP27	26	3143	19984	1.22274	1	1	0.965225
GOTERM_BP_ALL	GO:2000026~regulation of multicellular organismal development	4	15.3846	0.607825	P03995, P11087, P50429, P08122	26	2454	19984	1.25284	1	1	0.965225
GOTERM_BP_ALL	GO:0051094~positive regulation of developmental process	3	11.5385	0.653106	P03995, P11087, P50429	26	1740	19984	1.3252	1	1	0.965225
GOTERM_BP_ALL	GO:0051239~regulation of multicellular organismal process	5	19.2308	0.690989	P03995, P11087, P50429, P0DP27, P08122	26	3632	19984	1.05812	1	1	0.965225
GOTERM_BP_ALL	GO:0051240~positive regulation of multicellular organismal process	3	11.5385	0.765334	P03995, P11087, P50429	26	2143	19984	1.07599	1	1	0.965225
GOTERM_BP_ALL	GO:0045595~regulation of cell differentiation	3	11.5385	0.781451	P03995, P11087, P50429	26	2213	19984	1.04195	1	1	0.965225
Annotation Cluster 15	Enrichment Score: 0.5051301643326763
Category	Term	Count	%	PValue	Genes	List Total	Pop Hits	Pop Total	Fold Enrichment	Bonferroni	Benjamini	FDR
GOTERM_CC_ALL	GO:0070013~intracellular organelle lumen	9	34.6154	0.234263	Q99M71, Q8VCD5, Q9Z2Q5, P20060, Q80YV3, Q3TCN2, P29416, P12265, Q8VEB4	26	5046	21038	1.4432	1	0.918823	0.801882
GOTERM_CC_ALL	GO:0043233~organelle lumen	9	34.6154	0.234441	Q99M71, Q8VCD5, Q9Z2Q5, P20060, Q80YV3, Q3TCN2, P29416, P12265, Q8VEB4	26	5047	21038	1.44291	1	0.918823	0.801882
GOTERM_CC_ALL	GO:0031974~membrane-enclosed lumen	9	34.6154	0.234441	Q99M71, Q8VCD5, Q9Z2Q5, P20060, Q80YV3, Q3TCN2, P29416, P12265, Q8VEB4	26	5047	21038	1.44291	1	0.918823	0.801882
GOTERM_CC_ALL	GO:0044446~intracellular organelle part	13	50	0.444383	Q99M71, Q9Z2Q5, P03995, P20060, Q80YV3, P63082, P12265, Q8VCD5, Q6PGH1, P0DP27, Q3TCN2, P29416, Q8VEB4	26	9399	21038	1.11916	1	1	0.876712
GOTERM_CC_ALL	GO:0044422~organelle part	13	50	0.520981	Q99M71, Q9Z2Q5, P03995, P20060, Q80YV3, P63082, P12265, Q8VCD5, Q6PGH1, P0DP27, Q3TCN2, P29416, Q8VEB4	26	9798	21038	1.07359	1	1	0.876712
Annotation Cluster 16	Enrichment Score: 0.490715292297819
Category	Term	Count	%	PValue	Genes	List Total	Pop Hits	Pop Total	Fold Enrichment	Bonferroni	Benjamini	FDR
GOTERM_MF_ALL	GO:0005543~phospholipid binding	3	11.5385	0.133722	Q99M71, Q60963, O89023	25	495	18541	4.49479	1	0.992445	0.941288
GOTERM_MF_ALL	GO:0008289~lipid binding	3	11.5385	0.326155	Q99M71, Q60963, O89023	25	900	18541	2.47213	1	1	0.953368
GOTERM_MF_ALL	GO:0043168~anion binding	4	15.3846	0.773085	Q99M71, Q8BFR4, Q60963, O89023	25	3015	18541	0.983934	1	1	0.953368
Annotation Cluster 17	Enrichment Score: 0.43781298645682637
Category	Term	Count	%	PValue	Genes	List Total	Pop Hits	Pop Total	Fold Enrichment	Bonferroni	Benjamini	FDR
GOTERM_BP_ALL	GO:0030198~extracellular matrix organization	4	15.3846	0.00733018	P03995, P11087, Q01149, P08122	26	322	19984	9.54802	0.999832	0.162923	0.157124
GOTERM_BP_ALL	GO:0043062~extracellular structure organization	4	15.3846	0.00745579	P03995, P11087, Q01149, P08122	26	324	19984	9.48908	0.999855	0.162923	0.157124
GOTERM_CC_ALL	GO:1902494~catalytic complex	7	26.9231	0.00893357	Q8VCD5, Q6PGH1, P20060, P63082, Q80YV3, P0DP27, P29416	26	1574	21038	3.59852	0.86113	0.0982693	0.0857623
GOTERM_BP_ALL	GO:0019538~protein metabolic process	14	53.8462	0.0213445	P10605, Q9Z2Q5, P03995, Q60963, P20060, Q80YV3, P63082, P12265, Q571E4, Q8VCD5, P50429, P0DP27, P29416, O89023	26	6141	19984	1.75226	1	0.331402	0.319606
GOTERM_BP_ALL	GO:0043170~macromolecule metabolic process	19	73.0769	0.0264989	P10605, Q9Z2Q5, Q8BFR4, P03995, Q60963, P20060, Q80YV3, P63082, P12265, Q571E4, Q8VCD5, P11087, Q6PGH1, P50429, Q01149, P0DP27, P08122, P29416, O89023	26	10167	19984	1.43638	1	0.395806	0.381718
GOTERM_CC_ALL	GO:0099081~supramolecular polymer	5	19.2308	0.0347293	P03995, P11087, Q01149, P0DP27, P08122	26	1059	21038	3.82037	0.99958	0.207115	0.180755
GOTERM_CC_ALL	GO:0099080~supramolecular complex	5	19.2308	0.0348329	P03995, P11087, Q01149, P0DP27, P08122	26	1060	21038	3.81676	0.99959	0.207115	0.180755
KEGG_PATHWAY	mmu05165:Human papillomavirus infection	4	15.3846	0.0386429	P11087, Q01149, P63082, P08122	20	362	9011	4.97845	0.963498	0.249692	0.228885
GOTERM_CC_ALL	GO:0032991~macromolecular complex	13	50	0.0472059	P10605, Q9Z2Q5, Q60963, P20060, Q80YV3, P63082, Q8VCD5, P11087, Q6PGH1, Q01149, P0DP27, P08122, P29416	26	6370	21038	1.65133	0.999976	0.273297	0.238514
GOTERM_BP_ALL	GO:0048545~response to steroid hormone	3	11.5385	0.0764914	P11087, Q6PGH1, P0DP27	26	367	19984	6.28296	1	0.911716	0.879265
GOTERM_MF_ALL	GO:0005198~structural molecule activity	4	15.3846	0.0774712	P03995, P11087, Q01149, P08122	25	778	18541	3.81306	1	0.653453	0.61977
GOTERM_BP_ALL	GO:0009719~response to endogenous stimulus	6	23.0769	0.0880626	P10605, P11087, Q6PGH1, Q01149, P0DP27, P08122	26	1936	19984	2.38207	1	1	0.965225
GOTERM_BP_ALL	GO:0009725~response to hormone	4	15.3846	0.111414	P10605, P11087, Q6PGH1, P0DP27	26	942	19984	3.26376	1	1	0.965225
GOTERM_CC_ALL	GO:0098805~whole membrane	5	19.2308	0.121596	P10605, P03995, P63082, P0DP27, O89023	26	1619	21038	2.49893	1	0.623422	0.544077
GOTERM_CC_ALL	GO:0099512~supramolecular fiber	4	15.3846	0.126762	P03995, P11087, Q01149, P0DP27	26	1051	21038	3.07956	1	0.633808	0.553141
GOTERM_BP_ALL	GO:0016043~cellular component organization	13	50	0.129506	P03995, Q60963, P20060, Q80YV3, P63082, Q8VCD5, P11087, P50429, Q01149, P0DP27, P08122, P29416, O89023	26	7032	19984	1.42093	1	1	0.965225
GOTERM_BP_ALL	GO:0071840~cellular component organization or biogenesis	13	50	0.152923	P03995, Q60963, P20060, Q80YV3, P63082, Q8VCD5, P11087, P50429, Q01149, P0DP27, P08122, P29416, O89023	26	7227	19984	1.38259	1	1	0.965225
GOTERM_BP_ALL	GO:0044260~cellular macromolecule metabolic process	15	57.6923	0.18953	P10605, Q9Z2Q5, P20060, Q80YV3, P63082, P12265, Q571E4, Q8VCD5, P11087, Q6PGH1, P50429, P0DP27, P08122, P29416, O89023	26	9044	19984	1.27479	1	1	0.965225
GOTERM_BP_ALL	GO:0014070~response to organic cyclic compound	4	15.3846	0.193088	P11087, Q6PGH1, P0DP27, Q64345	26	1218	19984	2.52419	1	1	0.965225
GOTERM_MF_ALL	GO:0042802~identical protein binding	6	23.0769	0.200041	Q99M71, P03995, P11087, P20060, Q01149, Q64345	25	2437	18541	1.82595	1	1	0.953368
GOTERM_BP_ALL	GO:0048584~positive regulation of response to stimulus	6	23.0769	0.245962	P11087, Q6PGH1, Q60963, P63082, Q80YV3, P0DP27	26	2714	19984	1.69922	1	1	0.965225
GOTERM_MF_ALL	GO:0005102~receptor binding	5	19.2308	0.251003	Q8VCD5, P03995, Q6PGH1, P0DP27, P12265	25	1983	18541	1.86999	1	1	0.953368
GOTERM_BP_ALL	GO:0045935~positive regulation of nucleobase-containing compound metabolic process	5	19.2308	0.253286	Q8VCD5, P11087, P20060, Q80YV3, P0DP27	26	2059	19984	1.86648	1	1	0.965225
GOTERM_BP_ALL	GO:0010647~positive regulation of cell communication	5	19.2308	0.263219	P03995, P11087, Q6PGH1, P63082, P0DP27	26	2094	19984	1.83528	1	1	0.965225
GOTERM_BP_ALL	GO:0023056~positive regulation of signaling	5	19.2308	0.265789	P03995, P11087, Q6PGH1, P63082, P0DP27	26	2103	19984	1.82743	1	1	0.965225
GOTERM_BP_ALL	GO:0031328~positive regulation of cellular biosynthetic process	5	19.2308	0.270371	Q8VCD5, P11087, P20060, Q80YV3, P0DP27	26	2119	19984	1.81363	1	1	0.965225
GOTERM_BP_ALL	GO:0044711~single-organism biosynthetic process	4	15.3846	0.273793	P11087, P20060, P0DP27, Q8VEB4	26	1458	19984	2.10868	1	1	0.965225
GOTERM_BP_ALL	GO:0097435~supramolecular fiber organization	3	11.5385	0.281879	P03995, P11087, Q01149	26	837	19984	2.75489	1	1	0.965225
GOTERM_BP_ALL	GO:0009891~positive regulation of biosynthetic process	5	19.2308	0.28422	Q8VCD5, P11087, P20060, Q80YV3, P0DP27	26	2167	19984	1.77345	1	1	0.965225
GOTERM_BP_ALL	GO:0051173~positive regulation of nitrogen compound metabolic process	5	19.2308	0.304657	Q8VCD5, P11087, P20060, Q80YV3, P0DP27	26	2237	19984	1.71796	1	1	0.965225
GOTERM_BP_ALL	GO:0033365~protein localization to organelle	3	11.5385	0.334848	P11087, P0DP27, O89023	26	950	19984	2.42721	1	1	0.965225
GOTERM_BP_ALL	GO:0051641~cellular localization	6	23.0769	0.354033	P03995, P11087, P20060, P0DP27, P29416, O89023	26	3135	19984	1.47103	1	1	0.965225
GOTERM_BP_ALL	GO:0033036~macromolecule localization	6	23.0769	0.357485	P03995, P11087, P20060, P0DP27, P29416, O89023	26	3148	19984	1.46496	1	1	0.965225
GOTERM_BP_ALL	GO:0007267~cell-cell signaling	4	15.3846	0.363209	P03995, P11087, P63082, P0DP27	26	1712	19984	1.79583	1	1	0.965225
GOTERM_BP_ALL	GO:0009967~positive regulation of signal transduction	4	15.3846	0.366389	P11087, Q6PGH1, P63082, P0DP27	26	1721	19984	1.78644	1	1	0.965225
GOTERM_BP_ALL	GO:0003008~system process	6	23.0769	0.366531	P11087, P20060, Q01149, P0DP27, P29416, O89023	26	3182	19984	1.44931	1	1	0.965225
GOTERM_MF_ALL	GO:0019899~enzyme binding	5	19.2308	0.36992	P03995, P11087, Q01149, P63082, P0DP27	25	2374	18541	1.56201	1	1	0.953368
GOTERM_BP_ALL	GO:0048522~positive regulation of cellular process	10	38.4615	0.387369	Q8VCD5, P03995, P11087, Q6PGH1, Q60963, P50429, P20060, P63082, Q80YV3, P0DP27	26	6308	19984	1.21848	1	1	0.965225
GOTERM_BP_ALL	GO:0010243~response to organonitrogen compound	3	11.5385	0.415726	P11087, Q01149, P0DP27	26	1127	19984	2.046	1	1	0.965225
GOTERM_MF_ALL	GO:0005515~protein binding	15	57.6923	0.423548	P10605, Q99M71, P03995, P20060, Q80YV3, P63082, Q64345, P12265, Q8VCD5, P11087, Q6PGH1, Q01149, P0DP27, P29416, O89023	25	10054	18541	1.10648	1	1	0.953368
GOTERM_BP_ALL	GO:0033993~response to lipid	3	11.5385	0.446549	P11087, Q6PGH1, P0DP27	26	1197	19984	1.92635	1	1	0.965225
GOTERM_BP_ALL	GO:0034613~cellular protein localization	4	15.3846	0.454993	P03995, P11087, P0DP27, O89023	26	1975	19984	1.55669	1	1	0.965225
GOTERM_BP_ALL	GO:0070727~cellular macromolecule localization	4	15.3846	0.459091	P03995, P11087, P0DP27, O89023	26	1987	19984	1.54729	1	1	0.965225
GOTERM_BP_ALL	GO:0010604~positive regulation of macromolecule metabolic process	6	23.0769	0.478004	Q8VCD5, P11087, P20060, P63082, Q80YV3, P0DP27	26	3600	19984	1.28103	1	1	0.965225
GOTERM_BP_ALL	GO:0031325~positive regulation of cellular metabolic process	6	23.0769	0.492723	Q8VCD5, P11087, P20060, P63082, Q80YV3, P0DP27	26	3656	19984	1.2614	1	1	0.965225
GOTERM_BP_ALL	GO:1901698~response to nitrogen compound	3	11.5385	0.494939	P11087, Q01149, P0DP27	26	1311	19984	1.75885	1	1	0.965225
GOTERM_BP_ALL	GO:0044267~cellular protein metabolic process	8	30.7692	0.505627	P10605, Q8VCD5, Q9Z2Q5, P20060, P63082, Q80YV3, P0DP27, O89023	26	5285	19984	1.16347	1	1	0.965225
GOTERM_BP_ALL	GO:1901700~response to oxygen-containing compound	4	15.3846	0.508997	P11087, Q01149, P0DP27, P50428	26	2136	19984	1.43935	1	1	0.965225
GOTERM_BP_ALL	GO:0006725~cellular aromatic compound metabolic process	9	34.6154	0.535609	P10605, Q8VCD5, P11087, Q6PGH1, P20060, Q9EQG7, Q80YV3, P0DP27, P08122	26	6212	19984	1.11358	1	1	0.965225
GOTERM_BP_ALL	GO:0048518~positive regulation of biological process	10	38.4615	0.539025	Q8VCD5, P03995, P11087, Q6PGH1, Q60963, P50429, P20060, P63082, Q80YV3, P0DP27	26	7022	19984	1.09458	1	1	0.965225
GOTERM_BP_ALL	GO:0051128~regulation of cellular component organization	5	19.2308	0.54196	Q8VCD5, P03995, P50429, P20060, P0DP27	26	3044	19984	1.26251	1	1	0.965225
GOTERM_BP_ALL	GO:0032501~multicellular organismal process	13	50	0.54853	P10605, P03995, Q60963, P20060, P50428, Q8VCD5, P11087, P50429, Q01149, P0DP27, P08122, P29416, O89023	26	9444	19984	1.05803	1	1	0.965225
GOTERM_BP_ALL	GO:0044249~cellular biosynthetic process	9	34.6154	0.558012	Q8VCD5, Q9Z2Q5, P11087, Q6PGH1, P20060, Q80YV3, P0DP27, P08122, Q8VEB4	26	6316	19984	1.09524	1	1	0.965225
GOTERM_BP_ALL	GO:0009893~positive regulation of metabolic process	6	23.0769	0.567379	Q8VCD5, P11087, P20060, P63082, Q80YV3, P0DP27	26	3948	19984	1.16811	1	1	0.965225
GOTERM_BP_ALL	GO:0032879~regulation of localization	5	19.2308	0.569171	P03995, P11087, Q60963, P50429, P0DP27	26	3143	19984	1.22274	1	1	0.965225
GOTERM_BP_ALL	GO:0051171~regulation of nitrogen compound metabolic process	7	26.9231	0.580242	Q8VCD5, P03995, P11087, Q6PGH1, P20060, Q80YV3, P0DP27	26	4811	19984	1.11833	1	1	0.965225
GOTERM_BP_ALL	GO:1901360~organic cyclic compound metabolic process	9	34.6154	0.588501	P10605, Q8VCD5, P11087, Q6PGH1, P20060, Q9EQG7, Q80YV3, P0DP27, P08122	26	6460	19984	1.07083	1	1	0.965225
GOTERM_BP_ALL	GO:0080090~regulation of primary metabolic process	9	34.6154	0.623313	P10605, Q8VCD5, P03995, P11087, Q6PGH1, P20060, P63082, Q80YV3, P0DP27	26	6629	19984	1.04353	1	1	0.965225
GOTERM_BP_ALL	GO:1902578~single-organism localization	5	19.2308	0.628516	P03995, P20060, P63082, P0DP27, P29416	26	3370	19984	1.14038	1	1	0.965225
GOTERM_BP_ALL	GO:0051179~localization	9	34.6154	0.630172	P03995, P11087, Q60963, P50429, P20060, P63082, P0DP27, P29416, O89023	26	6663	19984	1.0382	1	1	0.965225
GOTERM_BP_ALL	GO:0031323~regulation of cellular metabolic process	9	34.6154	0.642146	P10605, Q8VCD5, P03995, P11087, Q6PGH1, P20060, P63082, Q80YV3, P0DP27	26	6723	19984	1.02894	1	1	0.965225
GOTERM_BP_ALL	GO:0048519~negative regulation of biological process	8	30.7692	0.647324	P10605, P03995, P11087, P63082, Q80YV3, P0DP27, P08122, Q64345	26	5935	19984	1.03604	1	1	0.965225
GOTERM_CC_ALL	GO:0031090~organelle membrane	4	15.3846	0.653097	Q9Z2Q5, P03995, P63082, P0DP27	26	2753	21038	1.17567	1	1	0.876712
GOTERM_CC_ALL	GO:0098588~bounding membrane of organelle	3	11.5385	0.654388	P03995, P63082, P0DP27	26	1836	21038	1.32215	1	1	0.876712
GOTERM_BP_ALL	GO:0060255~regulation of macromolecule metabolic process	9	34.6154	0.660171	P10605, Q8VCD5, P03995, P11087, Q6PGH1, P20060, P63082, Q80YV3, P0DP27	26	6815	19984	1.01505	1	1	0.965225
GOTERM_BP_ALL	GO:0006811~ion transport	3	11.5385	0.662974	P03995, P63082, P0DP27	26	1771	19984	1.302	1	1	0.965225
GOTERM_BP_ALL	GO:0019219~regulation of nucleobase-containing compound metabolic process	6	23.0769	0.669042	Q8VCD5, P11087, Q6PGH1, P20060, Q80YV3, P0DP27	26	4383	19984	1.05218	1	1	0.965225
GOTERM_BP_ALL	GO:0008104~protein localization	4	15.3846	0.682505	P03995, P11087, P0DP27, O89023	26	2727	19984	1.12742	1	1	0.965225
GOTERM_BP_ALL	GO:0051239~regulation of multicellular organismal process	5	19.2308	0.690989	P03995, P11087, P50429, P0DP27, P08122	26	3632	19984	1.05812	1	1	0.965225
GOTERM_BP_ALL	GO:0048583~regulation of response to stimulus	6	23.0769	0.691643	P11087, Q6PGH1, Q60963, P63082, Q80YV3, P0DP27	26	4489	19984	1.02733	1	1	0.965225
GOTERM_BP_ALL	GO:0048523~negative regulation of cellular process	7	26.9231	0.708412	P10605, P03995, P11087, P63082, Q80YV3, P0DP27, Q64345	26	5416	19984	0.99341	1	1	0.965225
GOTERM_BP_ALL	GO:0045184~establishment of protein localization	3	11.5385	0.710009	P03995, P11087, P0DP27	26	1929	19984	1.19536	1	1	0.965225
GOTERM_BP_ALL	GO:0010646~regulation of cell communication	5	19.2308	0.714709	P03995, P11087, Q6PGH1, P63082, P0DP27	26	3740	19984	1.02756	1	1	0.965225
GOTERM_BP_ALL	GO:0031326~regulation of cellular biosynthetic process	6	23.0769	0.715499	Q8VCD5, P11087, Q6PGH1, P20060, Q80YV3, P0DP27	26	4606	19984	1.00124	1	1	0.965225
GOTERM_BP_ALL	GO:0023051~regulation of signaling	5	19.2308	0.721291	P03995, P11087, Q6PGH1, P63082, P0DP27	26	3771	19984	1.01911	1	1	0.965225
GOTERM_BP_ALL	GO:0009889~regulation of biosynthetic process	6	23.0769	0.731711	Q8VCD5, P11087, Q6PGH1, P20060, Q80YV3, P0DP27	26	4689	19984	0.983513	1	1	0.965225
GOTERM_BP_ALL	GO:0019222~regulation of metabolic process	9	34.6154	0.752594	P10605, Q8VCD5, P03995, P11087, Q6PGH1, P20060, P63082, Q80YV3, P0DP27	26	7331	19984	0.943601	1	1	0.965225
GOTERM_BP_ALL	GO:0007154~cell communication	9	34.6154	0.757795	P03995, P11087, Q6PGH1, Q01149, Q9EQG7, P63082, P0DP27, P08122, P29416	26	7363	19984	0.9395	1	1	0.965225
GOTERM_BP_ALL	GO:0051246~regulation of protein metabolic process	4	15.3846	0.770434	P10605, P03995, P63082, P0DP27	26	3112	19984	0.987938	1	1	0.965225
GOTERM_BP_ALL	GO:0009966~regulation of signal transduction	4	15.3846	0.775046	P11087, Q6PGH1, P63082, P0DP27	26	3135	19984	0.980689	1	1	0.965225
GOTERM_BP_ALL	GO:0050794~regulation of cellular process	15	57.6923	0.818182	P10605, P03995, Q60963, P20060, Q80YV3, P63082, Q64345, Q8VCD5, P11087, Q6PGH1, P50429, Q01149, P0DP27, P08122, P29416	26	12540	19984	0.919396	1	1	0.965225
GOTERM_BP_ALL	GO:0006950~response to stress	5	19.2308	0.850722	P03995, P11087, Q60963, Q80YV3, Q64345	26	4526	19984	0.849111	1	1	0.965225
GOTERM_BP_ALL	GO:0044700~single organism signaling	8	30.7692	0.858196	P03995, P11087, Q6PGH1, Q01149, P63082, P0DP27, P08122, P29416	26	7248	19984	0.848361	1	1	0.965225
GOTERM_BP_ALL	GO:0023052~signaling	8	30.7692	0.863763	P03995, P11087, Q6PGH1, Q01149, P63082, P0DP27, P08122, P29416	26	7297	19984	0.842665	1	1	0.965225
GOTERM_CC_ALL	GO:0043232~intracellular non-membrane-bounded organelle	5	19.2308	0.866683	Q9Z2Q5, P03995, Q6PGH1, Q80YV3, P0DP27	26	4896	21038	0.826342	1	1	0.876712
GOTERM_CC_ALL	GO:0043228~non-membrane-bounded organelle	5	19.2308	0.869565	Q9Z2Q5, P03995, Q6PGH1, Q80YV3, P0DP27	26	4921	21038	0.822144	1	1	0.876712
UP_KW_DOMAIN	KW-0677~Repeat	6	23.0769	0.873311	P11087, Q01149, Q80YV3, P0DP27, P08122, Q64345	24	4489	14765	0.822288	1	1	1
GOTERM_BP_ALL	GO:0035556~intracellular signal transduction	3	11.5385	0.873485	Q01149, P63082, P0DP27	26	2725	19984	0.846182	1	1	0.965225
GOTERM_BP_ALL	GO:0065009~regulation of molecular function	3	11.5385	0.877638	P10605, Q6PGH1, P0DP27	26	2755	19984	0.836968	1	1	0.965225
GOTERM_BP_ALL	GO:0007165~signal transduction	7	26.9231	0.889048	P11087, Q6PGH1, Q01149, P63082, P0DP27, P08122, P29416	26	6670	19984	0.806643	1	1	0.965225
GOTERM_BP_ALL	GO:0032268~regulation of cellular protein metabolic process	3	11.5385	0.898188	P10605, P63082, P0DP27	26	2918	19984	0.790215	1	1	0.965225
GOTERM_BP_ALL	GO:0006464~cellular protein modification process	4	15.3846	0.898319	Q8VCD5, P63082, Q80YV3, P0DP27	26	3962	19984	0.775987	1	1	0.965225
GOTERM_BP_ALL	GO:0036211~protein modification process	4	15.3846	0.898529	Q8VCD5, P63082, Q80YV3, P0DP27	26	3964	19984	0.775596	1	1	0.965225
GOTERM_BP_ALL	GO:0050789~regulation of biological process	15	57.6923	0.909006	P10605, P03995, Q60963, P20060, Q80YV3, P63082, Q64345, Q8VCD5, P11087, Q6PGH1, P50429, Q01149, P0DP27, P08122, P29416	26	13330	19984	0.864909	1	1	0.965225
GOTERM_BP_ALL	GO:0065007~biological regulation	16	61.5385	0.910469	P10605, P03995, Q60963, P20060, Q80YV3, P63082, Q64345, Q8VCD5, P11087, Q6PGH1, P50429, Q01149, P0DP27, P08122, P29416, O89023	26	14074	19984	0.873799	1	1	0.965225
GOTERM_BP_ALL	GO:0043412~macromolecule modification	4	15.3846	0.916417	Q8VCD5, P63082, Q80YV3, P0DP27	26	4149	19984	0.741013	1	1	0.965225
UP_KW_PTM	KW-0832~Ubl conjugation	3	11.5385	0.921744	P63082, Q80YV3, P0DP27	23	2277	12844	0.735751	1	1	1
GOTERM_BP_ALL	GO:0044765~single-organism transport	3	11.5385	0.924434	P03995, P63082, P0DP27	26	3175	19984	0.726251	1	1	0.965225
UP_KW_PTM	KW-0007~Acetylation	4	15.3846	0.934899	P10605, Q6PGH1, Q80YV3, P0DP27	23	3164	12844	0.705986	1	1	1
GOTERM_BP_ALL	GO:0006810~transport	4	15.3846	0.960487	P03995, P11087, P63082, P0DP27	26	4819	19984	0.637987	1	1	0.965225
GOTERM_BP_ALL	GO:0051234~establishment of localization	4	15.3846	0.968578	P03995, P11087, P63082, P0DP27	26	5012	19984	0.61342	1	1	0.968578
UP_KW_PTM	KW-0597~Phosphoprotein	5	19.2308	0.999991	Q8BFR4, P03995, P11087, Q80YV3, P0DP27	23	7747	12844	0.36042	1	1	1
Annotation Cluster 18	Enrichment Score: 0.36513157431258475
Category	Term	Count	%	PValue	Genes	List Total	Pop Hits	Pop Total	Fold Enrichment	Bonferroni	Benjamini	FDR
GOTERM_BP_ALL	GO:0016477~cell migration	4	15.3846	0.314077	P11087, Q60963, P50429, P20060	26	1573	19984	1.95452	1	1	0.965225
GOTERM_BP_ALL	GO:0006928~movement of cell or subcellular component	5	19.2308	0.319398	Q99M71, P11087, Q60963, P50429, P20060	26	2287	19984	1.6804	1	1	0.965225
GOTERM_BP_ALL	GO:0030334~regulation of cell migration	3	11.5385	0.367711	P11087, Q60963, P50429	26	1021	19984	2.25842	1	1	0.965225
GOTERM_BP_ALL	GO:2000145~regulation of cell motility	3	11.5385	0.395521	P11087, Q60963, P50429	26	1082	19984	2.1311	1	1	0.965225
GOTERM_BP_ALL	GO:0051674~localization of cell	4	15.3846	0.40581	P11087, Q60963, P50429, P20060	26	1833	19984	1.67728	1	1	0.965225
GOTERM_BP_ALL	GO:0048870~cell motility	4	15.3846	0.40581	P11087, Q60963, P50429, P20060	26	1833	19984	1.67728	1	1	0.965225
GOTERM_BP_ALL	GO:0040012~regulation of locomotion	3	11.5385	0.434314	P11087, Q60963, P50429	26	1169	19984	1.97249	1	1	0.965225
GOTERM_BP_ALL	GO:0051270~regulation of cellular component movement	3	11.5385	0.436069	P11087, Q60963, P50429	26	1173	19984	1.96577	1	1	0.965225
GOTERM_BP_ALL	GO:0040011~locomotion	4	15.3846	0.491134	P11087, Q60963, P50429, P20060	26	2082	19984	1.47669	1	1	0.965225
GOTERM_BP_ALL	GO:0050793~regulation of developmental process	5	19.2308	0.566184	P03995, P11087, P50429, P20060, P08122	26	3132	19984	1.22704	1	1	0.965225
GOTERM_BP_ALL	GO:0032879~regulation of localization	5	19.2308	0.569171	P03995, P11087, Q60963, P50429, P0DP27	26	3143	19984	1.22274	1	1	0.965225
GOTERM_BP_ALL	GO:0009605~response to external stimulus	5	19.2308	0.576729	P11087, Q60963, P50429, P50428, Q64345	26	3171	19984	1.21194	1	1	0.965225
Annotation Cluster 19	Enrichment Score: 0.34932110572720665
Category	Term	Count	%	PValue	Genes	List Total	Pop Hits	Pop Total	Fold Enrichment	Bonferroni	Benjamini	FDR
GOTERM_CC_ALL	GO:1902494~catalytic complex	7	26.9231	0.00893357	Q8VCD5, Q6PGH1, P20060, P63082, Q80YV3, P0DP27, P29416	26	1574	21038	3.59852	0.86113	0.0982693	0.0857623
GOTERM_CC_ALL	GO:0032991~macromolecular complex	13	50	0.0472059	P10605, Q9Z2Q5, Q60963, P20060, Q80YV3, P63082, Q8VCD5, P11087, Q6PGH1, Q01149, P0DP27, P08122, P29416	26	6370	21038	1.65133	0.999976	0.273297	0.238514
GOTERM_MF_ALL	GO:0003713~transcription coactivator activity	3	11.5385	0.0478814	Q8VCD5, Q6PGH1, Q80YV3	25	272	18541	8.17985	0.999927	0.46445	0.440509
GOTERM_BP_ALL	GO:0034641~cellular nitrogen compound metabolic process	14	53.8462	0.056435	Q9Z2Q5, P03995, Q9D7V9, P20060, Q80YV3, Q8VCD5, P11087, Q6PGH1, Q9EQG7, P0DP27, P08122, P29416, Q8VEB4, O89023	26	6933	19984	1.55209	1	0.731795	0.705748
GOTERM_MF_ALL	GO:0003712~transcription cofactor activity	3	11.5385	0.137241	Q8VCD5, Q6PGH1, Q80YV3	25	503	18541	4.4233	1	0.992445	0.941288
GOTERM_MF_ALL	GO:0000989~transcription factor activity, transcription factor binding	3	11.5385	0.138124	Q8VCD5, Q6PGH1, Q80YV3	25	505	18541	4.40578	1	0.992445	0.941288
GOTERM_MF_ALL	GO:0000988~transcription factor activity, protein binding	3	11.5385	0.146579	Q8VCD5, Q6PGH1, Q80YV3	25	524	18541	4.24603	1	1	0.953368
GOTERM_BP_ALL	GO:0045935~positive regulation of nucleobase-containing compound metabolic process	5	19.2308	0.253286	Q8VCD5, P11087, P20060, Q80YV3, P0DP27	26	2059	19984	1.86648	1	1	0.965225
GOTERM_BP_ALL	GO:0031328~positive regulation of cellular biosynthetic process	5	19.2308	0.270371	Q8VCD5, P11087, P20060, Q80YV3, P0DP27	26	2119	19984	1.81363	1	1	0.965225
GOTERM_BP_ALL	GO:0009891~positive regulation of biosynthetic process	5	19.2308	0.28422	Q8VCD5, P11087, P20060, Q80YV3, P0DP27	26	2167	19984	1.77345	1	1	0.965225
GOTERM_BP_ALL	GO:0051173~positive regulation of nitrogen compound metabolic process	5	19.2308	0.304657	Q8VCD5, P11087, P20060, Q80YV3, P0DP27	26	2237	19984	1.71796	1	1	0.965225
GOTERM_BP_ALL	GO:1903508~positive regulation of nucleic acid-templated transcription	4	15.3846	0.357552	Q8VCD5, P11087, P20060, Q80YV3	26	1696	19984	1.81277	1	1	0.965225
GOTERM_BP_ALL	GO:0045893~positive regulation of transcription, DNA-templated	4	15.3846	0.357552	Q8VCD5, P11087, P20060, Q80YV3	26	1696	19984	1.81277	1	1	0.965225
GOTERM_BP_ALL	GO:1902680~positive regulation of RNA biosynthetic process	4	15.3846	0.360734	Q8VCD5, P11087, P20060, Q80YV3	26	1705	19984	1.8032	1	1	0.965225
GOTERM_MF_ALL	GO:0016740~transferase activity	5	19.2308	0.371786	Q8VCD5, P20060, Q80YV3, P29416, Q8VEB4	25	2380	18541	1.55807	1	1	0.953368
GOTERM_BP_ALL	GO:0048522~positive regulation of cellular process	10	38.4615	0.387369	Q8VCD5, P03995, P11087, Q6PGH1, Q60963, P50429, P20060, P63082, Q80YV3, P0DP27	26	6308	19984	1.21848	1	1	0.965225
GOTERM_BP_ALL	GO:0051254~positive regulation of RNA metabolic process	4	15.3846	0.391072	Q8VCD5, P11087, P20060, Q80YV3	26	1791	19984	1.71662	1	1	0.965225
GOTERM_BP_ALL	GO:1901576~organic substance biosynthetic process	10	38.4615	0.404017	Q8VCD5, Q9Z2Q5, P11087, Q6PGH1, P20060, Q80YV3, P0DP27, P08122, P29416, Q8VEB4	26	6387	19984	1.20341	1	1	0.965225
GOTERM_BP_ALL	GO:0009058~biosynthetic process	10	38.4615	0.429061	Q8VCD5, Q9Z2Q5, P11087, Q6PGH1, P20060, Q80YV3, P0DP27, P08122, P29416, Q8VEB4	26	6505	19984	1.18158	1	1	0.965225
GOTERM_BP_ALL	GO:0010557~positive regulation of macromolecule biosynthetic process	4	15.3846	0.456018	Q8VCD5, P11087, P20060, Q80YV3	26	1978	19984	1.55433	1	1	0.965225
GOTERM_BP_ALL	GO:0034654~nucleobase-containing compound biosynthetic process	7	26.9231	0.460414	Q8VCD5, P11087, Q6PGH1, P20060, Q80YV3, P0DP27, P08122	26	4310	19984	1.24833	1	1	0.965225
GOTERM_BP_ALL	GO:0006351~transcription, DNA-templated	6	23.0769	0.476421	Q8VCD5, P11087, Q6PGH1, P20060, Q80YV3, P08122	26	3594	19984	1.28316	1	1	0.965225
GOTERM_BP_ALL	GO:0010604~positive regulation of macromolecule metabolic process	6	23.0769	0.478004	Q8VCD5, P11087, P20060, P63082, Q80YV3, P0DP27	26	3600	19984	1.28103	1	1	0.965225
GOTERM_BP_ALL	GO:0018130~heterocycle biosynthetic process	7	26.9231	0.478798	Q8VCD5, P11087, Q6PGH1, P20060, Q80YV3, P0DP27, P08122	26	4385	19984	1.22698	1	1	0.965225
GOTERM_BP_ALL	GO:0019438~aromatic compound biosynthetic process	7	26.9231	0.480998	Q8VCD5, P11087, Q6PGH1, P20060, Q80YV3, P0DP27, P08122	26	4394	19984	1.22447	1	1	0.965225
GOTERM_BP_ALL	GO:0044271~cellular nitrogen compound biosynthetic process	8	30.7692	0.481033	Q8VCD5, Q9Z2Q5, P11087, Q6PGH1, P20060, Q80YV3, P0DP27, P08122	26	5178	19984	1.18751	1	1	0.965225
GOTERM_BP_ALL	GO:0031325~positive regulation of cellular metabolic process	6	23.0769	0.492723	Q8VCD5, P11087, P20060, P63082, Q80YV3, P0DP27	26	3656	19984	1.2614	1	1	0.965225
GOTERM_BP_ALL	GO:1901362~organic cyclic compound biosynthetic process	7	26.9231	0.515693	Q8VCD5, P11087, Q6PGH1, P20060, Q80YV3, P0DP27, P08122	26	4537	19984	1.18587	1	1	0.965225
GOTERM_BP_ALL	GO:0009059~macromolecule biosynthetic process	8	30.7692	0.517955	Q8VCD5, Q9Z2Q5, P11087, Q6PGH1, P20060, Q80YV3, P08122, P29416	26	5339	19984	1.1517	1	1	0.965225
GOTERM_BP_ALL	GO:0006725~cellular aromatic compound metabolic process	9	34.6154	0.535609	P10605, Q8VCD5, P11087, Q6PGH1, P20060, Q9EQG7, Q80YV3, P0DP27, P08122	26	6212	19984	1.11358	1	1	0.965225
GOTERM_BP_ALL	GO:0048518~positive regulation of biological process	10	38.4615	0.539025	Q8VCD5, P03995, P11087, Q6PGH1, Q60963, P50429, P20060, P63082, Q80YV3, P0DP27	26	7022	19984	1.09458	1	1	0.965225
GOTERM_BP_ALL	GO:0010628~positive regulation of gene expression	4	15.3846	0.540358	Q8VCD5, P11087, P20060, Q80YV3	26	2233	19984	1.37683	1	1	0.965225
GOTERM_BP_ALL	GO:0097659~nucleic acid-templated transcription	6	23.0769	0.549863	Q8VCD5, P11087, Q6PGH1, P20060, Q80YV3, P08122	26	3878	19984	1.18919	1	1	0.965225
GOTERM_BP_ALL	GO:0032774~RNA biosynthetic process	6	23.0769	0.556902	Q8VCD5, P11087, Q6PGH1, P20060, Q80YV3, P08122	26	3906	19984	1.18067	1	1	0.965225
GOTERM_BP_ALL	GO:0044249~cellular biosynthetic process	9	34.6154	0.558012	Q8VCD5, Q9Z2Q5, P11087, Q6PGH1, P20060, Q80YV3, P0DP27, P08122, Q8VEB4	26	6316	19984	1.09524	1	1	0.965225
GOTERM_BP_ALL	GO:0009893~positive regulation of metabolic process	6	23.0769	0.567379	Q8VCD5, P11087, P20060, P63082, Q80YV3, P0DP27	26	3948	19984	1.16811	1	1	0.965225
GOTERM_BP_ALL	GO:0051171~regulation of nitrogen compound metabolic process	7	26.9231	0.580242	Q8VCD5, P03995, P11087, Q6PGH1, P20060, Q80YV3, P0DP27	26	4811	19984	1.11833	1	1	0.965225
GOTERM_BP_ALL	GO:1901360~organic cyclic compound metabolic process	9	34.6154	0.588501	P10605, Q8VCD5, P11087, Q6PGH1, P20060, Q9EQG7, Q80YV3, P0DP27, P08122	26	6460	19984	1.07083	1	1	0.965225
GOTERM_BP_ALL	GO:0080090~regulation of primary metabolic process	9	34.6154	0.623313	P10605, Q8VCD5, P03995, P11087, Q6PGH1, P20060, P63082, Q80YV3, P0DP27	26	6629	19984	1.04353	1	1	0.965225
GOTERM_BP_ALL	GO:0031323~regulation of cellular metabolic process	9	34.6154	0.642146	P10605, Q8VCD5, P03995, P11087, Q6PGH1, P20060, P63082, Q80YV3, P0DP27	26	6723	19984	1.02894	1	1	0.965225
GOTERM_BP_ALL	GO:0006139~nucleobase-containing compound metabolic process	8	30.7692	0.656821	Q8VCD5, P11087, Q6PGH1, P20060, Q9EQG7, Q80YV3, P0DP27, P08122	26	5982	19984	1.0279	1	1	0.965225
GOTERM_BP_ALL	GO:0060255~regulation of macromolecule metabolic process	9	34.6154	0.660171	P10605, Q8VCD5, P03995, P11087, Q6PGH1, P20060, P63082, Q80YV3, P0DP27	26	6815	19984	1.01505	1	1	0.965225
GOTERM_BP_ALL	GO:0010467~gene expression	8	30.7692	0.667181	Q8VCD5, Q9Z2Q5, P03995, P11087, Q6PGH1, P20060, Q80YV3, P08122	26	6034	19984	1.01905	1	1	0.965225
GOTERM_BP_ALL	GO:0019219~regulation of nucleobase-containing compound metabolic process	6	23.0769	0.669042	Q8VCD5, P11087, Q6PGH1, P20060, Q80YV3, P0DP27	26	4383	19984	1.05218	1	1	0.965225
GOTERM_BP_ALL	GO:0034645~cellular macromolecule biosynthetic process	7	26.9231	0.679062	Q8VCD5, Q9Z2Q5, P11087, Q6PGH1, P20060, Q80YV3, P08122	26	5267	19984	1.02151	1	1	0.965225
GOTERM_BP_ALL	GO:0006357~regulation of transcription from RNA polymerase II promoter	4	15.3846	0.684286	Q8VCD5, Q6PGH1, P20060, Q80YV3	26	2734	19984	1.12453	1	1	0.965225
GOTERM_BP_ALL	GO:0046483~heterocycle metabolic process	8	30.7692	0.685503	Q8VCD5, P11087, Q6PGH1, P20060, Q9EQG7, Q80YV3, P0DP27, P08122	26	6128	19984	1.00341	1	1	0.965225
GOTERM_BP_ALL	GO:0031326~regulation of cellular biosynthetic process	6	23.0769	0.715499	Q8VCD5, P11087, Q6PGH1, P20060, Q80YV3, P0DP27	26	4606	19984	1.00124	1	1	0.965225
GOTERM_BP_ALL	GO:0006355~regulation of transcription, DNA-templated	5	19.2308	0.717056	Q8VCD5, P11087, Q6PGH1, P20060, Q80YV3	26	3751	19984	1.02455	1	1	0.965225
GOTERM_BP_ALL	GO:1903506~regulation of nucleic acid-templated transcription	5	19.2308	0.717906	Q8VCD5, P11087, Q6PGH1, P20060, Q80YV3	26	3755	19984	1.02346	1	1	0.965225
GOTERM_BP_ALL	GO:2001141~regulation of RNA biosynthetic process	5	19.2308	0.72108	Q8VCD5, P11087, Q6PGH1, P20060, Q80YV3	26	3770	19984	1.01938	1	1	0.965225
GOTERM_BP_ALL	GO:0009889~regulation of biosynthetic process	6	23.0769	0.731711	Q8VCD5, P11087, Q6PGH1, P20060, Q80YV3, P0DP27	26	4689	19984	0.983513	1	1	0.965225
GOTERM_BP_ALL	GO:0019222~regulation of metabolic process	9	34.6154	0.752594	P10605, Q8VCD5, P03995, P11087, Q6PGH1, P20060, P63082, Q80YV3, P0DP27	26	7331	19984	0.943601	1	1	0.965225
GOTERM_BP_ALL	GO:0016070~RNA metabolic process	6	23.0769	0.761618	Q8VCD5, P11087, Q6PGH1, P20060, Q80YV3, P08122	26	4851	19984	0.950668	1	1	0.965225
GOTERM_BP_ALL	GO:0006366~transcription from RNA polymerase II promoter	3	11.5385	0.765097	Q8VCD5, Q6PGH1, P20060	26	2142	19984	1.07649	1	1	0.965225
GOTERM_BP_ALL	GO:0051252~regulation of RNA metabolic process	5	19.2308	0.767518	Q8VCD5, P11087, Q6PGH1, P20060, Q80YV3	26	4004	19984	0.959809	1	1	0.965225
GOTERM_BP_ALL	GO:2000112~regulation of cellular macromolecule biosynthetic process	5	19.2308	0.824044	Q8VCD5, P11087, Q6PGH1, P20060, Q80YV3	26	4339	19984	0.885706	1	1	0.965225
GOTERM_BP_ALL	GO:0010556~regulation of macromolecule biosynthetic process	5	19.2308	0.832825	Q8VCD5, P11087, Q6PGH1, P20060, Q80YV3	26	4398	19984	0.873824	1	1	0.965225
GOTERM_BP_ALL	GO:0090304~nucleic acid metabolic process	6	23.0769	0.844584	Q8VCD5, P11087, Q6PGH1, P20060, Q80YV3, P08122	26	5390	19984	0.855602	1	1	0.965225
GOTERM_CC_ALL	GO:0044428~nuclear part	5	19.2308	0.875512	Q8VCD5, Q9Z2Q5, Q6PGH1, Q80YV3, Q8VEB4	26	4974	21038	0.813383	1	1	0.876712
GOTERM_BP_ALL	GO:0010468~regulation of gene expression	5	19.2308	0.906623	Q8VCD5, P11087, Q6PGH1, P20060, Q80YV3	26	5025	19984	0.764791	1	1	0.965225
GOTERM_CC_ALL	GO:0031981~nuclear lumen	4	15.3846	0.9262	Q8VCD5, Q9Z2Q5, Q80YV3, Q8VEB4	26	4490	21038	0.72085	1	1	0.9262
GOTERM_CC_ALL	GO:0005654~nucleoplasm	3	11.5385	0.962189	Q8VCD5, Q80YV3, Q8VEB4	26	3940	21038	0.616107	1	1	0.962189
GOTERM_CC_ALL	GO:0005634~nucleus	6	23.0769	0.980364	Q8VCD5, Q9Z2Q5, Q6PGH1, Q80YV3, P0DP27, Q8VEB4	26	7803	21038	0.622187	1	1	0.980364
UP_KW_CELLULAR_COMPONENT	KW-0539~Nucleus	3	11.5385	0.996736	Q8VCD5, Q6PGH1, Q80YV3	26	4922	17833	0.418052	1	1	1
Annotation Cluster 20	Enrichment Score: 0.34260893156321265
Category	Term	Count	%	PValue	Genes	List Total	Pop Hits	Pop Total	Fold Enrichment	Bonferroni	Benjamini	FDR
GOTERM_CC_ALL	GO:0043234~protein complex	6	23.0769	0.398044	Q8VCD5, P11087, Q01149, P63082, Q80YV3, P08122	26	3474	21038	1.3975	1	1	0.876712
GOTERM_BP_ALL	GO:0043933~macromolecular complex subunit organization	4	15.3846	0.451913	Q8VCD5, P11087, Q60963, Q01149	26	1966	19984	1.56382	1	1	0.965225
GOTERM_BP_ALL	GO:0071822~protein complex subunit organization	3	11.5385	0.52142	Q8VCD5, P11087, Q01149	26	1376	19984	1.67576	1	1	0.965225
Annotation Cluster 21	Enrichment Score: 0.22850431151388845
Category	Term	Count	%	PValue	Genes	List Total	Pop Hits	Pop Total	Fold Enrichment	Bonferroni	Benjamini	FDR
GOTERM_BP_ALL	GO:0010941~regulation of cell death	4	15.3846	0.442983	P10605, P63082, Q80YV3, Q64345	26	1940	19984	1.58477	1	1	0.965225
GOTERM_BP_ALL	GO:0060548~negative regulation of cell death	3	11.5385	0.463369	P10605, P63082, Q64345	26	1236	19984	1.86557	1	1	0.965225
GOTERM_BP_ALL	GO:0008219~cell death	4	15.3846	0.577417	P10605, P63082, Q80YV3, Q64345	26	2352	19984	1.30717	1	1	0.965225
GOTERM_BP_ALL	GO:0043067~regulation of programmed cell death	3	11.5385	0.658226	P63082, Q80YV3, Q64345	26	1756	19984	1.31312	1	1	0.965225
GOTERM_BP_ALL	GO:0048523~negative regulation of cellular process	7	26.9231	0.708412	P10605, P03995, P11087, P63082, Q80YV3, P0DP27, Q64345	26	5416	19984	0.99341	1	1	0.965225
GOTERM_BP_ALL	GO:0012501~programmed cell death	3	11.5385	0.770035	P63082, Q80YV3, Q64345	26	2163	19984	1.06604	1	1	0.965225
Annotation Cluster 22	Enrichment Score: 0.022188128208792058
Category	Term	Count	%	PValue	Genes	List Total	Pop Hits	Pop Total	Fold Enrichment	Bonferroni	Benjamini	FDR
GOTERM_CC_ALL	GO:0044459~plasma membrane part	4	15.3846	0.776669	P10605, Q9EQG7, P0DP27, P50428	26	3309	21038	0.978125	1	1	0.876712
GOTERM_CC_ALL	GO:0044425~membrane part	8	30.7692	0.958277	P10605, P03995, Q9D7V9, Q9EQG7, P63082, P0DP27, P50428, O89023	26	9006	21038	0.718769	1	1	0.958277
GOTERM_CC_ALL	GO:0005886~plasma membrane	4	15.3846	0.996038	P10605, Q9EQG7, P0DP27, P50428	26	6921	21038	0.467651	1	1	0.996038
GOTERM_CC_ALL	GO:0071944~cell periphery	4	15.3846	0.996742	P10605, Q9EQG7, P0DP27, P50428	26	7062	21038	0.458314	1	1	0.996742
GOTERM_CC_ALL	GO:0016021~integral component of membrane	4	15.3846	0.997785	Q9EQG7, P63082, P0DP27, P50428	26	7334	21038	0.441317	1	1	0.997785
GOTERM_CC_ALL	GO:0031224~intrinsic component of membrane	4	15.3846	0.998272	Q9EQG7, P63082, P0DP27, P50428	26	7505	21038	0.431261	1	1	0.998272

## Sheet: Brain_DOWN
Annotation Cluster 1	Enrichment Score: 3.7359927903417636
Category	Term	Count	%	PValue	Genes	List Total	Pop Hits	Pop Total	Fold Enrichment	Bonferroni	Benjamini	FDR
GOTERM_CC_ALL	GO:0043209~myelin sheath	13	44.8276	2.6245e-17	Q61885, Q9D2P8, Q921C1, Q922J6, Q5EBJ4, Q9D8B7, P20917, Q62433, Q60771, P23927, P16330, P60202, Q9DCU2	29	216	21038	43.6612	5.61642e-15	5.61642e-15	5.43271e-15
GOTERM_BP_ALL	GO:0007272~ensheathment of neurons	12	41.3793	9.98797e-17	Q80YN3, Q9D2P8, P40240, Q921C1, Q922J6, P60202, Q9D8B7, P20917, Q8R3P0, Q60771, Q62433, Q9DCU2	28	165	19984	51.9065	1.1402e-13	5.12383e-14	5.0639e-14
GOTERM_BP_ALL	GO:0008366~axon ensheathment	12	41.3793	9.98797e-17	Q80YN3, Q9D2P8, P40240, Q921C1, Q922J6, P60202, Q9D8B7, P20917, Q8R3P0, Q60771, Q62433, Q9DCU2	28	165	19984	51.9065	1.1402e-13	5.12383e-14	5.0639e-14
GOTERM_BP_ALL	GO:0042552~myelination	11	37.931	6.96538e-15	Q80YN3, Q9D2P8, P40240, Q921C1, Q922J6, P60202, Q9D8B7, P20917, Q8R3P0, Q62433, Q9DCU2	28	162	19984	48.4621	7.18325e-12	2.38216e-12	2.3543e-12
GOTERM_BP_ALL	GO:0010001~glial cell differentiation	9	31.0345	2.43641e-09	P16330, Q9D2P8, P40240, Q922J6, Q7M750, P60202, P20917, Q8R3P0, Q62433	28	281	19984	22.8592	2.50219e-06	6.24938e-07	6.17629e-07
GOTERM_BP_ALL	GO:0048709~oligodendrocyte differentiation	7	24.1379	1.55192e-08	P16330, Q9D2P8, P40240, Q922J6, P60202, P20917, Q8R3P0	28	127	19984	39.3386	1.59381e-05	3.18454e-06	3.1473e-06
GOTERM_BP_ALL	GO:0021782~glial cell development	7	24.1379	1.86946e-08	Q9D2P8, P40240, Q922J6, P60202, P20917, Q8R3P0, Q62433	28	131	19984	38.1374	1.91992e-05	3.19678e-06	3.15939e-06
GOTERM_BP_ALL	GO:0042063~gliogenesis	9	31.0345	2.96109e-08	P16330, Q9D2P8, P40240, Q922J6, Q7M750, P60202, P20917, Q8R3P0, Q62433	28	387	19984	16.598	3.04099e-05	4.34011e-06	4.28934e-06
GOTERM_BP_ALL	GO:0014003~oligodendrocyte development	5	17.2414	9.24889e-07	Q9D2P8, P40240, P60202, P20917, Q8R3P0	28	56	19984	63.7245	0.00094941	0.000118617	0.00011723
GOTERM_BP_ALL	GO:0022010~central nervous system myelination	4	13.7931	9.6398e-06	Q9D2P8, P60202, P20917, Q8R3P0	28	31	19984	92.0922	0.00985128	0.000989044	0.000977476
GOTERM_BP_ALL	GO:0032291~axon ensheathment in central nervous system	4	13.7931	9.6398e-06	Q9D2P8, P60202, P20917, Q8R3P0	28	31	19984	92.0922	0.00985128	0.000989044	0.000977476
GOTERM_BP_ALL	GO:0007399~nervous system development	14	48.2759	1.46888e-05	Q9D2P8, Q921C1, Q922J6, Q7M750, Q9D8B7, P20917, Q62433, Q60771, Q80YN3, P16330, P40240, P60202, Q8R3P0, Q9DCU2	28	2691	19984	3.71312	0.0149723	0.00137006	0.00135404
GOTERM_BP_ALL	GO:0048731~system development	17	58.6207	0.00048798	P06879, Q9D2P8, Q921C1, Q922J6, Q7M750, Q9D8B7, P20917, Q62433, Q60771, Q80YN3, P23927, P16330, P40240, P60202, Q8BJQ9, Q8R3P0, Q9DCU2	28	5462	19984	2.22137	0.394244	0.0417223	0.0412343
GOTERM_BP_ALL	GO:0032288~myelin assembly	3	10.3448	0.000604295	Q9D2P8, P40240, P20917	28	27	19984	79.3016	0.462485	0.0476928	0.047135
GOTERM_BP_ALL	GO:0022008~neurogenesis	10	34.4828	0.00079578	P16330, Q9D2P8, P40240, Q922J6, Q7M750, P60202, Q9D8B7, P20917, Q8R3P0, Q62433	28	1976	19984	3.61191	0.558506	0.0583193	0.0576372
GOTERM_BP_ALL	GO:0048856~anatomical structure development	18	62.069	0.00181371	P06879, Q9D2P8, Q921C1, Q922J6, Q7M750, Q5EBJ4, Q9D8B7, P20917, Q62433, Q60771, Q80YN3, P23927, P16330, P40240, P60202, Q8BJQ9, Q8R3P0, Q9DCU2	28	6753	19984	1.90239	0.845007	0.121152	0.119735
GOTERM_BP_ALL	GO:0007275~multicellular organism development	17	58.6207	0.00188931	P06879, Q9D2P8, Q921C1, Q922J6, Q7M750, Q9D8B7, P20917, Q62433, Q60771, Q80YN3, P23927, P16330, P40240, P60202, Q8BJQ9, Q8R3P0, Q9DCU2	28	6115	19984	1.98416	0.856605	0.121152	0.119735
GOTERM_CC_ALL	GO:0005887~integral component of plasma membrane	8	27.5862	0.00359119	E9PUL5, P40240, Q922J6, P60202, Q9D8B7, P20917, P40237, Q60771	29	1559	21038	3.72263	0.536939	0.119342	0.115438
GOTERM_BP_ALL	GO:0007417~central nervous system development	7	24.1379	0.0038155	P16330, Q9D2P8, P40240, Q922J6, P60202, P20917, Q8R3P0	28	1155	19984	4.32554	0.980278	0.22905	0.226371
UP_SEQ_FEATURE	LIPID:S-palmitoyl cysteine	4	13.7931	0.0038451	P40240, P60202, Q9D8B7, P20917	27	273	22270	12.0852	0.287532	0.0845921	0.0845921
GOTERM_BP_ALL	GO:0044767~single-organism developmental process	18	62.069	0.00417903	P06879, Q9D2P8, Q921C1, Q922J6, Q7M750, Q5EBJ4, Q9D8B7, P20917, Q62433, Q60771, Q80YN3, P23927, P16330, P40240, P60202, Q8BJQ9, Q8R3P0, Q9DCU2	28	7231	19984	1.77664	0.986443	0.22905	0.226371
GOTERM_BP_ALL	GO:0044707~single-multicellular organism process	18	62.069	0.00424166	P06879, Q9D2P8, Q921C1, Q922J6, Q7M750, Q5EBJ4, Q9D8B7, P20917, Q62433, Q60771, Q80YN3, P23927, P16330, P40240, P60202, Q8BJQ9, Q8R3P0, Q9DCU2	28	7240	19984	1.77443	0.987291	0.22905	0.226371
GOTERM_BP_ALL	GO:0032502~developmental process	18	62.069	0.0046879	P06879, Q9D2P8, Q921C1, Q922J6, Q7M750, Q5EBJ4, Q9D8B7, P20917, Q62433, Q60771, Q80YN3, P23927, P16330, P40240, P60202, Q8BJQ9, Q8R3P0, Q9DCU2	28	7301	19984	1.7596	0.99198	0.240489	0.237676
GOTERM_CC_ALL	GO:0031226~intrinsic component of plasma membrane	8	27.5862	0.00485533	E9PUL5, P40240, Q922J6, P60202, Q9D8B7, P20917, P40237, Q60771	29	1646	21038	3.52587	0.647101	0.12988	0.125632
GOTERM_BP_ALL	GO:0061564~axon development	5	17.2414	0.00625677	P16330, Q922J6, P60202, Q9D8B7, P20917	28	556	19984	6.41829	0.998413	0.305158	0.301589
GOTERM_BP_ALL	GO:0048708~astrocyte differentiation	3	10.3448	0.00654335	Q922J6, P60202, P20917	28	90	19984	23.7905	0.99882	0.305158	0.301589
GOTERM_BP_ALL	GO:0048468~cell development	10	34.4828	0.00748038	P16330, Q9D2P8, P40240, Q922J6, Q7M750, P60202, Q9D8B7, P20917, Q8R3P0, Q62433	28	2727	19984	2.61721	0.999552	0.319786	0.316046
GOTERM_BP_ALL	GO:0032501~multicellular organismal process	20	68.9655	0.0129522	Q61885, P06879, E9PUL5, Q9D2P8, Q921C1, Q922J6, Q7M750, Q5EBJ4, Q9D8B7, P20917, Q62433, Q60771, Q80YN3, P23927, P16330, P40240, P60202, Q8BJQ9, Q8R3P0, Q9DCU2	28	9444	19984	1.51147	0.999998	0.503612	0.497722
GOTERM_BP_ALL	GO:0010927~cellular component assembly involved in morphogenesis	3	10.3448	0.0132529	Q9D2P8, P40240, P20917	28	130	19984	16.4703	0.999999	0.503612	0.497722
UP_KW_PTM	KW-0449~Lipoprotein	6	20.6897	0.0280695	P16330, P40240, P60202, Q9D8B7, P20917, Q8BGN3	27	869	12844	3.28449	0.226043	0.183728	0.183728
GOTERM_BP_ALL	GO:0048699~generation of neurons	7	24.1379	0.0329921	P16330, Q922J6, Q7M750, P60202, Q9D8B7, P20917, Q8R3P0	28	1838	19984	2.71817	1	1	0.989268
UP_KW_PTM	KW-0564~Palmitate	4	13.7931	0.0367455	P40240, P60202, Q9D8B7, P20917	27	366	12844	5.19895	0.286048	0.183728	0.183728
GOTERM_BP_ALL	GO:0031175~neuron projection development	5	17.2414	0.061676	P16330, Q922J6, P60202, Q9D8B7, P20917	28	1120	19984	3.18622	1	1	0.989268
GOTERM_BP_ALL	GO:0030030~cell projection organization	6	20.6897	0.0824644	P16330, Q8CI61, Q922J6, P60202, Q9D8B7, P20917	28	1753	19984	2.44283	1	1	0.989268
GOTERM_BP_ALL	GO:0032989~cellular component morphogenesis	5	17.2414	0.0915458	P16330, Q9D2P8, P40240, Q5EBJ4, P20917	28	1283	19984	2.78143	1	1	0.989268
GOTERM_BP_ALL	GO:0044763~single-organism cellular process	21	72.4138	0.0974279	E9PUL5, Q9D2P8, Q8CI61, Q921C1, Q922J6, Q7M750, Q5EBJ4, Q9D8B7, P20917, Q9WVT6, Q99J21, Q62433, Q60771, Q80YN3, P23927, P16330, P40240, P60202, Q8BJQ9, Q8R3P0, Q9DCU2	28	12016	19984	1.24734	1	1	0.989268
GOTERM_BP_ALL	GO:0048666~neuron development	5	17.2414	0.100651	P16330, Q922J6, P60202, Q9D8B7, P20917	28	1327	19984	2.6892	1	1	0.989268
GOTERM_BP_ALL	GO:0048869~cellular developmental process	11	37.931	0.13525	P16330, Q9D2P8, P40240, Q922J6, Q7M750, Q5EBJ4, P60202, Q9D8B7, P20917, Q8R3P0, Q62433	28	5169	19984	1.51883	1	1	0.989268
GOTERM_BP_ALL	GO:0030182~neuron differentiation	5	17.2414	0.175092	P16330, Q922J6, P60202, Q9D8B7, P20917	28	1634	19984	2.18395	1	1	0.989268
GOTERM_BP_ALL	GO:0030154~cell differentiation	10	34.4828	0.206171	P16330, Q9D2P8, P40240, Q922J6, Q7M750, P60202, Q9D8B7, P20917, Q8R3P0, Q62433	28	4953	19984	1.44097	1	1	0.989268
GOTERM_BP_ALL	GO:0048646~anatomical structure formation involved in morphogenesis	4	13.7931	0.251279	Q9D2P8, P40240, Q9D8B7, P20917	28	1289	19984	2.21478	1	1	0.989268
GOTERM_BP_ALL	GO:0006954~inflammatory response	3	10.3448	0.268675	Q922J6, P60202, Q9D8B7	28	749	19984	2.85867	1	1	0.989268
GOTERM_BP_ALL	GO:0007420~brain development	3	10.3448	0.325363	P16330, P40240, Q922J6	28	861	19984	2.48681	1	1	0.989268
GOTERM_BP_ALL	GO:0060322~head development	3	10.3448	0.355423	P16330, P40240, Q922J6	28	921	19984	2.3248	1	1	0.989268
GOTERM_BP_ALL	GO:0009987~cellular process	25	86.2069	0.704001	E9PUL5, P06879, Q8CI61, Q922J6, Q7M750, Q5EBJ4, Q9D8B7, P20917, Q9WVT6, Q99J21, P23927, P40240, P07310, Q61885, Q9D2P8, Q921C1, Q62433, Q60771, Q9CR30, Q80YN3, P16330, P60202, Q8R3P0, Q8BJQ9, Q9DCU2	28	17941	19984	0.99453	1	1	0.989268
GOTERM_BP_ALL	GO:0006952~defense response	3	10.3448	0.772255	Q922J6, P60202, Q9D8B7	28	2017	19984	1.06155	1	1	0.989268
Annotation Cluster 2	Enrichment Score: 3.121587232245763
Category	Term	Count	%	PValue	Genes	List Total	Pop Hits	Pop Total	Fold Enrichment	Bonferroni	Benjamini	FDR
INTERPRO	IPR018503:Tetraspanin, conserved site	3	10.3448	0.000305262	P40240, Q922J6, P40237	28	20	20753	111.177	0.0169519	0.00970625	0.00970625
INTERPRO	IPR000301:Tetraspanin	3	10.3448	0.000560772	P40240, Q922J6, P40237	28	27	20753	82.3532	0.0309238	0.00970625	0.00970625
INTERPRO	IPR008952:Tetraspanin, EC2 domain	3	10.3448	0.000693303	P40240, Q922J6, P40237	28	30	20753	74.1179	0.0380939	0.00970625	0.00970625
INTERPRO	IPR018499:Tetraspanin/Peripherin	3	10.3448	0.000693303	P40240, Q922J6, P40237	28	30	20753	74.1179	0.0380939	0.00970625	0.00970625
PIR_SUPERFAMILY	PIRSF002419:tetraspanin	3	10.3448	0.0029975	P40240, Q922J6, P40237	7	27	1841	29.2222	0.0148979	0.0149875	0.0149875
Annotation Cluster 3	Enrichment Score: 2.6876654781949894
Category	Term	Count	%	PValue	Genes	List Total	Pop Hits	Pop Total	Fold Enrichment	Bonferroni	Benjamini	FDR
UP_SEQ_FEATURE	TOPO_DOM:Extracellular	14	48.2759	7.30874e-07	Q61885, E9PUL5, Q921C1, Q922J6, Q7M750, Q9D8B7, P20917, Q9WVT6, Q99J21, Q60771, P40240, P60202, P40237, Q9DCU2	27	2413	22270	4.7855	6.43149e-05	6.43169e-05	6.43169e-05
UP_SEQ_FEATURE	TOPO_DOM:Cytoplasmic	15	51.7241	3.40457e-06	Q61885, E9PUL5, Q921C1, Q922J6, Q7M750, Q9D8B7, P20917, Q9WVT6, Q99J21, Q60771, P40240, P60202, Q8BJQ9, P40237, Q9DCU2	27	3260	22270	3.79516	0.000299558	0.000149801	0.000149801
UP_KW_DOMAIN	KW-1133~Transmembrane helix	17	58.6207	0.000447697	Q61885, E9PUL5, Q921C1, Q922J6, Q7M750, Q9D8B7, P20917, Q9WVT6, Q99J21, Q60771, Q9CR30, P40240, P60202, Q8BJQ9, Q925N1, P40237, Q9DCU2	22	5636	14765	2.02436	0.00312967	0.00313388	0.00313388
GOTERM_CC_ALL	GO:0044459~plasma membrane part	13	44.8276	0.000574304	Q61885, E9PUL5, Q921C1, Q922J6, Q9D8B7, P20917, Q9WVT6, Q99J21, Q60771, P23927, P40240, P60202, P40237	29	3309	21038	2.85005	0.11568	0.0307253	0.0297202
UP_SEQ_FEATURE	TRANSMEM:Helical	17	58.6207	0.000823891	Q61885, E9PUL5, Q921C1, Q922J6, Q7M750, Q9D8B7, P20917, Q9WVT6, Q99J21, Q60771, Q9CR30, P40240, P60202, Q8BJQ9, Q925N1, P40237, Q9DCU2	27	6667	22270	2.10317	0.0699643	0.0241675	0.0241675
UP_KW_DOMAIN	KW-0812~Transmembrane	17	58.6207	0.00125965	Q61885, E9PUL5, Q921C1, Q922J6, Q7M750, Q9D8B7, P20917, Q9WVT6, Q99J21, Q60771, Q9CR30, P40240, P60202, Q8BJQ9, Q925N1, P40237, Q9DCU2	22	6100	14765	1.87038	0.00878427	0.00440876	0.00440876
GOTERM_CC_ALL	GO:0005886~plasma membrane	18	62.069	0.00229366	Q61885, E9PUL5, Q8CI61, Q921C1, Q922J6, Q7M750, Q9D8B7, P20917, Q9WVT6, Q99J21, Q62433, Q60771, P23927, P16330, P40240, P60202, P40237, Q8BGN3	29	6921	21038	1.88673	0.388235	0.0981686	0.0949574
GOTERM_CC_ALL	GO:0005887~integral component of plasma membrane	8	27.5862	0.00359119	E9PUL5, P40240, Q922J6, P60202, Q9D8B7, P20917, P40237, Q60771	29	1559	21038	3.72263	0.536939	0.119342	0.115438
GOTERM_CC_ALL	GO:0016020~membrane	23	79.3103	0.0039037	Q61885, E9PUL5, Q8CI61, Q921C1, Q922J6, Q7M750, Q9D8B7, P20917, Q9WVT6, Q99J21, Q62433, Q60771, Q9CR30, P23927, P16330, P40240, Q9JL62, P60202, Q8BJQ9, Q925N1, P40237, Q8BGN3, Q9DCU2	29	11010	21038	1.51547	0.567004	0.119342	0.115438
GOTERM_CC_ALL	GO:0031226~intrinsic component of plasma membrane	8	27.5862	0.00485533	E9PUL5, P40240, Q922J6, P60202, Q9D8B7, P20917, P40237, Q60771	29	1646	21038	3.52587	0.647101	0.12988	0.125632
GOTERM_CC_ALL	GO:0031224~intrinsic component of membrane	18	62.069	0.00601055	Q61885, E9PUL5, Q921C1, Q922J6, Q7M750, Q9D8B7, P20917, Q9WVT6, Q99J21, Q60771, Q9CR30, P40240, P60202, Q8BJQ9, Q925N1, P40237, Q8BGN3, Q9DCU2	29	7505	21038	1.73992	0.724767	0.142918	0.138243
UP_SEQ_FEATURE	CARBOHYD:N-linked (GlcNAc...) asparagine	11	37.931	0.00645449	Q61885, P40240, Q922J6, Q7M750, Q9D8B7, P20917, Q8BJQ9, Q8BGN3, Q9WVT6, P40237, Q99J21	27	3705	22270	2.44884	0.434382	0.113599	0.113599
GOTERM_CC_ALL	GO:0016021~integral component of membrane	17	58.6207	0.0130116	Q61885, E9PUL5, Q921C1, Q922J6, Q7M750, Q9D8B7, P20917, Q9WVT6, Q99J21, Q60771, Q9CR30, P40240, P60202, Q8BJQ9, Q925N1, P40237, Q9DCU2	29	7334	21038	1.68157	0.939357	0.253135	0.244855
UP_KW_CELLULAR_COMPONENT	KW-1003~Cell membrane	12	41.3793	0.0134826	E9PUL5, P40240, Q921C1, Q7M750, P60202, Q9D8B7, P20917, Q8BGN3, P40237, Q60771, Q99J21, Q62433	29	3522	17833	2.09517	0.227337	0.256169	0.256169
GOTERM_CC_ALL	GO:0044425~membrane part	19	65.5172	0.0179804	Q61885, E9PUL5, Q921C1, Q922J6, Q7M750, Q9D8B7, P20917, Q9WVT6, Q99J21, Q60771, Q9CR30, P23927, P40240, P60202, Q8BJQ9, Q925N1, P40237, Q8BGN3, Q9DCU2	29	9006	21038	1.53048	0.979407	0.295985	0.286303
UP_KW_CELLULAR_COMPONENT	KW-0472~Membrane	20	68.9655	0.057143	Q61885, E9PUL5, Q921C1, Q922J6, Q7M750, Q9D8B7, P20917, Q9WVT6, Q99J21, Q62433, Q60771, Q9CR30, P16330, P40240, P60202, Q8BJQ9, Q925N1, P40237, Q8BGN3, Q9DCU2	29	9140	17833	1.34558	0.673058	0.542859	0.542859
UP_KW_PTM	KW-0325~Glycoprotein	11	37.931	0.28147	Q61885, P40240, Q922J6, Q7M750, Q9D8B7, P20917, Q8BJQ9, Q8BGN3, Q9WVT6, P40237, Q99J21	27	4037	12844	1.2962	0.948949	0.627562	0.627562
Annotation Cluster 4	Enrichment Score: 1.360735002828812
Category	Term	Count	%	PValue	Genes	List Total	Pop Hits	Pop Total	Fold Enrichment	Bonferroni	Benjamini	FDR
GOTERM_CC_ALL	GO:0005911~cell-cell junction	4	13.7931	0.0237291	Q921C1, Q7M750, Q9D8B7, Q60771	29	468	21038	6.20041	0.994138	0.317377	0.306996
GOTERM_CC_ALL	GO:0030054~cell junction	5	17.2414	0.0268947	Q921C1, Q7M750, Q9D8B7, Q60771, Q62433	29	869	21038	4.17404	0.997074	0.338557	0.327483
UP_KW_CELLULAR_COMPONENT	KW-0965~Cell junction	3	10.3448	0.129672	Q921C1, Q9D8B7, Q60771	29	400	17833	4.61198	0.928554	0.79383	0.79383
Annotation Cluster 5	Enrichment Score: 1.208205549834971
Category	Term	Count	%	PValue	Genes	List Total	Pop Hits	Pop Total	Fold Enrichment	Bonferroni	Benjamini	FDR
UP_SEQ_FEATURE	REPEAT:1	3	10.3448	0.0154219	Q9D2P8, Q9JL62, Q62433	27	163	22270	15.1806	0.745309	0.173595	0.173595
UP_SEQ_FEATURE	REPEAT:2	3	10.3448	0.0157814	Q9D2P8, Q9JL62, Q62433	27	165	22270	14.9966	0.753363	0.173595	0.173595
UP_KW_DOMAIN	KW-0677~Repeat	4	13.7931	0.975213	Q9D2P8, Q9JL62, P20917, Q62433	22	4489	14765	0.598028	1	1	1
Annotation Cluster 6	Enrichment Score: 1.116842792847103
Category	Term	Count	%	PValue	Genes	List Total	Pop Hits	Pop Total	Fold Enrichment	Bonferroni	Benjamini	FDR
GOTERM_CC_ALL	GO:0098805~whole membrane	7	24.1379	0.0178281	Q61885, P16330, E9PUL5, P20917, Q99J21, Q62433, Q9DCU2	29	1619	21038	3.13659	0.978712	0.295985	0.286303
GOTERM_CC_ALL	GO:0045121~membrane raft	3	10.3448	0.112608	Q61885, P20917, Q9DCU2	29	433	21038	5.0262	1	0.712392	0.689089
GOTERM_CC_ALL	GO:0098857~membrane microdomain	3	10.3448	0.113039	Q61885, P20917, Q9DCU2	29	434	21038	5.01462	1	0.712392	0.689089
GOTERM_CC_ALL	GO:0098589~membrane region	3	10.3448	0.150221	Q61885, P20917, Q9DCU2	29	517	21038	4.20956	1	0.800946	0.774746
Annotation Cluster 7	Enrichment Score: 0.9932925349192553
Category	Term	Count	%	PValue	Genes	List Total	Pop Hits	Pop Total	Fold Enrichment	Bonferroni	Benjamini	FDR
UP_KW_BIOLOGICAL_PROCESS	KW-0130~Cell adhesion	4	13.7931	0.00757984	Q61885, P40240, Q9D8B7, P20917	11	466	10827	8.44869	0.114621	0.121277	0.121277
UP_SEQ_FEATURE	DOMAIN:Ig-like V-type	3	10.3448	0.00832604	Q61885, Q9D8B7, P20917	27	118	22270	20.9699	0.520858	0.122115	0.122115
GOTERM_BP_ALL	GO:0007155~cell adhesion	6	20.6897	0.0544279	Q61885, Q8CI61, P40240, Q9D8B7, P20917, Q60771	28	1555	19984	2.75388	1	1	0.989268
GOTERM_BP_ALL	GO:0022610~biological adhesion	6	20.6897	0.0560611	Q61885, Q8CI61, P40240, Q9D8B7, P20917, Q60771	28	1568	19984	2.73105	1	1	0.989268
SMART	SM00409:IG	3	10.3448	0.056934	Q61885, Q9D8B7, P20917	8	609	10615	6.53633	0.409964	0.512406	0.512406
UP_KW_DOMAIN	KW-0393~Immunoglobulin domain	3	10.3448	0.126042	Q61885, Q9D8B7, P20917	22	435	14765	4.62853	0.610567	0.294099	0.294099
INTERPRO	IPR003599:Immunoglobulin subtype	3	10.3448	0.187242	Q61885, Q9D8B7, P20917	28	609	20753	3.65113	0.999991	1	1
GOTERM_MF_ALL	GO:0005102~receptor binding	5	17.2414	0.275637	Q61885, P06879, P40240, Q9D8B7, P20917	26	1983	18541	1.79807	1	1	1
INTERPRO	IPR007110:Immunoglobulin-like domain	3	10.3448	0.3781	Q61885, Q9D8B7, P20917	28	1004	20753	2.21468	1	1	1
INTERPRO	IPR013783:Immunoglobulin-like fold	3	10.3448	0.514098	Q61885, Q9D8B7, P20917	28	1307	20753	1.70125	1	1	1
UP_KW_DOMAIN	KW-0732~Signal	6	20.6897	0.854908	Q61885, P06879, Q9D8B7, P20917, Q8BGN3, Q9WVT6	22	4748	14765	0.848108	0.999999	1	1
Annotation Cluster 8	Enrichment Score: 0.990996514343885
Category	Term	Count	%	PValue	Genes	List Total	Pop Hits	Pop Total	Fold Enrichment	Bonferroni	Benjamini	FDR
GOTERM_BP_ALL	GO:0006810~transport	12	41.3793	0.0415055	P23927, P16330, P06879, E9PUL5, Q8CI61, P40240, Q9JL62, P60202, Q9WVT6, Q925N1, Q99J21, Q9DCU2	28	4819	19984	1.77725	1	1	0.989268
GOTERM_BP_ALL	GO:0051234~establishment of localization	12	41.3793	0.0537619	P23927, P16330, P06879, E9PUL5, Q8CI61, P40240, Q9JL62, P60202, Q9WVT6, Q925N1, Q99J21, Q9DCU2	28	5012	19984	1.70881	1	1	0.989268
GOTERM_BP_ALL	GO:0065008~regulation of biological quality	11	37.931	0.0715409	P23927, P16330, P06879, E9PUL5, Q8CI61, P40240, Q5EBJ4, Q9D8B7, P20917, Q9WVT6, Q99J21	28	4601	19984	1.70634	1	1	0.989268
GOTERM_BP_ALL	GO:0032879~regulation of localization	8	27.5862	0.119585	P23927, P06879, E9PUL5, Q8CI61, P40240, P60202, Q9D8B7, Q99J21	28	3143	19984	1.81664	1	1	0.989268
GOTERM_BP_ALL	GO:0051179~localization	13	44.8276	0.153791	P06879, E9PUL5, Q8CI61, Q9D8B7, Q9WVT6, Q99J21, P23927, P16330, P40240, Q9JL62, P60202, Q925N1, Q9DCU2	28	6663	19984	1.39251	1	1	0.989268
GOTERM_BP_ALL	GO:1902578~single-organism localization	8	27.5862	0.157262	P06879, E9PUL5, Q8CI61, P40240, Q9JL62, Q9WVT6, Q925N1, Q99J21	28	3370	19984	1.69428	1	1	0.989268
GOTERM_BP_ALL	GO:0044765~single-organism transport	7	24.1379	0.250414	P06879, E9PUL5, P40240, Q9JL62, Q9WVT6, Q925N1, Q99J21	28	3175	19984	1.57354	1	1	0.989268
Annotation Cluster 9	Enrichment Score: 0.8245748945752818
Category	Term	Count	%	PValue	Genes	List Total	Pop Hits	Pop Total	Fold Enrichment	Bonferroni	Benjamini	FDR
UP_SEQ_FEATURE	LIPID:S-palmitoyl cysteine	4	13.7931	0.0038451	P40240, P60202, Q9D8B7, P20917	27	273	22270	12.0852	0.287532	0.0845921	0.0845921
UP_KW_BIOLOGICAL_PROCESS	KW-0130~Cell adhesion	4	13.7931	0.00757984	Q61885, P40240, Q9D8B7, P20917	11	466	10827	8.44869	0.114621	0.121277	0.121277
KEGG_PATHWAY	mmu04514:Cell adhesion molecules	3	10.3448	0.0273406	Q9D8B7, P20917, Q60771	14	182	9011	10.6095	0.471436	0.628835	0.628835
UP_KW_PTM	KW-0449~Lipoprotein	6	20.6897	0.0280695	P16330, P40240, P60202, Q9D8B7, P20917, Q8BGN3	27	869	12844	3.28449	0.226043	0.183728	0.183728
UP_KW_PTM	KW-0564~Palmitate	4	13.7931	0.0367455	P40240, P60202, Q9D8B7, P20917	27	366	12844	5.19895	0.286048	0.183728	0.183728
GOTERM_BP_ALL	GO:0031099~regeneration	3	10.3448	0.0410919	P40240, Q9D8B7, P20917	28	239	19984	8.95876	1	1	0.989268
GOTERM_BP_ALL	GO:0007155~cell adhesion	6	20.6897	0.0544279	Q61885, Q8CI61, P40240, Q9D8B7, P20917, Q60771	28	1555	19984	2.75388	1	1	0.989268
GOTERM_BP_ALL	GO:0022610~biological adhesion	6	20.6897	0.0560611	Q61885, Q8CI61, P40240, Q9D8B7, P20917, Q60771	28	1568	19984	2.73105	1	1	0.989268
GOTERM_BP_ALL	GO:0009611~response to wounding	4	13.7931	0.0600319	P40240, Q9D8B7, P20917, Q9DCU2	28	668	19984	4.27374	1	1	0.989268
GOTERM_MF_ALL	GO:0044877~macromolecular complex binding	6	20.6897	0.0640537	P23927, Q8CI61, P40240, Q5EBJ4, P60202, Q9D8B7	26	1637	18541	2.61374	0.999975	1	1
GOTERM_BP_ALL	GO:0030030~cell projection organization	6	20.6897	0.0824644	P16330, Q8CI61, Q922J6, P60202, Q9D8B7, P20917	28	1753	19984	2.44283	1	1	0.989268
GOTERM_BP_ALL	GO:0032879~regulation of localization	8	27.5862	0.119585	P23927, P06879, E9PUL5, Q8CI61, P40240, P60202, Q9D8B7, Q99J21	28	3143	19984	1.81664	1	1	0.989268
GOTERM_BP_ALL	GO:0098609~cell-cell adhesion	4	13.7931	0.152568	P40240, Q9D8B7, P20917, Q60771	28	1006	19984	2.83783	1	1	0.989268
GOTERM_BP_ALL	GO:0030334~regulation of cell migration	4	13.7931	0.157428	Q8CI61, P40240, P60202, Q9D8B7	28	1021	19984	2.79614	1	1	0.989268
GOTERM_BP_ALL	GO:2000145~regulation of cell motility	4	13.7931	0.177698	Q8CI61, P40240, P60202, Q9D8B7	28	1082	19984	2.6385	1	1	0.989268
GOTERM_BP_ALL	GO:0030335~positive regulation of cell migration	3	10.3448	0.199827	Q8CI61, P60202, Q9D8B7	28	612	19984	3.4986	1	1	0.989268
GOTERM_BP_ALL	GO:0040012~regulation of locomotion	4	13.7931	0.207845	Q8CI61, P40240, P60202, Q9D8B7	28	1169	19984	2.44214	1	1	0.989268
GOTERM_BP_ALL	GO:0051270~regulation of cellular component movement	4	13.7931	0.209261	Q8CI61, P40240, P60202, Q9D8B7	28	1173	19984	2.43381	1	1	0.989268
GOTERM_BP_ALL	GO:2000147~positive regulation of cell motility	3	10.3448	0.21324	Q8CI61, P60202, Q9D8B7	28	639	19984	3.35077	1	1	0.989268
GOTERM_BP_ALL	GO:0051272~positive regulation of cellular component movement	3	10.3448	0.222239	Q8CI61, P60202, Q9D8B7	28	657	19984	3.25897	1	1	0.989268
GOTERM_BP_ALL	GO:0040017~positive regulation of locomotion	3	10.3448	0.229264	Q8CI61, P60202, Q9D8B7	28	671	19984	3.19097	1	1	0.989268
GOTERM_BP_ALL	GO:0048646~anatomical structure formation involved in morphogenesis	4	13.7931	0.251279	Q9D2P8, P40240, Q9D8B7, P20917	28	1289	19984	2.21478	1	1	0.989268
GOTERM_MF_ALL	GO:0005102~receptor binding	5	17.2414	0.275637	Q61885, P06879, P40240, Q9D8B7, P20917	26	1983	18541	1.79807	1	1	1
GOTERM_BP_ALL	GO:0030155~regulation of cell adhesion	3	10.3448	0.329892	Q8CI61, P40240, Q9D8B7	28	870	19984	2.46108	1	1	0.989268
UP_KW_PTM	KW-1015~Disulfide bond	9	31.0345	0.345273	Q61885, P06879, P40240, P60202, Q9D8B7, P20917, Q8BGN3, Q9WVT6, Q99J21	27	3301	12844	1.29698	0.977892	0.627562	0.627562
GOTERM_BP_ALL	GO:0016477~cell migration	4	13.7931	0.358462	Q8CI61, P40240, P60202, Q9D8B7	28	1573	19984	1.81491	1	1	0.989268
GOTERM_BP_ALL	GO:0048870~cell motility	4	13.7931	0.456093	Q8CI61, P40240, P60202, Q9D8B7	28	1833	19984	1.55748	1	1	0.989268
GOTERM_BP_ALL	GO:0051674~localization of cell	4	13.7931	0.456093	Q8CI61, P40240, P60202, Q9D8B7	28	1833	19984	1.55748	1	1	0.989268
GOTERM_BP_ALL	GO:0040011~locomotion	4	13.7931	0.544397	Q8CI61, P40240, P60202, Q9D8B7	28	2082	19984	1.37121	1	1	0.989268
GOTERM_BP_ALL	GO:0070887~cellular response to chemical stimulus	6	20.6897	0.550983	P06879, Q8CI61, P40240, Q9D8B7, Q99J21, Q62433	28	3600	19984	1.18952	1	1	0.989268
GOTERM_BP_ALL	GO:0006928~movement of cell or subcellular component	4	13.7931	0.611237	Q8CI61, P40240, P60202, Q9D8B7	28	2287	19984	1.2483	1	1	0.989268
GOTERM_BP_ALL	GO:0009605~response to external stimulus	5	17.2414	0.640336	P16330, P06879, P40240, Q9D8B7, P20917	28	3171	19984	1.12538	1	1	0.989268
GOTERM_BP_ALL	GO:0048583~regulation of response to stimulus	5	17.2414	0.886459	Q61885, P06879, Q8CI61, P40240, Q9D8B7	28	4489	19984	0.794959	1	1	0.989268
GOTERM_CC_ALL	GO:0032991~macromolecular complex	6	20.6897	0.955628	P23927, P40240, Q921C1, P60202, Q9D8B7, Q99J21	29	6370	21038	0.683311	1	1	0.971831
Annotation Cluster 10	Enrichment Score: 0.7963893592537754
Category	Term	Count	%	PValue	Genes	List Total	Pop Hits	Pop Total	Fold Enrichment	Bonferroni	Benjamini	FDR
GOTERM_BP_ALL	GO:0051129~negative regulation of cellular component organization	5	17.2414	0.0306582	P23927, E9PUL5, Q8CI61, Q9D8B7, P20917	28	893	19984	3.99616	1	1	0.989268
GOTERM_CC_ALL	GO:0030424~axon	4	13.7931	0.0624979	P23927, Q5EBJ4, P20917, Q60771	29	689	21038	4.2116	0.999999	0.557273	0.539044
GOTERM_CC_ALL	GO:0042995~cell projection	8	27.5862	0.0651256	P23927, P16330, E9PUL5, Q5EBJ4, Q9D8B7, P20917, Q60771, Q99J21	29	2760	21038	2.10275	0.999999	0.557475	0.53924
GOTERM_CC_ALL	GO:0043005~neuron projection	5	17.2414	0.161554	P23927, E9PUL5, Q5EBJ4, P20917, Q60771	29	1606	21038	2.25856	1	0.804011	0.777712
GOTERM_CC_ALL	GO:0044463~cell projection part	4	13.7931	0.333771	P23927, E9PUL5, Q5EBJ4, P20917	29	1531	21038	1.89536	1	1	0.971831
GOTERM_CC_ALL	GO:0097458~neuron part	5	17.2414	0.338619	P23927, E9PUL5, Q5EBJ4, P20917, Q60771	29	2210	21038	1.64129	1	1	0.971831
GOTERM_BP_ALL	GO:0051128~regulation of cellular component organization	6	20.6897	0.394623	P23927, E9PUL5, Q8CI61, Q5EBJ4, Q9D8B7, P20917	28	3044	19984	1.4068	1	1	0.989268
GOTERM_CC_ALL	GO:0036477~somatodendritic compartment	3	10.3448	0.473218	P23927, E9PUL5, Q5EBJ4	29	1185	21038	1.83658	1	1	0.971831
Annotation Cluster 11	Enrichment Score: 0.793184029935892
Category	Term	Count	%	PValue	Genes	List Total	Pop Hits	Pop Total	Fold Enrichment	Bonferroni	Benjamini	FDR
GOTERM_CC_ALL	GO:0030054~cell junction	5	17.2414	0.0268947	Q921C1, Q7M750, Q9D8B7, Q60771, Q62433	29	869	21038	4.17404	0.997074	0.338557	0.327483
GOTERM_CC_ALL	GO:0098858~actin-based cell projection	3	10.3448	0.046585	P16330, Q5EBJ4, Q9D8B7	29	260	21038	8.37056	0.999963	0.500411	0.484043
GOTERM_CC_ALL	GO:0099512~supramolecular fiber	5	17.2414	0.0488289	P23927, P16330, Q9D8B7, Q60771, Q62433	29	1051	21038	3.45123	0.999978	0.500411	0.484043
GOTERM_CC_ALL	GO:0099081~supramolecular polymer	5	17.2414	0.0499706	P23927, P16330, Q9D8B7, Q60771, Q62433	29	1059	21038	3.42516	0.999983	0.500411	0.484043
GOTERM_CC_ALL	GO:0099080~supramolecular complex	5	17.2414	0.0501144	P23927, P16330, Q9D8B7, Q60771, Q62433	29	1060	21038	3.42193	0.999983	0.500411	0.484043
GOTERM_CC_ALL	GO:0099513~polymeric cytoskeletal fiber	4	13.7931	0.0914353	P16330, Q9D8B7, Q60771, Q62433	29	810	21038	3.58246	1	0.698827	0.675968
GOTERM_CC_ALL	GO:0005856~cytoskeleton	7	24.1379	0.0993137	P23927, P16330, Q9D2P8, Q5EBJ4, Q9D8B7, Q60771, Q62433	29	2450	21038	2.07271	1	0.712392	0.689089
GOTERM_CC_ALL	GO:0044430~cytoskeletal part	6	20.6897	0.101814	P23927, P16330, Q9D2P8, Q9D8B7, Q60771, Q62433	29	1894	21038	2.29815	1	0.712392	0.689089
GOTERM_BP_ALL	GO:0007010~cytoskeleton organization	5	17.2414	0.145385	P23927, P16330, Q8CI61, Q5EBJ4, Q9D8B7	28	1520	19984	2.34774	1	1	0.989268
GOTERM_CC_ALL	GO:0015629~actin cytoskeleton	3	10.3448	0.157195	P23927, Q9D2P8, Q9D8B7	29	532	21038	4.09087	1	0.800946	0.774746
GOTERM_MF_ALL	GO:0008092~cytoskeletal protein binding	4	13.7931	0.164935	P23927, Q9D2P8, Q5EBJ4, Q62433	26	1047	18541	2.72441	1	1	1
GOTERM_CC_ALL	GO:0048471~perinuclear region of cytoplasm	3	10.3448	0.308409	P16330, Q9D2P8, Q62433	29	840	21038	2.59089	1	1	0.971831
GOTERM_CC_ALL	GO:0015630~microtubule cytoskeleton	3	10.3448	0.564088	P23927, P16330, Q62433	29	1399	21038	1.55564	1	1	0.971831
GOTERM_CC_ALL	GO:0043232~intracellular non-membrane-bounded organelle	7	24.1379	0.662981	P23927, P16330, Q9D2P8, Q5EBJ4, Q9D8B7, Q60771, Q62433	29	4896	21038	1.0372	1	1	0.971831
GOTERM_CC_ALL	GO:0043228~non-membrane-bounded organelle	7	24.1379	0.668359	P23927, P16330, Q9D2P8, Q5EBJ4, Q9D8B7, Q60771, Q62433	29	4921	21038	1.03193	1	1	0.971831
GOTERM_CC_ALL	GO:0044446~intracellular organelle part	11	37.931	0.87448	P23927, P16330, E9PUL5, Q9D2P8, Q922J6, Q9D8B7, Q8BJQ9, Q925N1, Q60771, Q99J21, Q62433	29	9399	21038	0.849019	1	1	0.971831
GOTERM_CC_ALL	GO:0044422~organelle part	11	37.931	0.911323	P23927, P16330, E9PUL5, Q9D2P8, Q922J6, Q9D8B7, Q8BJQ9, Q925N1, Q60771, Q99J21, Q62433	29	9798	21038	0.814445	1	1	0.971831
Annotation Cluster 12	Enrichment Score: 0.7903672937807623
Category	Term	Count	%	PValue	Genes	List Total	Pop Hits	Pop Total	Fold Enrichment	Bonferroni	Benjamini	FDR
GOTERM_CC_ALL	GO:0098805~whole membrane	7	24.1379	0.0178281	Q61885, P16330, E9PUL5, P20917, Q99J21, Q62433, Q9DCU2	29	1619	21038	3.13659	0.978712	0.295985	0.286303
GOTERM_BP_ALL	GO:0044802~single-organism membrane organization	5	17.2414	0.0274826	P16330, E9PUL5, Q8CI61, P40240, Q62433	28	863	19984	4.13508	1	0.939906	0.928913
GOTERM_BP_ALL	GO:0061024~membrane organization	5	17.2414	0.0739233	P16330, E9PUL5, Q8CI61, P40240, Q62433	28	1191	19984	2.99628	1	1	0.989268
GOTERM_CC_ALL	GO:0031982~vesicle	6	20.6897	0.197707	P16330, P06879, E9PUL5, P40240, Q99J21, Q62433	29	2353	21038	1.84985	1	0.900198	0.870752
GOTERM_CC_ALL	GO:0098588~bounding membrane of organelle	5	17.2414	0.224676	P16330, E9PUL5, Q8BJQ9, Q99J21, Q62433	29	1836	21038	1.97562	1	0.961613	0.930159
GOTERM_CC_ALL	GO:0031090~organelle membrane	6	20.6897	0.300741	P16330, E9PUL5, Q8BJQ9, Q925N1, Q99J21, Q62433	29	2753	21038	1.58107	1	1	0.971831
GOTERM_CC_ALL	GO:0031410~cytoplasmic vesicle	5	17.2414	0.332331	P16330, P06879, E9PUL5, Q99J21, Q62433	29	2190	21038	1.65627	1	1	0.971831
GOTERM_CC_ALL	GO:0097708~intracellular vesicle	5	17.2414	0.334845	P16330, P06879, E9PUL5, Q99J21, Q62433	29	2198	21038	1.65025	1	1	0.971831
GOTERM_CC_ALL	GO:0044433~cytoplasmic vesicle part	3	10.3448	0.378277	E9PUL5, Q99J21, Q62433	29	982	21038	2.21624	1	1	0.971831
GOTERM_BP_ALL	GO:0042221~response to chemical	8	27.5862	0.612898	P23927, P16330, P06879, Q8CI61, P40240, Q9D8B7, Q99J21, Q62433	28	5354	19984	1.06644	1	1	0.989268
Annotation Cluster 13	Enrichment Score: 0.7209522888742935
Category	Term	Count	%	PValue	Genes	List Total	Pop Hits	Pop Total	Fold Enrichment	Bonferroni	Benjamini	FDR
GOTERM_BP_ALL	GO:0031333~negative regulation of protein complex assembly	3	10.3448	0.0189284	P23927, E9PUL5, Q9D8B7	28	157	19984	13.6379	1	0.693591	0.685479
GOTERM_BP_ALL	GO:0051129~negative regulation of cellular component organization	5	17.2414	0.0306582	P23927, E9PUL5, Q8CI61, Q9D8B7, P20917	28	893	19984	3.99616	1	1	0.989268
GOTERM_BP_ALL	GO:0043254~regulation of protein complex assembly	4	13.7931	0.0356531	P23927, E9PUL5, Q8CI61, Q9D8B7	28	541	19984	5.277	1	1	0.989268
GOTERM_BP_ALL	GO:0022607~cellular component assembly	9	31.0345	0.044362	P23927, E9PUL5, Q9D2P8, Q8CI61, P40240, Q9D8B7, P20917, Q60771, Q99J21	28	3063	19984	2.0971	1	1	0.989268
GOTERM_MF_ALL	GO:0044877~macromolecular complex binding	6	20.6897	0.0640537	P23927, Q8CI61, P40240, Q5EBJ4, P60202, Q9D8B7	26	1637	18541	2.61374	0.999975	1	1
GOTERM_CC_ALL	GO:0042995~cell projection	8	27.5862	0.0651256	P23927, P16330, E9PUL5, Q5EBJ4, Q9D8B7, P20917, Q60771, Q99J21	29	2760	21038	2.10275	0.999999	0.557475	0.53924
GOTERM_BP_ALL	GO:0044085~cellular component biogenesis	9	31.0345	0.0696469	P23927, E9PUL5, Q9D2P8, Q8CI61, P40240, Q9D8B7, P20917, Q60771, Q99J21	28	3351	19984	1.91687	1	1	0.989268
GOTERM_BP_ALL	GO:0065008~regulation of biological quality	11	37.931	0.0715409	P23927, P16330, P06879, E9PUL5, Q8CI61, P40240, Q5EBJ4, Q9D8B7, P20917, Q9WVT6, Q99J21	28	4601	19984	1.70634	1	1	0.989268
GOTERM_BP_ALL	GO:0006461~protein complex assembly	5	17.2414	0.0787056	P23927, E9PUL5, Q8CI61, Q9D8B7, Q99J21	28	1217	19984	2.93227	1	1	0.989268
GOTERM_BP_ALL	GO:0070271~protein complex biogenesis	5	17.2414	0.0787056	P23927, E9PUL5, Q8CI61, Q9D8B7, Q99J21	28	1217	19984	2.93227	1	1	0.989268
GOTERM_BP_ALL	GO:0071822~protein complex subunit organization	5	17.2414	0.111287	P23927, E9PUL5, Q8CI61, Q9D8B7, Q99J21	28	1376	19984	2.59344	1	1	0.989268
GOTERM_BP_ALL	GO:1902589~single-organism organelle organization	6	20.6897	0.119087	P16330, E9PUL5, Q8CI61, Q5EBJ4, Q9D8B7, Q99J21	28	1961	19984	2.18373	1	1	0.989268
GOTERM_BP_ALL	GO:0032879~regulation of localization	8	27.5862	0.119585	P23927, P06879, E9PUL5, Q8CI61, P40240, P60202, Q9D8B7, Q99J21	28	3143	19984	1.81664	1	1	0.989268
GOTERM_BP_ALL	GO:0007010~cytoskeleton organization	5	17.2414	0.145385	P23927, P16330, Q8CI61, Q5EBJ4, Q9D8B7	28	1520	19984	2.34774	1	1	0.989268
GOTERM_CC_ALL	GO:0005794~Golgi apparatus	5	17.2414	0.156943	P23927, Q7M750, Q9D8B7, Q8BJQ9, Q99J21	29	1588	21038	2.28416	1	0.800946	0.774746
GOTERM_BP_ALL	GO:0032386~regulation of intracellular transport	3	10.3448	0.175335	P23927, E9PUL5, Q8CI61	28	562	19984	3.80986	1	1	0.989268
GOTERM_BP_ALL	GO:0051051~negative regulation of transport	3	10.3448	0.181653	P23927, E9PUL5, Q8CI61	28	575	19984	3.72373	1	1	0.989268
GOTERM_BP_ALL	GO:0044087~regulation of cellular component biogenesis	4	13.7931	0.196604	P23927, E9PUL5, Q8CI61, Q9D8B7	28	1137	19984	2.51087	1	1	0.989268
GOTERM_BP_ALL	GO:0065003~macromolecular complex assembly	5	17.2414	0.201995	P23927, E9PUL5, Q8CI61, Q9D8B7, Q99J21	28	1731	19984	2.06157	1	1	0.989268
GOTERM_BP_ALL	GO:0043623~cellular protein complex assembly	3	10.3448	0.24135	P23927, E9PUL5, Q8CI61	28	695	19984	3.08078	1	1	0.989268
GOTERM_BP_ALL	GO:0030036~actin cytoskeleton organization	3	10.3448	0.256515	Q8CI61, Q5EBJ4, Q9D8B7	28	725	19984	2.9533	1	1	0.989268
GOTERM_BP_ALL	GO:0043933~macromolecular complex subunit organization	5	17.2414	0.271984	P23927, E9PUL5, Q8CI61, Q9D8B7, Q99J21	28	1966	19984	1.81514	1	1	0.989268
GOTERM_BP_ALL	GO:0051049~regulation of transport	5	17.2414	0.308302	P23927, P06879, E9PUL5, Q8CI61, P60202	28	2082	19984	1.71401	1	1	0.989268
GOTERM_BP_ALL	GO:0097435~supramolecular fiber organization	3	10.3448	0.313257	P23927, Q8CI61, Q5EBJ4	28	837	19984	2.55812	1	1	0.989268
GOTERM_BP_ALL	GO:0030029~actin filament-based process	3	10.3448	0.314267	Q8CI61, Q5EBJ4, Q9D8B7	28	839	19984	2.55202	1	1	0.989268
UP_KW_PTM	KW-0488~Methylation	4	13.7931	0.330008	P23927, P16330, E9PUL5, Q8CI61	27	1000	12844	1.90281	0.972797	0.627562	0.627562
GOTERM_CC_ALL	GO:0012505~endomembrane system	8	27.5862	0.371705	P23927, P06879, E9PUL5, Q7M750, Q9D8B7, Q8BJQ9, Q99J21, Q62433	29	4420	21038	1.31303	1	1	0.971831
GOTERM_BP_ALL	GO:0051128~regulation of cellular component organization	6	20.6897	0.394623	P23927, E9PUL5, Q8CI61, Q5EBJ4, Q9D8B7, P20917	28	3044	19984	1.4068	1	1	0.989268
GOTERM_BP_ALL	GO:0060341~regulation of cellular localization	3	10.3448	0.444605	P23927, E9PUL5, Q8CI61	28	1105	19984	1.93769	1	1	0.989268
GOTERM_BP_ALL	GO:0048523~negative regulation of cellular process	9	31.0345	0.455335	P23927, P06879, E9PUL5, Q8CI61, P40240, Q9D8B7, P20917, Q99J21, Q62433	28	5416	19984	1.18601	1	1	0.989268
GOTERM_BP_ALL	GO:0034622~cellular macromolecular complex assembly	3	10.3448	0.484612	P23927, E9PUL5, Q8CI61	28	1192	19984	1.79626	1	1	0.989268
GOTERM_BP_ALL	GO:0006996~organelle organization	7	24.1379	0.529075	P23927, P16330, E9PUL5, Q8CI61, Q5EBJ4, Q9D8B7, Q99J21	28	4258	19984	1.17332	1	1	0.989268
GOTERM_BP_ALL	GO:0048519~negative regulation of biological process	9	31.0345	0.575374	P23927, P06879, E9PUL5, Q8CI61, P40240, Q9D8B7, P20917, Q99J21, Q62433	28	5935	19984	1.0823	1	1	0.989268
GOTERM_BP_ALL	GO:0033043~regulation of organelle organization	3	10.3448	0.608639	E9PUL5, Q8CI61, Q9D8B7	28	1491	19984	1.43604	1	1	0.989268
GOTERM_BP_ALL	GO:0051649~establishment of localization in cell	4	13.7931	0.612792	P23927, E9PUL5, Q8CI61, Q99J21	28	2292	19984	1.24557	1	1	0.989268
GOTERM_BP_ALL	GO:0042221~response to chemical	8	27.5862	0.612898	P23927, P16330, P06879, Q8CI61, P40240, Q9D8B7, Q99J21, Q62433	28	5354	19984	1.06644	1	1	0.989268
GOTERM_BP_ALL	GO:0051641~cellular localization	5	17.2414	0.630762	P23927, E9PUL5, Q8CI61, Q9D8B7, Q99J21	28	3135	19984	1.1383	1	1	0.989268
GOTERM_BP_ALL	GO:0046907~intracellular transport	3	10.3448	0.697447	P23927, E9PUL5, Q8CI61	28	1749	19984	1.22421	1	1	0.989268
Annotation Cluster 14	Enrichment Score: 0.6623271352847064
Category	Term	Count	%	PValue	Genes	List Total	Pop Hits	Pop Total	Fold Enrichment	Bonferroni	Benjamini	FDR
GOTERM_CC_ALL	GO:0014069~postsynaptic density	3	10.3448	0.124843	Q80YN3, P23927, E9PUL5	29	461	21038	4.72092	1	0.755551	0.730837
GOTERM_CC_ALL	GO:0032279~asymmetric synapse	3	10.3448	0.127507	Q80YN3, P23927, E9PUL5	29	467	21038	4.66027	1	0.755551	0.730837
GOTERM_CC_ALL	GO:0098984~neuron to neuron synapse	3	10.3448	0.130633	Q80YN3, P23927, E9PUL5	29	474	21038	4.59144	1	0.755551	0.730837
GOTERM_CC_ALL	GO:0099572~postsynaptic specialization	3	10.3448	0.143774	Q80YN3, P23927, E9PUL5	29	503	21038	4.32673	1	0.788916	0.76311
GOTERM_CC_ALL	GO:0098794~postsynapse	3	10.3448	0.339639	Q80YN3, P23927, E9PUL5	29	903	21038	2.41013	1	1	0.971831
GOTERM_CC_ALL	GO:0045202~synapse	4	13.7931	0.418739	Q80YN3, P23927, E9PUL5, Q62433	29	1759	21038	1.64968	1	1	0.971831
GOTERM_CC_ALL	GO:0044456~synapse part	3	10.3448	0.5434	Q80YN3, P23927, E9PUL5	29	1348	21038	1.6145	1	1	0.971831
Annotation Cluster 15	Enrichment Score: 0.6184674019874845
Category	Term	Count	%	PValue	Genes	List Total	Pop Hits	Pop Total	Fold Enrichment	Bonferroni	Benjamini	FDR
GOTERM_MF_ALL	GO:0050839~cell adhesion molecule binding	3	10.3448	0.0532528	P40240, Q9D8B7, Q62433	26	277	18541	7.72327	0.999842	1	1
GOTERM_BP_ALL	GO:0002376~immune system process	6	20.6897	0.475464	Q61885, P40240, Q922J6, Q9D8B7, Q99J21, Q62433	28	3327	19984	1.28713	1	1	0.989268
GOTERM_BP_ALL	GO:0070887~cellular response to chemical stimulus	6	20.6897	0.550983	P06879, Q8CI61, P40240, Q9D8B7, Q99J21, Q62433	28	3600	19984	1.18952	1	1	0.989268
Annotation Cluster 16	Enrichment Score: 0.6088661052767397
Category	Term	Count	%	PValue	Genes	List Total	Pop Hits	Pop Total	Fold Enrichment	Bonferroni	Benjamini	FDR
GOTERM_BP_ALL	GO:0045685~regulation of glial cell differentiation	3	10.3448	0.00697201	Q7M750, P20917, Q8R3P0	28	93	19984	23.023	0.999242	0.311012	0.307375
GOTERM_BP_ALL	GO:0014013~regulation of gliogenesis	3	10.3448	0.0217263	Q7M750, P20917, Q8R3P0	28	169	19984	12.6695	1	0.768662	0.759672
GOTERM_BP_ALL	GO:0048699~generation of neurons	7	24.1379	0.0329921	P16330, Q922J6, Q7M750, P60202, Q9D8B7, P20917, Q8R3P0	28	1838	19984	2.71817	1	1	0.989268
GOTERM_BP_ALL	GO:0050767~regulation of neurogenesis	3	10.3448	0.408434	Q7M750, P20917, Q8R3P0	28	1029	19984	2.0808	1	1	0.989268
GOTERM_BP_ALL	GO:0051960~regulation of nervous system development	3	10.3448	0.470998	Q7M750, P20917, Q8R3P0	28	1162	19984	1.84264	1	1	0.989268
GOTERM_BP_ALL	GO:0060284~regulation of cell development	3	10.3448	0.484612	Q7M750, P20917, Q8R3P0	28	1192	19984	1.79626	1	1	0.989268
GOTERM_BP_ALL	GO:0051239~regulation of multicellular organismal process	6	20.6897	0.559569	Q61885, P06879, P40240, Q7M750, P20917, Q8R3P0	28	3632	19984	1.17904	1	1	0.989268
GOTERM_BP_ALL	GO:0050793~regulation of developmental process	5	17.2414	0.629958	P06879, Q7M750, Q5EBJ4, P20917, Q8R3P0	28	3132	19984	1.13939	1	1	0.989268
GOTERM_BP_ALL	GO:2000026~regulation of multicellular organismal development	4	13.7931	0.661079	P06879, Q7M750, P20917, Q8R3P0	28	2454	19984	1.16335	1	1	0.989268
GOTERM_BP_ALL	GO:0051094~positive regulation of developmental process	3	10.3448	0.694633	P06879, P20917, Q8R3P0	28	1740	19984	1.23054	1	1	0.989268
GOTERM_BP_ALL	GO:0051240~positive regulation of multicellular organismal process	3	10.3448	0.80178	P06879, P20917, Q8R3P0	28	2143	19984	0.999133	1	1	0.989268
GOTERM_BP_ALL	GO:0045595~regulation of cell differentiation	3	10.3448	0.816749	Q7M750, P20917, Q8R3P0	28	2213	19984	0.96753	1	1	0.989268
Annotation Cluster 17	Enrichment Score: 0.5227093136580395
Category	Term	Count	%	PValue	Genes	List Total	Pop Hits	Pop Total	Fold Enrichment	Bonferroni	Benjamini	FDR
GOTERM_MF_ALL	GO:0005215~transporter activity	4	13.7931	0.221326	Q921C1, Q9JL62, Q925N1, Q99J21	26	1210	18541	2.35741	1	1	1
UP_KW_BIOLOGICAL_PROCESS	KW-0813~Transport	4	13.7931	0.279562	Q9JL62, Q925N1, Q99J21, Q9DCU2	11	2011	10827	1.95778	0.994733	1	1
GOTERM_MF_ALL	GO:0022892~substrate-specific transporter activity	3	10.3448	0.43688	Q9JL62, Q925N1, Q99J21	26	1090	18541	1.9627	1	1	1
Annotation Cluster 18	Enrichment Score: 0.42123112673747637
Category	Term	Count	%	PValue	Genes	List Total	Pop Hits	Pop Total	Fold Enrichment	Bonferroni	Benjamini	FDR
UP_KW_BIOLOGICAL_PROCESS	KW-0130~Cell adhesion	4	13.7931	0.00757984	Q61885, P40240, Q9D8B7, P20917	11	466	10827	8.44869	0.114621	0.121277	0.121277
GOTERM_BP_ALL	GO:0034329~cell junction assembly	3	10.3448	0.0498079	P40240, Q9D8B7, Q60771	28	266	19984	8.04941	1	1	0.989268
GOTERM_BP_ALL	GO:0007155~cell adhesion	6	20.6897	0.0544279	Q61885, Q8CI61, P40240, Q9D8B7, P20917, Q60771	28	1555	19984	2.75388	1	1	0.989268
GOTERM_BP_ALL	GO:0022610~biological adhesion	6	20.6897	0.0560611	Q61885, Q8CI61, P40240, Q9D8B7, P20917, Q60771	28	1568	19984	2.73105	1	1	0.989268
GOTERM_BP_ALL	GO:0045216~cell-cell junction organization	3	10.3448	0.0584226	P40240, Q9D8B7, Q60771	28	291	19984	7.35788	1	1	0.989268
GOTERM_BP_ALL	GO:0034330~cell junction organization	3	10.3448	0.0678919	P40240, Q9D8B7, Q60771	28	317	19984	6.75439	1	1	0.989268
GOTERM_BP_ALL	GO:0098609~cell-cell adhesion	4	13.7931	0.152568	P40240, Q9D8B7, P20917, Q60771	28	1006	19984	2.83783	1	1	0.989268
GOTERM_CC_ALL	GO:0005576~extracellular region	7	24.1379	0.221131	P23927, P16330, P06879, P40240, P07310, Q9D8B7, Q8BGN3	29	3093	21038	1.64182	1	0.961613	0.930159
GOTERM_BP_ALL	GO:0032504~multicellular organism reproduction	4	13.7931	0.246859	P06879, P40240, Q9D8B7, Q60771	28	1277	19984	2.2356	1	1	0.989268
GOTERM_CC_ALL	GO:0009986~cell surface	4	13.7931	0.265049	Q61885, P23927, P40240, Q9D8B7	29	1346	21038	2.15586	1	1	0.971831
GOTERM_MF_ALL	GO:0005102~receptor binding	5	17.2414	0.275637	Q61885, P06879, P40240, Q9D8B7, P20917	26	1983	18541	1.79807	1	1	1
GOTERM_BP_ALL	GO:0044703~multi-organism reproductive process	4	13.7931	0.314705	P06879, P40240, Q9D8B7, Q60771	28	1458	19984	1.95806	1	1	0.989268
GOTERM_CC_ALL	GO:0044421~extracellular region part	5	17.2414	0.428273	P16330, P06879, P40240, P07310, Q9D8B7	29	2494	21038	1.45439	1	1	0.971831
GOTERM_BP_ALL	GO:0044702~single organism reproductive process	4	13.7931	0.454623	P06879, P40240, Q9D8B7, Q60771	28	1829	19984	1.56088	1	1	0.989268
GOTERM_BP_ALL	GO:0033993~response to lipid	3	10.3448	0.486862	P23927, P16330, P06879	28	1197	19984	1.78876	1	1	0.989268
GOTERM_BP_ALL	GO:0048513~animal organ development	7	24.1379	0.502104	P23927, P16330, P06879, P40240, Q922J6, Q9D8B7, Q8BJQ9	28	4153	19984	1.20299	1	1	0.989268
GOTERM_BP_ALL	GO:0019953~sexual reproduction	3	10.3448	0.504659	P40240, Q9D8B7, Q60771	28	1237	19984	1.73092	1	1	0.989268
GOTERM_BP_ALL	GO:0048609~multicellular organismal reproductive process	3	10.3448	0.512983	P06879, Q9D8B7, Q60771	28	1256	19984	1.70473	1	1	0.989268
UP_KW_CELLULAR_COMPONENT	KW-0964~Secreted	4	13.7931	0.519415	P23927, P06879, P40240, Q9D8B7	29	1730	17833	1.42181	0.999999	1	1
GOTERM_BP_ALL	GO:0022414~reproductive process	4	13.7931	0.524109	P06879, P40240, Q9D8B7, Q60771	28	2023	19984	1.4112	1	1	0.989268
GOTERM_BP_ALL	GO:0000003~reproduction	4	13.7931	0.524804	P06879, P40240, Q9D8B7, Q60771	28	2025	19984	1.40981	1	1	0.989268
GOTERM_BP_ALL	GO:0070887~cellular response to chemical stimulus	6	20.6897	0.550983	P06879, Q8CI61, P40240, Q9D8B7, Q99J21, Q62433	28	3600	19984	1.18952	1	1	0.989268
GOTERM_CC_ALL	GO:0005615~extracellular space	4	13.7931	0.561032	P16330, P06879, P07310, Q9D8B7	29	2165	21038	1.34032	1	1	0.971831
GOTERM_BP_ALL	GO:1901700~response to oxygen-containing compound	4	13.7931	0.562572	P23927, P16330, P06879, P40240	28	2136	19984	1.33654	1	1	0.989268
GOTERM_BP_ALL	GO:0071495~cellular response to endogenous stimulus	3	10.3448	0.60295	P06879, Q8CI61, P40240	28	1476	19984	1.45064	1	1	0.989268
GOTERM_BP_ALL	GO:0042221~response to chemical	8	27.5862	0.612898	P23927, P16330, P06879, Q8CI61, P40240, Q9D8B7, Q99J21, Q62433	28	5354	19984	1.06644	1	1	0.989268
GOTERM_BP_ALL	GO:0009605~response to external stimulus	5	17.2414	0.640336	P16330, P06879, P40240, Q9D8B7, P20917	28	3171	19984	1.12538	1	1	0.989268
GOTERM_BP_ALL	GO:0051704~multi-organism process	5	17.2414	0.664901	P16330, P06879, P40240, Q9D8B7, Q60771	28	3266	19984	1.09264	1	1	0.989268
GOTERM_BP_ALL	GO:0002682~regulation of immune system process	3	10.3448	0.721865	Q61885, P40240, Q9D8B7	28	1830	19984	1.17002	1	1	0.989268
GOTERM_BP_ALL	GO:0009719~response to endogenous stimulus	3	10.3448	0.751426	P06879, Q8CI61, P40240	28	1936	19984	1.10596	1	1	0.989268
GOTERM_BP_ALL	GO:0010033~response to organic substance	5	17.2414	0.814593	P23927, P16330, P06879, Q8CI61, P40240	28	3977	19984	0.897302	1	1	0.989268
GOTERM_BP_ALL	GO:0048583~regulation of response to stimulus	5	17.2414	0.886459	Q61885, P06879, Q8CI61, P40240, Q9D8B7	28	4489	19984	0.794959	1	1	0.989268
GOTERM_BP_ALL	GO:0071310~cellular response to organic substance	3	10.3448	0.920265	P06879, Q8CI61, P40240	28	2911	19984	0.735535	1	1	0.989268
GOTERM_BP_ALL	GO:0006139~nucleobase-containing compound metabolic process	5	17.2414	0.979525	P23927, P16330, P06879, Q8CI61, Q8BJQ9	28	5982	19984	0.596552	1	1	0.989268
GOTERM_BP_ALL	GO:0046483~heterocycle metabolic process	5	17.2414	0.983059	P23927, P16330, P06879, Q8CI61, Q8BJQ9	28	6128	19984	0.582339	1	1	0.989268
GOTERM_BP_ALL	GO:0006725~cellular aromatic compound metabolic process	5	17.2414	0.984835	P23927, P16330, P06879, Q8CI61, Q8BJQ9	28	6212	19984	0.574464	1	1	0.989268
GOTERM_BP_ALL	GO:1901360~organic cyclic compound metabolic process	5	17.2414	0.989148	P23927, P16330, P06879, Q8CI61, Q8BJQ9	28	6460	19984	0.55241	1	1	0.989268
GOTERM_BP_ALL	GO:0034641~cellular nitrogen compound metabolic process	5	17.2414	0.994445	P23927, P16330, P06879, Q8CI61, Q8BJQ9	28	6933	19984	0.514723	1	1	0.994445
GOTERM_BP_ALL	GO:0044260~cellular macromolecule metabolic process	6	20.6897	0.999135	P23927, P06879, Q8CI61, P40240, Q8BJQ9, Q9CR30	28	9044	19984	0.473495	1	1	0.999135
GOTERM_BP_ALL	GO:0043170~macromolecule metabolic process	7	24.1379	0.999449	P23927, P06879, Q8CI61, P40240, P60202, Q8BJQ9, Q9CR30	28	10167	19984	0.491394	1	1	0.999449
Annotation Cluster 19	Enrichment Score: 0.395827521725921
Category	Term	Count	%	PValue	Genes	List Total	Pop Hits	Pop Total	Fold Enrichment	Bonferroni	Benjamini	FDR
GOTERM_BP_ALL	GO:0044281~small molecule metabolic process	5	17.2414	0.306721	P16330, P60202, Q8BJQ9, Q8R3P0, Q9WVT6	28	2077	19984	1.71814	1	1	0.989268
GOTERM_BP_ALL	GO:0019752~carboxylic acid metabolic process	3	10.3448	0.408434	P60202, Q8BJQ9, Q8R3P0	28	1029	19984	2.0808	1	1	0.989268
GOTERM_BP_ALL	GO:0043436~oxoacid metabolic process	3	10.3448	0.452546	P60202, Q8BJQ9, Q8R3P0	28	1122	19984	1.90833	1	1	0.989268
GOTERM_BP_ALL	GO:0006082~organic acid metabolic process	3	10.3448	0.460429	P60202, Q8BJQ9, Q8R3P0	28	1139	19984	1.87984	1	1	0.989268
Annotation Cluster 20	Enrichment Score: 0.389798526371649
Category	Term	Count	%	PValue	Genes	List Total	Pop Hits	Pop Total	Fold Enrichment	Bonferroni	Benjamini	FDR
GOTERM_BP_ALL	GO:0051129~negative regulation of cellular component organization	5	17.2414	0.0306582	P23927, E9PUL5, Q8CI61, Q9D8B7, P20917	28	893	19984	3.99616	1	1	0.989268
GOTERM_BP_ALL	GO:0065008~regulation of biological quality	11	37.931	0.0715409	P23927, P16330, P06879, E9PUL5, Q8CI61, P40240, Q5EBJ4, Q9D8B7, P20917, Q9WVT6, Q99J21	28	4601	19984	1.70634	1	1	0.989268
GOTERM_MF_ALL	GO:0005515~protein binding	18	62.069	0.117769	Q61885, P06879, E9PUL5, Q9D2P8, Q8CI61, Q921C1, Q5EBJ4, Q9D8B7, P20917, Q99J21, Q62433, Q60771, Q80YN3, P23927, P40240, Q9JL62, P60202, Q8R3P0	26	10054	18541	1.27671	1	1	1
GOTERM_BP_ALL	GO:0032879~regulation of localization	8	27.5862	0.119585	P23927, P06879, E9PUL5, Q8CI61, P40240, P60202, Q9D8B7, Q99J21	28	3143	19984	1.81664	1	1	0.989268
GOTERM_BP_ALL	GO:0006950~response to stress	10	34.4828	0.137223	P23927, P06879, P40240, Q922J6, P60202, P07310, Q9D8B7, P20917, Q62433, Q9DCU2	28	4526	19984	1.57692	1	1	0.989268
GOTERM_BP_ALL	GO:0051049~regulation of transport	5	17.2414	0.308302	P23927, P06879, E9PUL5, Q8CI61, P60202	28	2082	19984	1.71401	1	1	0.989268
GOTERM_BP_ALL	GO:0048523~negative regulation of cellular process	9	31.0345	0.455335	P23927, P06879, E9PUL5, Q8CI61, P40240, Q9D8B7, P20917, Q99J21, Q62433	28	5416	19984	1.18601	1	1	0.989268
GOTERM_BP_ALL	GO:0048519~negative regulation of biological process	9	31.0345	0.575374	P23927, P06879, E9PUL5, Q8CI61, P40240, Q9D8B7, P20917, Q99J21, Q62433	28	5935	19984	1.0823	1	1	0.989268
GOTERM_BP_ALL	GO:0042221~response to chemical	8	27.5862	0.612898	P23927, P16330, P06879, Q8CI61, P40240, Q9D8B7, Q99J21, Q62433	28	5354	19984	1.06644	1	1	0.989268
GOTERM_BP_ALL	GO:0044700~single organism signaling	10	34.4828	0.692411	Q61885, P23927, P06879, E9PUL5, Q8CI61, Q921C1, P60202, Q9D8B7, P20917, Q62433	28	7248	19984	0.984705	1	1	0.989268
GOTERM_BP_ALL	GO:0023052~signaling	10	34.4828	0.70166	Q61885, P23927, P06879, E9PUL5, Q8CI61, Q921C1, P60202, Q9D8B7, P20917, Q62433	28	7297	19984	0.978093	1	1	0.989268
GOTERM_BP_ALL	GO:0007154~cell communication	10	34.4828	0.713887	Q61885, P23927, P06879, E9PUL5, Q8CI61, Q921C1, P60202, Q9D8B7, P20917, Q62433	28	7363	19984	0.969325	1	1	0.989268
GOTERM_BP_ALL	GO:0050896~response to stimulus	14	48.2759	0.816113	Q61885, P06879, Q8CI61, Q922J6, Q9D8B7, P20917, Q99J21, Q62433, P23927, P16330, P40240, P60202, P07310, Q9DCU2	28	10973	19984	0.910599	1	1	0.989268
GOTERM_BP_ALL	GO:0048518~positive regulation of biological process	8	27.5862	0.88821	Q61885, P06879, E9PUL5, Q8CI61, P60202, Q9D8B7, P20917, Q8R3P0	28	7022	19984	0.813118	1	1	0.989268
GOTERM_BP_ALL	GO:0048522~positive regulation of cellular process	7	24.1379	0.898283	P06879, E9PUL5, Q8CI61, P60202, Q9D8B7, P20917, Q8R3P0	28	6308	19984	0.79201	1	1	0.989268
GOTERM_BP_ALL	GO:0051716~cellular response to stimulus	10	34.4828	0.904411	Q61885, P23927, P06879, Q8CI61, P40240, P60202, Q9D8B7, P20917, Q99J21, Q62433	28	8768	19984	0.813999	1	1	0.989268
GOTERM_BP_ALL	GO:0050794~regulation of cellular process	14	48.2759	0.959639	Q61885, P06879, E9PUL5, Q8CI61, Q7M750, Q5EBJ4, Q9D8B7, P20917, Q99J21, Q62433, P23927, P40240, P60202, Q8R3P0	28	12540	19984	0.79681	1	1	0.989268
GOTERM_BP_ALL	GO:0065007~biological regulation	16	55.1724	0.967986	Q61885, P06879, E9PUL5, Q8CI61, Q7M750, Q5EBJ4, Q9D8B7, P20917, Q9WVT6, Q99J21, Q62433, P23927, P16330, P40240, P60202, Q8R3P0	28	14074	19984	0.811385	1	1	0.989268
GOTERM_BP_ALL	GO:0050789~regulation of biological process	14	48.2759	0.98583	Q61885, P06879, E9PUL5, Q8CI61, Q7M750, Q5EBJ4, Q9D8B7, P20917, Q99J21, Q62433, P23927, P40240, P60202, Q8R3P0	28	13330	19984	0.749587	1	1	0.989268
Annotation Cluster 21	Enrichment Score: 0.3720597516989
Category	Term	Count	%	PValue	Genes	List Total	Pop Hits	Pop Total	Fold Enrichment	Bonferroni	Benjamini	FDR
GOTERM_BP_ALL	GO:0051129~negative regulation of cellular component organization	5	17.2414	0.0306582	P23927, E9PUL5, Q8CI61, Q9D8B7, P20917	28	893	19984	3.99616	1	1	0.989268
GOTERM_MF_ALL	GO:0042803~protein homodimerization activity	4	13.7931	0.0953454	Q80YN3, P23927, Q9D8B7, P20917	26	816	18541	3.49566	1	1	1
GOTERM_MF_ALL	GO:0046983~protein dimerization activity	4	13.7931	0.215952	Q80YN3, P23927, Q9D8B7, P20917	26	1195	18541	2.387	1	1	1
GOTERM_BP_ALL	GO:0051128~regulation of cellular component organization	6	20.6897	0.394623	P23927, E9PUL5, Q8CI61, Q5EBJ4, Q9D8B7, P20917	28	3044	19984	1.4068	1	1	0.989268
GOTERM_BP_ALL	GO:0033554~cellular response to stress	4	13.7931	0.5649	P23927, Q9D8B7, P20917, Q62433	28	2143	19984	1.33218	1	1	0.989268
GOTERM_BP_ALL	GO:0050877~neurological system process	4	13.7931	0.650119	E9PUL5, Q921C1, Q9D8B7, P20917	28	2416	19984	1.18165	1	1	0.989268
GOTERM_BP_ALL	GO:0042981~regulation of apoptotic process	3	10.3448	0.6918	P23927, Q8CI61, P20917	28	1731	19984	1.23694	1	1	0.989268
GOTERM_BP_ALL	GO:0043067~regulation of programmed cell death	3	10.3448	0.699621	P23927, Q8CI61, P20917	28	1756	19984	1.21933	1	1	0.989268
GOTERM_BP_ALL	GO:0010941~regulation of cell death	3	10.3448	0.75249	P23927, Q8CI61, P20917	28	1940	19984	1.10368	1	1	0.989268
GOTERM_BP_ALL	GO:0006915~apoptotic process	3	10.3448	0.776927	P23927, Q8CI61, P20917	28	2036	19984	1.05164	1	1	0.989268
GOTERM_BP_ALL	GO:0012501~programmed cell death	3	10.3448	0.806158	P23927, Q8CI61, P20917	28	2163	19984	0.989895	1	1	0.989268
GOTERM_BP_ALL	GO:0003008~system process	4	13.7931	0.827119	E9PUL5, Q921C1, Q9D8B7, P20917	28	3182	19984	0.89719	1	1	0.989268
GOTERM_BP_ALL	GO:0008219~cell death	3	10.3448	0.843645	P23927, Q8CI61, P20917	28	2352	19984	0.91035	1	1	0.989268
Annotation Cluster 22	Enrichment Score: 0.3491067349974136
Category	Term	Count	%	PValue	Genes	List Total	Pop Hits	Pop Total	Fold Enrichment	Bonferroni	Benjamini	FDR
GOTERM_CC_ALL	GO:0031982~vesicle	6	20.6897	0.197707	P16330, P06879, E9PUL5, P40240, Q99J21, Q62433	29	2353	21038	1.84985	1	0.900198	0.870752
GOTERM_BP_ALL	GO:0008285~negative regulation of cell proliferation	3	10.3448	0.276281	P06879, P40240, Q62433	28	764	19984	2.80254	1	1	0.989268
GOTERM_BP_ALL	GO:0070887~cellular response to chemical stimulus	6	20.6897	0.550983	P06879, Q8CI61, P40240, Q9D8B7, Q99J21, Q62433	28	3600	19984	1.18952	1	1	0.989268
GOTERM_BP_ALL	GO:0042127~regulation of cell proliferation	3	10.3448	0.736978	P06879, P40240, Q62433	28	1883	19984	1.13709	1	1	0.989268
GOTERM_BP_ALL	GO:0008283~cell proliferation	3	10.3448	0.810028	P06879, P40240, Q62433	28	2181	19984	0.981725	1	1	0.989268
Annotation Cluster 23	Enrichment Score: 0.330372075813012
Category	Term	Count	%	PValue	Genes	List Total	Pop Hits	Pop Total	Fold Enrichment	Bonferroni	Benjamini	FDR
UP_KW_MOLECULAR_FUNCTION	KW-0378~Hydrolase	4	13.7931	0.247991	P16330, Q8R3P0, Q8BGN3, Q9CR30	13	1741	11984	2.11797	0.956504	1	1
GOTERM_MF_ALL	GO:0016788~hydrolase activity, acting on ester bonds	3	10.3448	0.303379	P16330, Q8R3P0, Q8BGN3	26	819	18541	2.61214	1	1	1
GOTERM_MF_ALL	GO:0016787~hydrolase activity	4	13.7931	0.728618	P16330, Q8R3P0, Q8BGN3, Q9CR30	26	2707	18541	1.05374	1	1	1
GOTERM_MF_ALL	GO:0003824~catalytic activity	7	24.1379	0.870141	P16330, P07310, Q8BJQ9, Q8R3P0, Q8BGN3, Q9WVT6, Q9CR30	26	6020	18541	0.829204	1	1	1
Annotation Cluster 24	Enrichment Score: 0.2775528505790896
Category	Term	Count	%	PValue	Genes	List Total	Pop Hits	Pop Total	Fold Enrichment	Bonferroni	Benjamini	FDR
KEGG_PATHWAY	mmu01100:Metabolic pathways	5	17.2414	0.193427	P07310, Q8BJQ9, Q8R3P0, Q8BGN3, Q9WVT6	14	1621	9011	1.98533	0.992875	1	1
GOTERM_BP_ALL	GO:0044281~small molecule metabolic process	5	17.2414	0.306721	P16330, P60202, Q8BJQ9, Q8R3P0, Q9WVT6	28	2077	19984	1.71814	1	1	0.989268
GOTERM_BP_ALL	GO:0044710~single-organism metabolic process	8	27.5862	0.317345	P23927, P16330, P40240, P60202, Q8BJQ9, Q8R3P0, Q8BGN3, Q9WVT6	28	4129	19984	1.38283	1	1	0.989268
UP_KW_LIGAND	KW-0862~Zinc	4	13.7931	0.488248	P23927, Q8R3P0, Q8BGN3, Q9WVT6	8	2368	6597	1.39295	0.990808	1	1
UP_KW_LIGAND	KW-0479~Metal-binding	5	17.2414	0.660405	P23927, Q8BJQ9, Q8R3P0, Q8BGN3, Q9WVT6	8	3793	6597	1.08704	0.999479	1	1
GOTERM_MF_ALL	GO:0043167~ion binding	8	27.5862	0.813355	P23927, Q9JL62, P07310, P20917, Q8BJQ9, Q8R3P0, Q8BGN3, Q9WVT6	26	6398	18541	0.891673	1	1	1
GOTERM_MF_ALL	GO:0046872~metal ion binding	5	17.2414	0.853428	P23927, Q8BJQ9, Q8R3P0, Q8BGN3, Q9WVT6	26	4218	18541	0.845324	1	1	1
GOTERM_MF_ALL	GO:0043169~cation binding	5	17.2414	0.866453	P23927, Q8BJQ9, Q8R3P0, Q8BGN3, Q9WVT6	26	4313	18541	0.826705	1	1	1
GOTERM_MF_ALL	GO:0003824~catalytic activity	7	24.1379	0.870141	P16330, P07310, Q8BJQ9, Q8R3P0, Q8BGN3, Q9WVT6, Q9CR30	26	6020	18541	0.829204	1	1	1
Annotation Cluster 25	Enrichment Score: 0.2499048762873817
Category	Term	Count	%	PValue	Genes	List Total	Pop Hits	Pop Total	Fold Enrichment	Bonferroni	Benjamini	FDR
GOTERM_CC_ALL	GO:0044444~cytoplasmic part	18	62.069	0.0810064	P06879, E9PUL5, Q9D2P8, Q8CI61, Q7M750, Q5EBJ4, Q9D8B7, Q99J21, Q62433, Q60771, Q9CR30, Q80YN3, P23927, P16330, Q9JL62, Q8BJQ9, Q8R3P0, Q925N1	29	9627	21038	1.3564	1	0.642051	0.621049
GOTERM_CC_ALL	GO:0005737~cytoplasm	20	68.9655	0.184825	P06879, E9PUL5, Q9D2P8, Q8CI61, Q7M750, Q5EBJ4, Q9D8B7, P20917, Q99J21, Q62433, Q60771, Q9CR30, Q80YN3, P23927, P16330, Q9JL62, P07310, Q8BJQ9, Q8R3P0, Q925N1	29	12134	21038	1.19573	1	0.878944	0.850193
GOTERM_CC_ALL	GO:0044424~intracellular part	21	72.4138	0.662214	P06879, E9PUL5, Q9D2P8, Q8CI61, Q922J6, Q7M750, Q5EBJ4, Q9D8B7, P20917, Q99J21, Q62433, Q60771, Q9CR30, Q80YN3, P23927, P16330, Q9JL62, P07310, Q8BJQ9, Q8R3P0, Q925N1	29	15343	21038	0.992923	1	1	0.971831
GOTERM_CC_ALL	GO:0005622~intracellular	21	72.4138	0.665598	P06879, E9PUL5, Q9D2P8, Q8CI61, Q922J6, Q7M750, Q5EBJ4, Q9D8B7, P20917, Q99J21, Q62433, Q60771, Q9CR30, Q80YN3, P23927, P16330, Q9JL62, P07310, Q8BJQ9, Q8R3P0, Q925N1	29	15359	21038	0.991888	1	1	0.971831
GOTERM_CC_ALL	GO:0043226~organelle	18	62.069	0.777453	P06879, E9PUL5, Q9D2P8, Q8CI61, Q922J6, Q7M750, Q5EBJ4, Q9D8B7, Q99J21, Q62433, Q60771, Q80YN3, P23927, P16330, P40240, Q8BJQ9, Q8R3P0, Q925N1	29	13822	21038	0.944731	1	1	0.971831
GOTERM_CC_ALL	GO:0044446~intracellular organelle part	11	37.931	0.87448	P23927, P16330, E9PUL5, Q9D2P8, Q922J6, Q9D8B7, Q8BJQ9, Q925N1, Q60771, Q99J21, Q62433	29	9399	21038	0.849019	1	1	0.971831
GOTERM_CC_ALL	GO:0043227~membrane-bounded organelle	15	51.7241	0.876953	P06879, E9PUL5, Q9D2P8, Q8CI61, Q922J6, Q7M750, Q9D8B7, Q99J21, Q62433, P23927, P16330, P40240, Q8BJQ9, Q8R3P0, Q925N1	29	12415	21038	0.876498	1	1	0.971831
GOTERM_CC_ALL	GO:0043229~intracellular organelle	16	55.1724	0.909568	P06879, E9PUL5, Q9D2P8, Q8CI61, Q922J6, Q7M750, Q5EBJ4, Q9D8B7, Q99J21, Q62433, Q60771, P23927, P16330, Q8BJQ9, Q8R3P0, Q925N1	29	13467	21038	0.861897	1	1	0.971831
GOTERM_CC_ALL	GO:0044422~organelle part	11	37.931	0.911323	P23927, P16330, E9PUL5, Q9D2P8, Q922J6, Q9D8B7, Q8BJQ9, Q925N1, Q60771, Q99J21, Q62433	29	9798	21038	0.814445	1	1	0.971831
GOTERM_CC_ALL	GO:0043231~intracellular membrane-bounded organelle	12	41.3793	0.971749	P23927, P16330, Q9D2P8, Q8CI61, Q922J6, Q7M750, Q9D8B7, Q8BJQ9, Q8R3P0, Q925N1, Q99J21, Q62433	29	11662	21038	0.746474	1	1	0.971831
Annotation Cluster 26	Enrichment Score: 0.15924744219260153
Category	Term	Count	%	PValue	Genes	List Total	Pop Hits	Pop Total	Fold Enrichment	Bonferroni	Benjamini	FDR
GOTERM_BP_ALL	GO:0051049~regulation of transport	5	17.2414	0.308302	P23927, P06879, E9PUL5, Q8CI61, P60202	28	2082	19984	1.71401	1	1	0.989268
GOTERM_BP_ALL	GO:0051050~positive regulation of transport	3	10.3448	0.466416	P06879, E9PUL5, P60202	28	1152	19984	1.85863	1	1	0.989268
GOTERM_BP_ALL	GO:0010647~positive regulation of cell communication	3	10.3448	0.790702	P06879, E9PUL5, Q8CI61	28	2094	19984	1.02251	1	1	0.989268
GOTERM_BP_ALL	GO:0023056~positive regulation of signaling	3	10.3448	0.792774	P06879, E9PUL5, Q8CI61	28	2103	19984	1.01814	1	1	0.989268
GOTERM_BP_ALL	GO:0048522~positive regulation of cellular process	7	24.1379	0.898283	P06879, E9PUL5, Q8CI61, P60202, Q9D8B7, P20917, Q8R3P0	28	6308	19984	0.79201	1	1	0.989268
GOTERM_BP_ALL	GO:0010646~regulation of cell communication	3	10.3448	0.973242	P06879, E9PUL5, Q8CI61	28	3740	19984	0.572498	1	1	0.989268
GOTERM_BP_ALL	GO:0023051~regulation of signaling	3	10.3448	0.974365	P06879, E9PUL5, Q8CI61	28	3771	19984	0.567792	1	1	0.989268
Annotation Cluster 27	Enrichment Score: 0.11631294907656395
Category	Term	Count	%	PValue	Genes	List Total	Pop Hits	Pop Total	Fold Enrichment	Bonferroni	Benjamini	FDR
GOTERM_BP_ALL	GO:0007010~cytoskeleton organization	5	17.2414	0.145385	P23927, P16330, Q8CI61, Q5EBJ4, Q9D8B7	28	1520	19984	2.34774	1	1	0.989268
GOTERM_CC_ALL	GO:0005576~extracellular region	7	24.1379	0.221131	P23927, P16330, P06879, P40240, P07310, Q9D8B7, Q8BGN3	29	3093	21038	1.64182	1	0.961613	0.930159
GOTERM_BP_ALL	GO:0051049~regulation of transport	5	17.2414	0.308302	P23927, P06879, E9PUL5, Q8CI61, P60202	28	2082	19984	1.71401	1	1	0.989268
GOTERM_BP_ALL	GO:0044710~single-organism metabolic process	8	27.5862	0.317345	P23927, P16330, P40240, P60202, Q8BJQ9, Q8R3P0, Q8BGN3, Q9WVT6	28	4129	19984	1.38283	1	1	0.989268
UP_KW_PTM	KW-0488~Methylation	4	13.7931	0.330008	P23927, P16330, E9PUL5, Q8CI61	27	1000	12844	1.90281	0.972797	0.627562	0.627562
GOTERM_CC_ALL	GO:0044421~extracellular region part	5	17.2414	0.428273	P16330, P06879, P40240, P07310, Q9D8B7	29	2494	21038	1.45439	1	1	0.971831
GOTERM_BP_ALL	GO:0033993~response to lipid	3	10.3448	0.486862	P23927, P16330, P06879	28	1197	19984	1.78876	1	1	0.989268
GOTERM_BP_ALL	GO:0048513~animal organ development	7	24.1379	0.502104	P23927, P16330, P06879, P40240, Q922J6, Q9D8B7, Q8BJQ9	28	4153	19984	1.20299	1	1	0.989268
UP_KW_CELLULAR_COMPONENT	KW-0964~Secreted	4	13.7931	0.519415	P23927, P06879, P40240, Q9D8B7	29	1730	17833	1.42181	0.999999	1	1
GOTERM_BP_ALL	GO:1901700~response to oxygen-containing compound	4	13.7931	0.562572	P23927, P16330, P06879, P40240	28	2136	19984	1.33654	1	1	0.989268
GOTERM_BP_ALL	GO:0042221~response to chemical	8	27.5862	0.612898	P23927, P16330, P06879, Q8CI61, P40240, Q9D8B7, Q99J21, Q62433	28	5354	19984	1.06644	1	1	0.989268
GOTERM_BP_ALL	GO:0009605~response to external stimulus	5	17.2414	0.640336	P16330, P06879, P40240, Q9D8B7, P20917	28	3171	19984	1.12538	1	1	0.989268
GOTERM_BP_ALL	GO:0051704~multi-organism process	5	17.2414	0.664901	P16330, P06879, P40240, Q9D8B7, Q60771	28	3266	19984	1.09264	1	1	0.989268
GOTERM_BP_ALL	GO:0006793~phosphorus metabolic process	5	17.2414	0.680372	P23927, P16330, Q8CI61, P07310, Q8BJQ9	28	3328	19984	1.07229	1	1	0.989268
GOTERM_BP_ALL	GO:0035556~intracellular signal transduction	4	13.7931	0.732561	P23927, P06879, Q8CI61, Q62433	28	2725	19984	1.04765	1	1	0.989268
GOTERM_BP_ALL	GO:0010033~response to organic substance	5	17.2414	0.814593	P23927, P16330, P06879, Q8CI61, P40240	28	3977	19984	0.897302	1	1	0.989268
GOTERM_BP_ALL	GO:0006796~phosphate-containing compound metabolic process	4	13.7931	0.8376	P23927, P16330, Q8CI61, P07310	28	3244	19984	0.880042	1	1	0.989268
GOTERM_BP_ALL	GO:0044237~cellular metabolic process	12	41.3793	0.959776	P23927, P16330, P06879, Q8CI61, P40240, P60202, P07310, Q8BJQ9, Q8R3P0, Q9WVT6, Q99J21, Q9CR30	28	11117	19984	0.770403	1	1	0.989268
GOTERM_BP_ALL	GO:0006807~nitrogen compound metabolic process	7	24.1379	0.965115	P23927, P16330, P06879, Q8CI61, P07310, Q8BJQ9, Q8BGN3	28	7326	19984	0.681955	1	1	0.989268
GOTERM_BP_ALL	GO:0010604~positive regulation of macromolecule metabolic process	3	10.3448	0.967587	P06879, Q8CI61, P60202	28	3600	19984	0.594762	1	1	0.989268
GOTERM_BP_ALL	GO:0007165~signal transduction	6	20.6897	0.972824	Q61885, P23927, P06879, Q8CI61, P60202, Q62433	28	6670	19984	0.642022	1	1	0.989268
GOTERM_BP_ALL	GO:0008152~metabolic process	13	44.8276	0.975348	P06879, Q8CI61, Q9WVT6, Q99J21, Q9CR30, P23927, P16330, P40240, P60202, P07310, Q8BJQ9, Q8R3P0, Q8BGN3	28	12239	19984	0.758092	1	1	0.989268
GOTERM_BP_ALL	GO:0006139~nucleobase-containing compound metabolic process	5	17.2414	0.979525	P23927, P16330, P06879, Q8CI61, Q8BJQ9	28	5982	19984	0.596552	1	1	0.989268
GOTERM_BP_ALL	GO:0009893~positive regulation of metabolic process	3	10.3448	0.979983	P06879, Q8CI61, P60202	28	3948	19984	0.542336	1	1	0.989268
GOTERM_BP_ALL	GO:0051252~regulation of RNA metabolic process	3	10.3448	0.981507	P23927, P06879, Q8CI61	28	4004	19984	0.534751	1	1	0.989268
GOTERM_BP_ALL	GO:0046483~heterocycle metabolic process	5	17.2414	0.983059	P23927, P16330, P06879, Q8CI61, Q8BJQ9	28	6128	19984	0.582339	1	1	0.989268
GOTERM_BP_ALL	GO:0006725~cellular aromatic compound metabolic process	5	17.2414	0.984835	P23927, P16330, P06879, Q8CI61, Q8BJQ9	28	6212	19984	0.574464	1	1	0.989268
GOTERM_BP_ALL	GO:1901576~organic substance biosynthetic process	5	17.2414	0.98801	P23927, P06879, P60202, P07310, Q8BJQ9	28	6387	19984	0.558724	1	1	0.989268
GOTERM_BP_ALL	GO:1901360~organic cyclic compound metabolic process	5	17.2414	0.989148	P23927, P16330, P06879, Q8CI61, Q8BJQ9	28	6460	19984	0.55241	1	1	0.989268
GOTERM_BP_ALL	GO:0019219~regulation of nucleobase-containing compound metabolic process	3	10.3448	0.989311	P23927, P06879, Q8CI61	28	4383	19984	0.488511	1	1	0.989311
GOTERM_BP_ALL	GO:0009058~biosynthetic process	5	17.2414	0.989799	P23927, P06879, P60202, P07310, Q8BJQ9	28	6505	19984	0.548589	1	1	0.989799
GOTERM_BP_ALL	GO:0071704~organic substance metabolic process	11	37.931	0.994367	P23927, P16330, P06879, Q8CI61, P40240, P60202, P07310, Q8BJQ9, Q8R3P0, Q8BGN3, Q9CR30	28	11860	19984	0.661961	1	1	0.994367
GOTERM_BP_ALL	GO:0051171~regulation of nitrogen compound metabolic process	3	10.3448	0.994386	P23927, P06879, Q8CI61	28	4811	19984	0.445052	1	1	0.994386
GOTERM_BP_ALL	GO:0034641~cellular nitrogen compound metabolic process	5	17.2414	0.994445	P23927, P16330, P06879, Q8CI61, Q8BJQ9	28	6933	19984	0.514723	1	1	0.994445
GOTERM_BP_ALL	GO:0016070~RNA metabolic process	3	10.3448	0.994721	P23927, P06879, Q8CI61	28	4851	19984	0.441382	1	1	0.994721
GOTERM_BP_ALL	GO:0019538~protein metabolic process	4	13.7931	0.995955	P23927, Q8CI61, Q8BJQ9, Q9CR30	28	6141	19984	0.464885	1	1	0.995955
GOTERM_BP_ALL	GO:0010468~regulation of gene expression	3	10.3448	0.995972	P23927, P06879, P60202	28	5025	19984	0.426098	1	1	0.995972
GOTERM_BP_ALL	GO:0044249~cellular biosynthetic process	4	13.7931	0.996909	P23927, P06879, P60202, Q8BJQ9	28	6316	19984	0.452004	1	1	0.996909
GOTERM_BP_ALL	GO:0034645~cellular macromolecule biosynthetic process	3	10.3448	0.997255	P23927, P06879, Q8BJQ9	28	5267	19984	0.40652	1	1	0.997255
GOTERM_BP_ALL	GO:0009059~macromolecule biosynthetic process	3	10.3448	0.997555	P23927, P06879, Q8BJQ9	28	5339	19984	0.401038	1	1	0.997555
GOTERM_BP_ALL	GO:0090304~nucleic acid metabolic process	3	10.3448	0.997749	P23927, P06879, Q8CI61	28	5390	19984	0.397244	1	1	0.997749
GOTERM_BP_ALL	GO:0060255~regulation of macromolecule metabolic process	4	13.7931	0.998606	P23927, P06879, Q8CI61, P60202	28	6815	19984	0.418908	1	1	0.998606
GOTERM_BP_ALL	GO:0044260~cellular macromolecule metabolic process	6	20.6897	0.999135	P23927, P06879, Q8CI61, P40240, Q8BJQ9, Q9CR30	28	9044	19984	0.473495	1	1	0.999135
GOTERM_BP_ALL	GO:0010467~gene expression	3	10.3448	0.999232	P23927, P06879, P60202	28	6034	19984	0.354846	1	1	0.999232
GOTERM_BP_ALL	GO:0019222~regulation of metabolic process	4	13.7931	0.999416	P23927, P06879, Q8CI61, P60202	28	7331	19984	0.389423	1	1	0.999416
GOTERM_BP_ALL	GO:0043170~macromolecule metabolic process	7	24.1379	0.999449	P23927, P06879, Q8CI61, P40240, P60202, Q8BJQ9, Q9CR30	28	10167	19984	0.491394	1	1	0.999449
GOTERM_BP_ALL	GO:0044238~primary metabolic process	8	27.5862	0.99967	P23927, P16330, P06879, Q8CI61, P60202, Q8BJQ9, Q8BGN3, Q9CR30	28	11251	19984	0.507485	1	1	0.99967
GOTERM_BP_ALL	GO:0080090~regulation of primary metabolic process	3	10.3448	0.999731	P23927, P06879, Q8CI61	28	6629	19984	0.322996	1	1	0.999731
GOTERM_BP_ALL	GO:0031323~regulation of cellular metabolic process	3	10.3448	0.999774	P23927, P06879, Q8CI61	28	6723	19984	0.31848	1	1	0.999774
Annotation Cluster 28	Enrichment Score: 0.07106237211470746
Category	Term	Count	%	PValue	Genes	List Total	Pop Hits	Pop Total	Fold Enrichment	Bonferroni	Benjamini	FDR
GOTERM_BP_ALL	GO:0006793~phosphorus metabolic process	5	17.2414	0.680372	P23927, P16330, Q8CI61, P07310, Q8BJQ9	28	3328	19984	1.07229	1	1	0.989268
GOTERM_MF_ALL	GO:0036094~small molecule binding	4	13.7931	0.725651	P16330, Q8CI61, P07310, P20917	26	2695	18541	1.05843	1	1	1
GOTERM_MF_ALL	GO:1901265~nucleoside phosphate binding	3	10.3448	0.821777	P16330, Q8CI61, P07310	26	2235	18541	0.957202	1	1	1
GOTERM_MF_ALL	GO:0000166~nucleotide binding	3	10.3448	0.821777	P16330, Q8CI61, P07310	26	2235	18541	0.957202	1	1	1
GOTERM_BP_ALL	GO:0006796~phosphate-containing compound metabolic process	4	13.7931	0.8376	P23927, P16330, Q8CI61, P07310	28	3244	19984	0.880042	1	1	0.989268
GOTERM_BP_ALL	GO:0016310~phosphorylation	3	10.3448	0.852281	P23927, Q8CI61, P07310	28	2401	19984	0.891771	1	1	0.989268
GOTERM_BP_ALL	GO:0006807~nitrogen compound metabolic process	7	24.1379	0.965115	P23927, P16330, P06879, Q8CI61, P07310, Q8BJQ9, Q8BGN3	28	7326	19984	0.681955	1	1	0.989268
GOTERM_MF_ALL	GO:1901363~heterocyclic compound binding	3	10.3448	0.999073	P16330, Q8CI61, P07310	26	5866	18541	0.364703	1	1	1
GOTERM_MF_ALL	GO:0097159~organic cyclic compound binding	3	10.3448	0.99922	P16330, Q8CI61, P07310	26	5965	18541	0.35865	1	1	1
Annotation Cluster 29	Enrichment Score: 0.004695476008682895
Category	Term	Count	%	PValue	Genes	List Total	Pop Hits	Pop Total	Fold Enrichment	Bonferroni	Benjamini	FDR
GOTERM_CC_ALL	GO:0005634~nucleus	7	24.1379	0.97626	P23927, Q8CI61, Q922J6, Q8R3P0, Q925N1, Q99J21, Q62433	29	7803	21038	0.650793	1	1	0.97626
GOTERM_CC_ALL	GO:0005654~nucleoplasm	3	10.3448	0.977642	Q922J6, Q925N1, Q99J21	29	3940	21038	0.552372	1	1	0.977642
GOTERM_CC_ALL	GO:0031981~nuclear lumen	3	10.3448	0.989681	Q922J6, Q925N1, Q99J21	29	4490	21038	0.484709	1	1	0.989681
GOTERM_CC_ALL	GO:0044428~nuclear part	3	10.3448	0.994948	Q922J6, Q925N1, Q99J21	29	4974	21038	0.437544	1	1	0.994948
GOTERM_CC_ALL	GO:0070013~intracellular organelle lumen	3	10.3448	0.99547	Q922J6, Q925N1, Q99J21	29	5046	21038	0.431301	1	1	0.99547
GOTERM_CC_ALL	GO:0031974~membrane-enclosed lumen	3	10.3448	0.995477	Q922J6, Q925N1, Q99J21	29	5047	21038	0.431216	1	1	0.995477
GOTERM_CC_ALL	GO:0043233~organelle lumen	3	10.3448	0.995477	Q922J6, Q925N1, Q99J21	29	5047	21038	0.431216	1	1	0.995477
Annotation Cluster 30	Enrichment Score: 0.003900625596786946
Category	Term	Count	%	PValue	Genes	List Total	Pop Hits	Pop Total	Fold Enrichment	Bonferroni	Benjamini	FDR
GOTERM_BP_ALL	GO:0006464~cellular protein modification process	3	10.3448	0.980374	P23927, Q8CI61, Q9CR30	28	3962	19984	0.54042	1	1	0.989268
GOTERM_BP_ALL	GO:0036211~protein modification process	3	10.3448	0.98043	P23927, Q8CI61, Q9CR30	28	3964	19984	0.540147	1	1	0.989268
GOTERM_BP_ALL	GO:0043412~macromolecule modification	3	10.3448	0.984969	P23927, Q8CI61, Q9CR30	28	4149	19984	0.516062	1	1	0.989268
GOTERM_BP_ALL	GO:0019538~protein metabolic process	4	13.7931	0.995955	P23927, Q8CI61, Q8BJQ9, Q9CR30	28	6141	19984	0.464885	1	1	0.995955
GOTERM_BP_ALL	GO:0044267~cellular protein metabolic process	3	10.3448	0.997333	P23927, Q8CI61, Q9CR30	28	5285	19984	0.405136	1	1	0.997333
GOTERM_BP_ALL	GO:0044260~cellular macromolecule metabolic process	6	20.6897	0.999135	P23927, P06879, Q8CI61, P40240, Q8BJQ9, Q9CR30	28	9044	19984	0.473495	1	1	0.999135
GOTERM_BP_ALL	GO:0043170~macromolecule metabolic process	7	24.1379	0.999449	P23927, P06879, Q8CI61, P40240, P60202, Q8BJQ9, Q9CR30	28	10167	19984	0.491394	1	1	0.999449

## Sheet: Ast_UP
Annotation Cluster 1	Enrichment Score: 6.8889449297633565
Category	Term	Count	%	PValue	Genes	List Total	Pop Hits	Pop Total	Fold Enrichment	Bonferroni	Benjamini	FDR
GOTERM_CC_ALL	GO:0045202~synapse	26	35.1351	4.31239e-10	Q6P1F6, Q9WTT4, E9PUL5, P06837, P12970, Q68ED7, P57746, P63321, P63323, Q99PJ0, Q9CVB6, Q6PGE7, P61027, G5E829, P61982, P28652, O08917, Q62419, P19246, D3Z7P3, P31324, Q9WUC3, O54774, O55125, Q91V41, P60761	74	1759	21038	4.20223	1.70339e-07	4.25848e-08	3.47147e-08
GOTERM_CC_ALL	GO:0097458~neuron part	28	37.8378	1.92716e-09	Q9WTT4, E9PUL5, P06837, Q61176, P12970, Q68ED7, P57746, P63168, P63323, Q99PJ0, Q9CVB6, Q9D6F9, Q6PGE7, P61027, G5E829, P61982, Q91XV3, P08228, P28652, O08917, P55012, Q62419, P30275, P19246, P31324, O54774, Q91V41, P60761	74	2210	21038	3.60196	7.61227e-07	1.52245e-07	1.24109e-07
GOTERM_CC_ALL	GO:0044456~synapse part	22	29.7297	3.25037e-09	Q9WTT4, P28652, O08917, E9PUL5, Q62419, P06837, P12970, P19246, Q68ED7, P31324, P57746, P63321, P63323, O54774, Q9CVB6, O55125, Q6PGE7, Q91V41, P61027, P61982, G5E829, P60761	74	1348	21038	4.63987	1.2839e-06	2.10814e-07	1.71854e-07
GOTERM_CC_ALL	GO:0098793~presynapse	15	20.2703	4.2614e-07	Q9WTT4, O08917, E9PUL5, Q62419, P06837, P12970, P57746, P63323, O54774, Q9CVB6, Q6PGE7, Q91V41, P61027, P61982, G5E829	74	784	21038	5.43936	0.000168311	1.56074e-05	1.2723e-05
GOTERM_CC_ALL	GO:0098978~glutamatergic synapse	12	16.2162	1.50916e-05	Q6P1F6, P28652, O54774, Q9CVB6, E9PUL5, O08917, Q62419, Q6PGE7, G5E829, P60761, P31324, Q68ED7	74	655	21038	5.2085	0.0059435	0.000270963	0.000220886
GOTERM_CC_ALL	GO:0098794~postsynapse	12	16.2162	0.000266978	P28652, P63323, O54774, Q9CVB6, E9PUL5, Q62419, P06837, P60761, P12970, P19246, P31324, Q68ED7	74	903	21038	3.77804	0.100099	0.00275104	0.00224262
Annotation Cluster 2	Enrichment Score: 5.989426338050908
Category	Term	Count	%	PValue	Genes	List Total	Pop Hits	Pop Total	Fold Enrichment	Bonferroni	Benjamini	FDR
GOTERM_CC_ALL	GO:0005737~cytoplasm	69	93.2432	1.18458e-11	Q6P1F6, Q9WTT4, P13707, Q9R0P3, Q9QXV0, Q9R0P5, P12970, Q68ED7, P63321, P63168, P63323, Q8K2C9, Q9CVB6, P62073, Q6PGE7, P61027, Q9CZ13, P61982, Q9JLZ3, Q8R1Q8, Q9JKC6, P28652, O08917, Q62419, Q9R0Q6, P30275, P59999, P31324, D3Z7P3, O54774, Q80XN0, Q9D2G2, P43024, Q61016, E9PUL5, P29595, P99026, P06837, Q61176, Q8BQM8, P53702, P70404, P57746, Q9JM14, P45878, Q99PJ0, O54983, P61089, Q9D6F9, Q8R164,…	74	12134	21038	1.61666	4.67911e-09	4.67909e-09	3.81435e-09
GOTERM_CC_ALL	GO:0044444~cytoplasmic part	62	83.7838	2.57338e-11	Q6P1F6, Q9WTT4, P13707, Q9R0P3, Q9QXV0, Q9R0P5, P12970, Q68ED7, P63321, P63168, P63323, Q8K2C9, Q9CVB6, P62073, Q6PGE7, P61027, Q9CZ13, P61982, Q9JLZ3, Q8R1Q8, Q9JKC6, P28652, O08917, Q62419, P30275, P31324, D3Z7P3, O54774, Q80XN0, Q9D2G2, P43024, Q61016, E9PUL5, P29595, P99026, Q61176, P53702, P70404, P57746, Q9JM14, P45878, Q99PJ0, O54983, P61089, Q8R164, G5E829, P62897, P08228, P55012, O35143,…	74	9627	21038	1.83094	1.01648e-08	5.08242e-09	4.14314e-09
GOTERM_CC_ALL	GO:0044446~intracellular organelle part	55	74.3243	3.46966e-07	Q9WTT4, Q9QXV0, Q9R0P5, P12970, Q68ED7, P63321, P63168, P63323, Q8K2C9, Q9CVB6, P62073, Q6PGE7, P61027, Q9CZ13, Q8R1Q8, P28652, O08917, Q62419, Q9R0Q6, P30275, P59999, P31324, D3Z7P3, O54774, Q80XN0, Q9D2G2, P43024, E9PUL5, P29595, P99026, Q61176, Q8BQM8, P53702, P70404, P57746, P45878, P61089, Q9D6F9, G5E829, P62897, Q91XV3, P08228, P55012, Q80VP0, Q9WUM4, P19246, P17665, Q9Z0X1, O55126, P62141,…	74	9399	21038	1.66362	0.000137042	1.5228e-05	1.24137e-05
GOTERM_CC_ALL	GO:0044422~organelle part	55	74.3243	1.74798e-06	Q9WTT4, Q9QXV0, Q9R0P5, P12970, Q68ED7, P63321, P63168, P63323, Q8K2C9, Q9CVB6, P62073, Q6PGE7, P61027, Q9CZ13, Q8R1Q8, P28652, O08917, Q62419, Q9R0Q6, P30275, P59999, P31324, D3Z7P3, O54774, Q80XN0, Q9D2G2, P43024, E9PUL5, P29595, P99026, Q61176, Q8BQM8, P53702, P70404, P57746, P45878, P61089, Q9D6F9, G5E829, P62897, Q91XV3, P08228, P55012, Q80VP0, Q9WUM4, P19246, P17665, Q9Z0X1, O55126, P62141,…	74	9798	21038	1.59587	0.000690213	5.31116e-05	4.32961e-05
GOTERM_CC_ALL	GO:0043226~organelle	66	89.1892	4.45823e-06	Q9WTT4, P13707, Q9R0P3, Q9QXV0, Q9R0P5, P12970, Q68ED7, P63321, P63168, P63323, Q8K2C9, Q9CVB6, P62073, Q6PGE7, P61027, Q9CZ13, P61982, Q9JLZ3, Q8R1Q8, Q9JKC6, P28652, O08917, Q62419, Q9R0Q6, P30275, P59999, P31324, D3Z7P3, O54774, Q80XN0, Q9D2G2, P43024, E9PUL5, P29595, P99026, P06837, Q61176, Q8BQM8, P53702, P70404, P57746, Q9JM14, P45878, O54983, P61089, Q9D6F9, Q8R164, G5E829, P62897, Q91XV3,…	74	13822	21038	1.35752	0.00175945	0.000103588	8.44441e-05
GOTERM_CC_ALL	GO:0044424~intracellular part	69	93.2432	1.24418e-05	Q6P1F6, Q9WTT4, P13707, Q9R0P3, Q9QXV0, Q9R0P5, P12970, Q68ED7, P63321, P63168, P63323, Q8K2C9, Q9CVB6, P62073, Q6PGE7, P61027, Q9CZ13, P61982, Q9JLZ3, Q8R1Q8, Q9JKC6, P28652, O08917, Q62419, Q9R0Q6, P30275, P59999, P31324, D3Z7P3, O54774, Q80XN0, Q9D2G2, P43024, Q61016, E9PUL5, P29595, P99026, P06837, Q61176, Q8BQM8, P53702, P70404, P57746, Q9JM14, P45878, Q99PJ0, O54983, P61089, Q9D6F9, Q8R164,…	74	15343	21038	1.27853	0.00490248	0.000245725	0.000200313
GOTERM_CC_ALL	GO:0005622~intracellular	69	93.2432	1.3182e-05	Q6P1F6, Q9WTT4, P13707, Q9R0P3, Q9QXV0, Q9R0P5, P12970, Q68ED7, P63321, P63168, P63323, Q8K2C9, Q9CVB6, P62073, Q6PGE7, P61027, Q9CZ13, P61982, Q9JLZ3, Q8R1Q8, Q9JKC6, P28652, O08917, Q62419, Q9R0Q6, P30275, P59999, P31324, D3Z7P3, O54774, Q80XN0, Q9D2G2, P43024, Q61016, E9PUL5, P29595, P99026, P06837, Q61176, Q8BQM8, P53702, P70404, P57746, Q9JM14, P45878, Q99PJ0, O54983, P61089, Q9D6F9, Q8R164,…	74	15359	21038	1.2772	0.00519341	0.000247948	0.000202125
GOTERM_CC_ALL	GO:0043229~intracellular organelle	64	86.4865	1.87345e-05	Q9WTT4, P13707, Q9R0P3, Q9QXV0, Q9R0P5, P12970, Q68ED7, P63321, P63168, P63323, Q8K2C9, Q9CVB6, P62073, Q6PGE7, P61027, Q9CZ13, Q9JLZ3, Q8R1Q8, Q9JKC6, P28652, O08917, Q62419, Q9R0Q6, P30275, P59999, P31324, D3Z7P3, O54774, Q80XN0, Q9D2G2, P43024, E9PUL5, P29595, P99026, Q61176, Q8BQM8, P53702, P70404, P57746, Q9JM14, P45878, O54983, P61089, Q9D6F9, Q8R164, G5E829, P62897, Q91XV3, P08228, P55012,…	74	13467	21038	1.35108	0.00737288	0.000281988	0.000229874
GOTERM_CC_ALL	GO:0043227~membrane-bounded organelle	60	81.0811	6.15373e-05	Q9WTT4, P13707, Q9R0P3, Q9QXV0, P12970, Q68ED7, P63321, P63168, P63323, Q8K2C9, Q9CVB6, P62073, Q6PGE7, P61027, Q9CZ13, P61982, Q9JLZ3, Q8R1Q8, Q9JKC6, P28652, O08917, Q62419, Q9R0Q6, P30275, P59999, D3Z7P3, O54774, Q80XN0, Q9D2G2, P43024, E9PUL5, P29595, P99026, Q61176, P53702, P70404, P57746, Q9JM14, P45878, O54983, P61089, Q8R164, G5E829, P62897, Q91XV3, P08228, P55012, O35143, Q80VP0, Q9WUM4,…	74	12415	21038	1.37397	0.0240149	0.00083818	0.000683276
GOTERM_CC_ALL	GO:0043231~intracellular membrane-bounded organelle	52	70.2703	0.00818535	Q9WTT4, P13707, Q9QXV0, P12970, Q68ED7, P63321, P63168, P63323, Q8K2C9, Q9CVB6, P62073, P61027, Q9CZ13, Q9JLZ3, Q8R1Q8, Q9JKC6, P28652, O08917, Q9R0Q6, P30275, P59999, D3Z7P3, O54774, Q80XN0, Q9D2G2, P43024, P29595, P99026, Q61176, P53702, P70404, Q9JM14, P45878, O54983, P61089, Q8R164, G5E829, P62897, Q91XV3, P08228, O35143, Q80VP0, P19246, P17665, Q9Z0X1, O55126, P62141, O55125, P08113, Q91V41,…	74	11662	21038	1.26766	0.961091	0.0439405	0.0358199
Annotation Cluster 3	Enrichment Score: 4.227348738264612
Category	Term	Count	%	PValue	Genes	List Total	Pop Hits	Pop Total	Fold Enrichment	Bonferroni	Benjamini	FDR
GOTERM_CC_ALL	GO:0005739~mitochondrion	28	37.8378	2.08083e-10	P13707, P99026, Q61176, P53702, P70404, Q9JM14, P63321, P63168, O54983, P62073, Q8R164, Q9CZ13, Q9JLZ3, P62897, Q9JKC6, P08228, O35143, P30275, P19246, D3Z7P3, P17665, Q9Z0X1, O55126, Q80XN0, O55125, Q9D2G2, P60761, P43024	74	2000	21038	3.98016	8.21928e-08	2.73976e-08	2.23342e-08
GOTERM_CC_ALL	GO:0044429~mitochondrial part	17	22.973	4.34637e-07	P08228, P30275, Q61176, P53702, D3Z7P3, P70404, P17665, Q9Z0X1, O55126, P62073, Q80XN0, O55125, Q9CZ13, Q9D2G2, P60761, P43024, P62897	74	1043	21038	4.6338	0.000171667	1.56074e-05	1.2723e-05
UP_KW_DOMAIN	KW-0809~Transit peptide	11	14.8649	6.228e-07	Q9Z0X1, Q80XN0, O35143, Q9CZ13, Q9D2G2, P30275, P43024, Q9JLZ3, D3Z7P3, P70404, P17665	38	546	14765	7.82798	7.47357e-06	7.4736e-06	7.4736e-06
UP_SEQ_FEATURE	TRANSIT:Mitochondrion	11	14.8649	4.51359e-06	Q9Z0X1, Q80XN0, O35143, Q9CZ13, Q9D2G2, P30275, P43024, Q9JLZ3, D3Z7P3, P70404, P17665	69	530	22270	6.69866	0.00151993	0.00152108	0.00152108
GOTERM_CC_ALL	GO:0005740~mitochondrial envelope	14	18.9189	6.53698e-06	P08228, P30275, Q61176, P53702, P17665, Q9Z0X1, O55126, P62073, Q80XN0, O55125, Q9CZ13, P60761, P43024, P62897	74	852	21038	4.67155	0.00257879	0.00014345	0.000116939
UP_KW_CELLULAR_COMPONENT	KW-0496~Mitochondrion	17	22.973	1.74496e-05	O35143, P30275, P53702, D3Z7P3, P70404, P17665, P63321, P63168, Q9Z0X1, O55126, P62073, Q80XN0, Q9CZ13, Q9D2G2, P43024, Q9JLZ3, P62897	71	1233	17833	3.463	0.000471032	0.000471139	0.00040134
GOTERM_CC_ALL	GO:0031966~mitochondrial membrane	12	16.2162	8.7801e-05	Q9Z0X1, O55126, P62073, Q80XN0, O55125, Q9CZ13, P60761, P30275, P43024, Q61176, P53702, P17665	74	795	21038	4.29128	0.0340884	0.00115605	0.000942398
GOTERM_CC_ALL	GO:0031967~organelle envelope	15	20.2703	0.00015777	P08228, P30275, Q61176, P53702, P17665, Q9Z0X1, O55126, P62073, Q8K2C9, Q80XN0, O55125, Q9CZ13, P60761, P43024, P62897	74	1323	21038	3.22333	0.0604217	0.00174483	0.00142236
GOTERM_CC_ALL	GO:0031975~envelope	15	20.2703	0.000159022	P08228, P30275, Q61176, P53702, P17665, Q9Z0X1, O55126, P62073, Q8K2C9, Q80XN0, O55125, Q9CZ13, P60761, P43024, P62897	74	1324	21038	3.22089	0.0608863	0.00174483	0.00142236
UP_KW_CELLULAR_COMPONENT	KW-0999~Mitochondrion inner membrane	8	10.8108	0.000250592	Q9Z0X1, P62073, Q80XN0, Q9CZ13, P30275, P43024, P53702, P17665	71	319	17833	6.29891	0.006744	0.003383	0.00288181
GOTERM_CC_ALL	GO:0005743~mitochondrial inner membrane	9	12.1622	0.000681042	Q9Z0X1, P62073, Q80XN0, O55125, Q9CZ13, P30275, P43024, P53702, P17665	74	557	21038	4.59367	0.235936	0.00560441	0.00456866
GOTERM_CC_ALL	GO:0019866~organelle inner membrane	9	12.1622	0.0013152	Q9Z0X1, P62073, Q80XN0, O55125, Q9CZ13, P30275, P43024, P53702, P17665	74	617	21038	4.14696	0.405387	0.0103901	0.00846987
GOTERM_CC_ALL	GO:0044455~mitochondrial membrane part	6	8.10811	0.00228359	P62073, Q80XN0, Q9CZ13, P30275, P43024, P17665	74	265	21038	6.43692	0.594668	0.0158249	0.0129003
GOTERM_CC_ALL	GO:0098798~mitochondrial protein complex	5	6.75676	0.00356358	P62073, Q9CZ13, P43024, P70404, P17665	74	180	21038	7.89715	0.755888	0.0238579	0.0194487
GOTERM_CC_ALL	GO:0098800~inner mitochondrial membrane protein complex	4	5.40541	0.0137789	P62073, Q9CZ13, P43024, P17665	74	144	21038	7.89715	0.995833	0.0688946	0.0561622
KEGG_PATHWAY	mmu01100:Metabolic pathways	17	22.973	0.0143281	Q9WTT4, Q9R0P3, P30275, Q61176, P53702, D3Z7P3, P70404, P17665, P57746, Q9JM14, Q8K2C9, Q80XN0, Q9CZ13, Q9D2G2, P43024, Q9JLZ3, P62897	52	1621	9011	1.81734	0.894744	0.219914	0.210046
Annotation Cluster 4	Enrichment Score: 3.6148906901575146
Category	Term	Count	%	PValue	Genes	List Total	Pop Hits	Pop Total	Fold Enrichment	Bonferroni	Benjamini	FDR
GOTERM_CC_ALL	GO:0097458~neuron part	28	37.8378	1.92716e-09	Q9WTT4, E9PUL5, P06837, Q61176, P12970, Q68ED7, P57746, P63168, P63323, Q99PJ0, Q9CVB6, Q9D6F9, Q6PGE7, P61027, G5E829, P61982, Q91XV3, P08228, P28652, O08917, P55012, Q62419, P30275, P19246, P31324, O54774, Q91V41, P60761	74	2210	21038	3.60196	7.61227e-07	1.52245e-07	1.24109e-07
GOTERM_CC_ALL	GO:0042995~cell projection	26	35.1351	3.15752e-06	E9PUL5, P99026, P06837, Q61176, Q68ED7, P57746, P63168, Q99PJ0, Q9CVB6, Q9D6F9, P61027, G5E829, Q91XV3, P08228, P28652, O08917, P55012, Q62419, Q9WUM4, Q9R0Q6, Q641P0, P19246, P59999, P31324, O54774, P60761	74	2760	21038	2.67816	0.00124645	7.79513e-05	6.35451e-05
GOTERM_CC_ALL	GO:0043025~neuronal cell body	13	17.5676	1.92751e-05	P08228, P28652, P55012, P06837, P30275, Q61176, P19246, Q68ED7, P31324, Q9CVB6, Q9D6F9, G5E829, P60761	74	804	21038	4.59685	0.00758483	0.000281988	0.000229874
GOTERM_CC_ALL	GO:0044297~cell body	13	17.5676	5.66515e-05	P08228, P28652, P55012, P06837, P30275, Q61176, P19246, Q68ED7, P31324, Q9CVB6, Q9D6F9, G5E829, P60761	74	898	21038	4.11566	0.0221294	0.00079919	0.000651492
GOTERM_CC_ALL	GO:0043005~neuron projection	17	22.973	0.000100405	P08228, P28652, E9PUL5, P55012, P06837, Q61176, P19246, Q68ED7, P31324, P63168, Q99PJ0, O54774, Q9CVB6, Q9D6F9, G5E829, P60761, Q91XV3	74	1606	21038	3.00937	0.0388858	0.00127936	0.00104292
GOTERM_CC_ALL	GO:0036477~somatodendritic compartment	14	18.9189	0.000197096	P08228, P28652, E9PUL5, P55012, P06837, P30275, Q61176, P19246, Q68ED7, P31324, Q9CVB6, Q9D6F9, G5E829, P60761	74	1185	21038	3.35879	0.0749065	0.00210413	0.00171527
GOTERM_CC_ALL	GO:0044463~cell projection part	14	18.9189	0.00215989	P08228, P99026, E9PUL5, P06837, Q9WUM4, Q9R0Q6, P31324, P63168, O54774, Q9CVB6, Q9D6F9, G5E829, P60761, Q91XV3	74	1531	21038	2.59971	0.574326	0.015512	0.0126452
GOTERM_CC_ALL	GO:0030425~dendrite	9	12.1622	0.00805317	P08228, P28652, Q9CVB6, E9PUL5, P06837, P60761, P19246, P31324, Q68ED7	74	832	21038	3.07533	0.958987	0.0439405	0.0358199
GOTERM_BP_ALL	GO:0050877~neurological system process	10	13.5135	0.458083	P08228, P28652, O54983, E9PUL5, P55012, O55125, P60761, P31324, D3Z7P3, Q68ED7	70	2416	19984	1.18165	1	1	0.987382
GOTERM_BP_ALL	GO:0003008~system process	11	14.8649	0.6774	P08228, P28652, O54983, E9PUL5, P55012, O55125, G5E829, P60761, P31324, D3Z7P3, Q68ED7	70	3182	19984	0.986909	1	1	0.987382
Annotation Cluster 5	Enrichment Score: 2.8051595381102326
Category	Term	Count	%	PValue	Genes	List Total	Pop Hits	Pop Total	Fold Enrichment	Bonferroni	Benjamini	FDR
GOTERM_BP_ALL	GO:1902589~single-organism organelle organization	19	25.6757	8.5439e-05	Q9WTT4, P08228, E9PUL5, Q80VP0, Q9WUM4, O35143, Q9R0P5, Q9R0Q6, P19246, P59999, P57746, P63321, P63168, Q9CVB6, P62073, Q9D6F9, P60521, P08113, Q8R1Q8	70	1961	19984	2.76605	0.194952	0.042428	0.0418762
GOTERM_BP_ALL	GO:0022607~cellular component assembly	22	29.7297	0.00113996	O08917, E9PUL5, P06837, Q9WUM4, Q9R0Q6, P19246, P59999, P53702, D3Z7P3, Q68ED7, E9PVD3, P57746, P63321, P63168, Q9Z0X1, O54774, Q9CVB6, Q9D6F9, P60521, P08113, Q91V41, Q9CZ13	70	3063	19984	2.0505	0.944694	0.13859	0.136788
GOTERM_BP_ALL	GO:0006996~organelle organization	27	36.4865	0.00137435	Q9WTT4, E9PUL5, Q9R0P5, P57746, P63321, P63168, Q9CVB6, P62073, P61089, Q9D6F9, P61027, Q9CZ13, Q8R1Q8, P08228, P28652, O35143, Q80VP0, Q9WUM4, Q9R0Q6, P19246, P59999, Q9Z0X1, O54774, O55126, P08113, Q91V41, P60521	70	4258	19984	1.81027	0.969515	0.151228	0.149261
GOTERM_BP_ALL	GO:0044085~cellular component biogenesis	23	31.0811	0.00149022	O08917, E9PUL5, P06837, Q9WUM4, Q9R0Q6, P12970, P19246, P59999, P53702, D3Z7P3, Q68ED7, E9PVD3, P57746, P63321, P63168, Q9Z0X1, O54774, Q9CVB6, Q9D6F9, P60521, P08113, Q91V41, Q9CZ13	70	3351	19984	1.95947	0.977291	0.151228	0.149261
GOTERM_BP_ALL	GO:0071840~cellular component organization or biogenesis	38	51.3514	0.00224292	Q9WTT4, E9PUL5, P06837, Q9R0P5, P12970, P53702, Q68ED7, E9PVD3, P57746, P63321, P63168, Q99PJ0, Q9CVB6, P62073, P61089, Q9D6F9, P61027, Q9CZ13, Q8R1Q8, P08228, P28652, O08917, P55012, Q62419, O35143, Q80VP0, Q9WUM4, Q9D1T0, Q9R0Q6, P19246, P59999, D3Z7P3, Q9Z0X1, O54774, O55126, P08113, Q91V41, P60521	70	7227	19984	1.5011	0.99665	0.172482	0.170238
GOTERM_BP_ALL	GO:0051128~regulation of cellular component organization	21	28.3784	0.00261879	P08228, P28652, O08917, E9PUL5, Q62419, P06837, Q80VP0, Q9WUM4, O35143, Q9R0P5, Q9R0Q6, P59999, Q68ED7, P63321, P63168, Q9Z0X1, Q99PJ0, Q9CVB6, P61089, Q9D6F9, Q8R1Q8	70	3044	19984	1.96951	0.998713	0.172482	0.170238
GOTERM_BP_ALL	GO:0016043~cellular component organization	37	50	0.00277052	Q9WTT4, E9PUL5, P06837, Q9R0P5, P53702, Q68ED7, E9PVD3, P57746, P63321, P63168, Q99PJ0, Q9CVB6, P62073, P61089, Q9D6F9, P61027, Q9CZ13, Q8R1Q8, P08228, P28652, O08917, P55012, Q62419, O35143, Q80VP0, Q9WUM4, Q9D1T0, Q9R0Q6, P19246, P59999, D3Z7P3, Q9Z0X1, O54774, O55126, P08113, Q91V41, P60521	70	7032	19984	1.50213	0.999125	0.172482	0.170238
GOTERM_BP_ALL	GO:0051641~cellular localization	21	28.3784	0.00371389	Q9WTT4, P08228, P28652, O08917, E9PUL5, Q62419, O35143, P19246, E9PVD3, P57746, P63321, P63168, Q9Z0X1, O54774, Q9CVB6, P62073, P60521, P08113, Q91V41, P61027, P61982	70	3135	19984	1.91234	0.999921	0.21414	0.211354
GOTERM_BP_ALL	GO:0033043~regulation of organelle organization	13	17.5676	0.00470287	P28652, E9PUL5, Q80VP0, O35143, Q9R0P5, Q9R0Q6, P59999, P63321, P63168, Q9CVB6, P61089, Q9D6F9, Q8R1Q8	70	1491	19984	2.48914	0.999994	0.237942	0.234847
Annotation Cluster 6	Enrichment Score: 2.684986307988997
Category	Term	Count	%	PValue	Genes	List Total	Pop Hits	Pop Total	Fold Enrichment	Bonferroni	Benjamini	FDR
GOTERM_CC_ALL	GO:0043209~myelin sheath	11	14.8649	3.73595e-09	Q61885, P63321, P08228, Q9D6F9, Q9CZ13, Q9D2G2, P61982, P30275, P43024, P19246, P62897	74	216	21038	14.4781	1.4757e-06	2.10814e-07	1.71854e-07
GOTERM_BP_ALL	GO:1901564~organonitrogen compound metabolic process	22	29.7297	3.21406e-05	Q61016, P08228, P13707, Q9QXV0, O35143, P30275, Q61176, P12970, D3Z7P3, P70404, P17665, Q9JM14, P63323, O55126, O54983, Q8K2C9, P08113, Q9CZ13, Q9D2G2, P43024, Q9JLZ3, P62897	70	2378	19984	2.64116	0.0783356	0.042428	0.0418762
GOTERM_BP_ALL	GO:0009117~nucleotide metabolic process	11	14.8649	7.16965e-05	Q9JM14, Q61016, P13707, O55126, O35143, Q9CZ13, Q9D2G2, P43024, P62897, P70404, P17665	70	647	19984	4.8537	0.166376	0.042428	0.0418762
GOTERM_BP_ALL	GO:0006753~nucleoside phosphate metabolic process	11	14.8649	7.83938e-05	Q9JM14, Q61016, P13707, O55126, O35143, Q9CZ13, Q9D2G2, P43024, P62897, P70404, P17665	70	654	19984	4.80175	0.180427	0.042428	0.0418762
GOTERM_BP_ALL	GO:0015980~energy derivation by oxidation of organic compounds	8	10.8108	9.00524e-05	P13707, P62141, Q9CZ13, Q9D2G2, P43024, P62897, P70404, P17665	70	307	19984	7.43937	0.204324	0.042428	0.0418762
GOTERM_BP_ALL	GO:0045333~cellular respiration	7	9.45946	0.000101116	P13707, Q9CZ13, Q9D2G2, P43024, P62897, P70404, P17665	70	216	19984	9.25185	0.226358	0.042428	0.0418762
GOTERM_BP_ALL	GO:0055086~nucleobase-containing small molecule metabolic process	11	14.8649	0.000117622	Q9JM14, Q61016, P13707, O55126, O35143, Q9CZ13, Q9D2G2, P43024, P62897, P70404, P17665	70	687	19984	4.5711	0.2581	0.042428	0.0418762
GOTERM_BP_ALL	GO:0006091~generation of precursor metabolites and energy	9	12.1622	0.00013379	P13707, O55126, P62141, Q9CZ13, Q9D2G2, P43024, P62897, P70404, P17665	70	440	19984	5.83948	0.287931	0.042428	0.0418762
GOTERM_BP_ALL	GO:0044281~small molecule metabolic process	19	25.6757	0.000178131	Q61016, P08228, P13707, Q9R0P3, O35143, Q61176, D3Z7P3, P31324, P70404, P17665, Q9JM14, O55126, Q8K2C9, P62141, Q9CZ13, Q9D2G2, P43024, Q9JLZ3, P62897	70	2077	19984	2.61157	0.363733	0.0502132	0.0495601
UP_KW_CELLULAR_COMPONENT	KW-0999~Mitochondrion inner membrane	8	10.8108	0.000250592	Q9Z0X1, P62073, Q80XN0, Q9CZ13, P30275, P43024, P53702, P17665	71	319	17833	6.29891	0.006744	0.003383	0.00288181
GOTERM_BP_ALL	GO:0055114~oxidation-reduction process	9	12.1622	0.000368132	P13707, P62141, Q9CZ13, Q9D2G2, P43024, Q9JLZ3, P62897, P70404, P17665	70	511	19984	5.02812	0.607214	0.0860176	0.0848987
GOTERM_BP_ALL	GO:0006163~purine nucleotide metabolic process	9	12.1622	0.000372957	Q9JM14, Q61016, P13707, O55126, O35143, Q9CZ13, P43024, P62897, P17665	70	512	19984	5.0183	0.611997	0.0860176	0.0848987
GOTERM_BP_ALL	GO:0006119~oxidative phosphorylation	5	6.75676	0.000496019	O55126, Q9CZ13, P43024, P62897, P17665	70	106	19984	13.4663	0.716122	0.1003	0.0989949
GOTERM_BP_ALL	GO:0022904~respiratory electron transport chain	5	6.75676	0.000513951	P13707, Q9CZ13, P43024, P62897, P17665	70	107	19984	13.3405	0.728758	0.1003	0.0989949
GOTERM_BP_ALL	GO:0072521~purine-containing compound metabolic process	9	12.1622	0.000635041	Q9JM14, Q61016, P13707, O55126, O35143, Q9CZ13, P43024, P62897, P17665	70	555	19984	4.6295	0.800561	0.115078	0.113582
KEGG_PATHWAY	mmu05012:Parkinson disease	8	10.8108	0.000657436	P08228, P28652, P99026, Q9D6F9, Q9CZ13, P43024, P62897, P17665	52	264	9011	5.25117	0.0975065	0.0492435	0.0470339
GOTERM_BP_ALL	GO:0022900~electron transport chain	5	6.75676	0.000894117	P13707, Q9CZ13, P43024, P62897, P17665	70	124	19984	11.5115	0.896717	0.13859	0.136788
KEGG_PATHWAY	mmu00190:Oxidative phosphorylation	6	8.10811	0.000946991	Q9WTT4, Q9CZ13, P43024, P62897, P17665, P57746	52	135	9011	7.70171	0.137397	0.0492435	0.0470339
GOTERM_BP_ALL	GO:0009167~purine ribonucleoside monophosphate metabolic process	7	9.45946	0.00113003	Q9JM14, P13707, O55126, Q9CZ13, P43024, P62897, P17665	70	340	19984	5.87765	0.94328	0.13859	0.136788
GOTERM_BP_ALL	GO:0009126~purine nucleoside monophosphate metabolic process	7	9.45946	0.00114718	Q9JM14, P13707, O55126, Q9CZ13, P43024, P62897, P17665	70	341	19984	5.86041	0.945699	0.13859	0.136788
GOTERM_BP_ALL	GO:0019637~organophosphate metabolic process	12	16.2162	0.0014085	Q9JM14, Q61016, P13707, O55126, O35143, Q9CZ13, Q9D2G2, P30275, P43024, P62897, P70404, P17665	70	1112	19984	3.08078	0.972049	0.151228	0.149261
GOTERM_BP_ALL	GO:0009161~ribonucleoside monophosphate metabolic process	7	9.45946	0.00147052	Q9JM14, P13707, O55126, Q9CZ13, P43024, P62897, P17665	70	358	19984	5.58212	0.976125	0.151228	0.149261
GOTERM_BP_ALL	GO:0009150~purine ribonucleotide metabolic process	8	10.8108	0.00157238	Q9JM14, Q61016, P13707, O55126, Q9CZ13, P43024, P62897, P17665	70	495	19984	4.61391	0.981571	0.153334	0.151339
GOTERM_BP_ALL	GO:0009123~nucleoside monophosphate metabolic process	7	9.45946	0.00180993	Q9JM14, P13707, O55126, Q9CZ13, P43024, P62897, P17665	70	373	19984	5.35764	0.989926	0.163992	0.161859
GOTERM_BP_ALL	GO:0009259~ribonucleotide metabolic process	8	10.8108	0.00196856	Q9JM14, Q61016, P13707, O55126, Q9CZ13, P43024, P62897, P17665	70	515	19984	4.43473	0.99327	0.172215	0.169975
GOTERM_BP_ALL	GO:0006123~mitochondrial electron transport, cytochrome c to oxygen	3	4.05405	0.00214442	P43024, P62897, P17665	70	20	19984	42.8229	0.995697	0.172482	0.170238
GOTERM_CC_ALL	GO:0044455~mitochondrial membrane part	6	8.10811	0.00228359	P62073, Q80XN0, Q9CZ13, P30275, P43024, P17665	74	265	21038	6.43692	0.594668	0.0158249	0.0129003
GOTERM_BP_ALL	GO:0019693~ribose phosphate metabolic process	8	10.8108	0.00236288	Q9JM14, Q61016, P13707, O55126, Q9CZ13, P43024, P62897, P17665	70	532	19984	4.29302	0.997531	0.172482	0.170238
GOTERM_BP_ALL	GO:0006796~phosphate-containing compound metabolic process	22	29.7297	0.00237595	Q6P1F6, Q61016, P08228, P13707, P28652, O08917, Q9WUM4, O35143, P30275, P31324, P70404, P17665, Q9JM14, P63168, O55126, Q8K2C9, P62141, P08113, Q9CZ13, Q9D2G2, P43024, P62897	70	3244	19984	1.93609	0.997612	0.172482	0.170238
GOTERM_BP_ALL	GO:0042775~mitochondrial ATP synthesis coupled electron transport	4	5.40541	0.00258248	Q9CZ13, P43024, P62897, P17665	70	79	19984	14.455	0.998588	0.172482	0.170238
GOTERM_BP_ALL	GO:0042773~ATP synthesis coupled electron transport	4	5.40541	0.00277264	Q9CZ13, P43024, P62897, P17665	70	81	19984	14.0981	0.99913	0.172482	0.170238
GOTERM_BP_ALL	GO:0006793~phosphorus metabolic process	22	29.7297	0.00326177	Q6P1F6, Q61016, P08228, P13707, P28652, O08917, Q9WUM4, O35143, P30275, P31324, P70404, P17665, Q9JM14, P63168, O55126, Q8K2C9, P62141, P08113, Q9CZ13, Q9D2G2, P43024, P62897	70	3328	19984	1.88723	0.999749	0.192444	0.189941
GOTERM_CC_ALL	GO:0098798~mitochondrial protein complex	5	6.75676	0.00356358	P62073, Q9CZ13, P43024, P70404, P17665	74	180	21038	7.89715	0.755888	0.0238579	0.0194487
KEGG_PATHWAY	mmu05020:Prion disease	7	9.45946	0.00383366	P08228, P99026, Q9D6F9, Q9CZ13, P43024, P62897, P17665	52	268	9011	4.52619	0.450749	0.11947	0.114109
GOTERM_BP_ALL	GO:0046034~ATP metabolic process	6	8.10811	0.00405962	P13707, O55126, Q9CZ13, P43024, P62897, P17665	70	305	19984	5.61611	0.999967	0.225028	0.222101
KEGG_PATHWAY	mmu05014:Amyotrophic lateral sclerosis	8	10.8108	0.00445935	P08228, P99026, Q9D6F9, Q9CZ13, P43024, P19246, P62897, P17665	52	369	9011	3.75693	0.502029	0.11947	0.114109
KEGG_PATHWAY	mmu05022:Pathways of neurodegeneration - multiple diseases	9	12.1622	0.00459501	P08228, P28652, P99026, Q9D6F9, Q9CZ13, P43024, P19246, P62897, P17665	52	471	9011	3.31124	0.512504	0.11947	0.114109
GOTERM_CC_ALL	GO:0070469~respiratory chain	4	5.40541	0.00481528	Q9CZ13, P43024, P62897, P17665	74	98	21038	11.604	0.85142	0.0311809	0.0254184
GOTERM_BP_ALL	GO:0009205~purine ribonucleoside triphosphate metabolic process	6	8.10811	0.00579324	P13707, O55126, Q9CZ13, P43024, P62897, P17665	70	332	19984	5.15938	1	0.267141	0.263666
GOTERM_BP_ALL	GO:0009144~purine nucleoside triphosphate metabolic process	6	8.10811	0.00623998	P13707, O55126, Q9CZ13, P43024, P62897, P17665	70	338	19984	5.06779	1	0.270366	0.266849
GOTERM_BP_ALL	GO:0009199~ribonucleoside triphosphate metabolic process	6	8.10811	0.00639414	P13707, O55126, Q9CZ13, P43024, P62897, P17665	70	340	19984	5.03798	1	0.270366	0.266849
KEGG_PATHWAY	mmu05016:Huntington disease	7	9.45946	0.00682935	P08228, P99026, Q9D6F9, Q9CZ13, P43024, P62897, P17665	52	302	9011	4.01662	0.65666	0.152197	0.145368
GOTERM_BP_ALL	GO:0009141~nucleoside triphosphate metabolic process	6	8.10811	0.00799497	P13707, O55126, Q9CZ13, P43024, P62897, P17665	70	359	19984	4.77135	1	0.300934	0.29702
GOTERM_CC_ALL	GO:0070069~cytochrome complex	3	4.05405	0.00809934	Q9CZ13, P43024, P17665	74	39	21038	21.869	0.959735	0.0439405	0.0358199
GOTERM_CC_ALL	GO:0098800~inner mitochondrial membrane protein complex	4	5.40541	0.0137789	P62073, Q9CZ13, P43024, P17665	74	144	21038	7.89715	0.995833	0.0688946	0.0561622
GOTERM_BP_ALL	GO:0044710~single-organism metabolic process	23	31.0811	0.0190192	Q61016, P08228, P13707, Q9R0P3, O35143, Q61176, D3Z7P3, P31324, P70404, P17665, Q9JM14, P63321, O55126, Q8K2C9, Q80XN0, P62141, P60521, P08113, Q9CZ13, Q9D2G2, P43024, Q9JLZ3, P62897	70	4129	19984	1.59026	1	0.518144	0.511404
KEGG_PATHWAY	mmu05415:Diabetic cardiomyopathy	5	6.75676	0.031004	P28652, P62141, Q9CZ13, P43024, P17665	52	211	9011	4.10636	0.992651	0.372048	0.355354
GOTERM_CC_ALL	GO:0005746~mitochondrial respiratory chain	3	4.05405	0.0398855	Q9CZ13, P43024, P17665	74	91	21038	9.37244	1	0.171247	0.139599
GOTERM_CC_ALL	GO:0098803~respiratory chain complex	3	4.05405	0.0398855	Q9CZ13, P43024, P17665	74	91	21038	9.37244	1	0.171247	0.139599
KEGG_PATHWAY	mmu04932:Non-alcoholic fatty liver disease	4	5.40541	0.0579805	Q9CZ13, P43024, P62897, P17665	52	156	9011	4.44329	0.99991	0.502497	0.47995
KEGG_PATHWAY	mmu05010:Alzheimer disease	6	8.10811	0.0642988	P99026, Q9D6F9, Q9CZ13, P43024, P62897, P17665	52	383	9011	2.7147	0.999969	0.527927	0.504238
GOTERM_BP_ALL	GO:0016310~phosphorylation	14	18.9189	0.0654798	P08228, P13707, P28652, O08917, Q9WUM4, P30275, P31324, P17665, P63168, O55126, Q8K2C9, Q9CZ13, P43024, P62897	70	2401	19984	1.66464	1	0.965828	0.953265
KEGG_PATHWAY	mmu04260:Cardiac muscle contraction	3	4.05405	0.0867176	Q9CZ13, P43024, P17665	52	87	9011	5.97546	0.999999	0.611378	0.583944
GOTERM_BP_ALL	GO:1901135~carbohydrate derivative metabolic process	8	10.8108	0.112524	Q9JM14, Q61016, P13707, O55126, Q9CZ13, P43024, P62897, P17665	70	1182	19984	1.93222	1	1	0.987382
KEGG_PATHWAY	mmu05208:Chemical carcinogenesis - reactive oxygen species	4	5.40541	0.130379	P08228, Q9CZ13, P43024, P17665	52	222	9011	3.12231	1	0.813565	0.777059
KEGG_PATHWAY	mmu04714:Thermogenesis	3	4.05405	0.377488	Q9CZ13, P43024, P17665	52	231	9011	2.2505	1	1	0.96129
Annotation Cluster 7	Enrichment Score: 2.4912469397145123
Category	Term	Count	%	PValue	Genes	List Total	Pop Hits	Pop Total	Fold Enrichment	Bonferroni	Benjamini	FDR
GOTERM_CC_ALL	GO:0031090~organelle membrane	28	37.8378	2.083e-07	Q9WTT4, E9PUL5, Q61176, P53702, P57746, P63321, Q8K2C9, P62073, Q6PGE7, P61027, Q9CZ13, G5E829, P28652, P55012, Q62419, Q80VP0, Q9WUM4, P30275, P17665, Q9Z0X1, O54774, O55126, Q80XN0, O55125, Q91V41, P60521, P60761, P43024	74	2753	21038	2.89151	8.2275e-05	1.02848e-05	8.38406e-06
GOTERM_CC_ALL	GO:0031982~vesicle	25	33.7838	6.4809e-07	Q9WTT4, E9PUL5, Q9QXV0, Q9R0P3, P57746, P63321, P63168, Q9CVB6, Q6PGE7, P61027, G5E829, P61982, Q8R1Q8, Q9JKC6, P08228, O08917, P55012, Q62419, Q80VP0, Q9WUM4, O54774, P08113, Q91V41, P60521, P60761	74	2353	21038	3.02058	0.000255963	2.1333e-05	1.73904e-05
GOTERM_CC_ALL	GO:0031410~cytoplasmic vesicle	23	31.0811	2.89875e-06	Q9WTT4, P08228, O08917, E9PUL5, P55012, Q62419, Q9QXV0, Q9R0P3, Q80VP0, Q9WUM4, P57746, P63321, P63168, O54774, Q9CVB6, Q6PGE7, P60521, P08113, Q91V41, P61027, G5E829, P60761, Q8R1Q8	74	2190	21038	2.98577	0.00114435	7.79513e-05	6.35451e-05
GOTERM_CC_ALL	GO:0097708~intracellular vesicle	23	31.0811	3.07884e-06	Q9WTT4, P08228, O08917, E9PUL5, P55012, Q62419, Q9QXV0, Q9R0P3, Q80VP0, Q9WUM4, P57746, P63321, P63168, O54774, Q9CVB6, Q6PGE7, P60521, P08113, Q91V41, P61027, G5E829, P60761, Q8R1Q8	74	2198	21038	2.9749	0.0012154	7.79513e-05	6.35451e-05
GOTERM_CC_ALL	GO:0098805~whole membrane	19	25.6757	7.51407e-06	Q61885, Q9WTT4, O08917, E9PUL5, Q62419, Q80VP0, Q9WUM4, Q61176, P31324, P57746, Q9Z0X1, O54774, O55126, Q6PGE7, P60521, Q91V41, P61027, G5E829, P60761	74	1619	21038	3.33641	0.00296367	0.000156214	0.000127344
GOTERM_CC_ALL	GO:0044433~cytoplasmic vesicle part	13	17.5676	0.000132404	Q9WTT4, E9PUL5, P55012, Q62419, Q9WUM4, P57746, P63321, O54774, Q6PGE7, Q91V41, P61027, G5E829, P60761	74	982	21038	3.76361	0.0509587	0.00158483	0.00129194
GOTERM_CC_ALL	GO:0099503~secretory vesicle	11	14.8649	0.000271622	Q9WTT4, P63168, P08228, Q9CVB6, E9PUL5, Q9QXV0, Q6PGE7, Q91V41, P61027, G5E829, P57746	74	756	21038	4.1366	0.101748	0.00275104	0.00224262
GOTERM_CC_ALL	GO:0098588~bounding membrane of organelle	17	22.973	0.000463098	Q9WTT4, P28652, E9PUL5, Q62419, Q80VP0, Q9WUM4, Q61176, P57746, Q9Z0X1, O54774, O55126, Q6PGE7, P60521, Q91V41, P61027, G5E829, P60761	74	1836	21038	2.63238	0.167204	0.00415736	0.00338904
GOTERM_BP_ALL	GO:0034613~cellular protein localization	16	21.6216	0.00262858	P28652, O08917, O35143, E9PVD3, P57746, P63321, P63168, Q9Z0X1, O54774, Q9CVB6, P62073, P60521, P08113, Q91V41, P61027, P61982	70	1975	19984	2.3128	0.998744	0.172482	0.170238
GOTERM_BP_ALL	GO:0070727~cellular macromolecule localization	16	21.6216	0.00278744	P28652, O08917, O35143, E9PVD3, P57746, P63321, P63168, Q9Z0X1, O54774, Q9CVB6, P62073, P60521, P08113, Q91V41, P61027, P61982	70	1987	19984	2.29883	0.999162	0.172482	0.170238
GOTERM_BP_ALL	GO:0051641~cellular localization	21	28.3784	0.00371389	Q9WTT4, P08228, P28652, O08917, E9PUL5, Q62419, O35143, P19246, E9PVD3, P57746, P63321, P63168, Q9Z0X1, O54774, Q9CVB6, P62073, P60521, P08113, Q91V41, P61027, P61982	70	3135	19984	1.91234	0.999921	0.21414	0.211354
GOTERM_BP_ALL	GO:0008104~protein localization	19	25.6757	0.00433206	P28652, O08917, P29595, P55012, Q9WUM4, O35143, E9PVD3, P57746, P63321, P63168, Q9Z0X1, O54774, Q9CVB6, P62073, P60521, P08113, Q91V41, P61027, P61982	70	2727	19984	1.98908	0.999984	0.225028	0.222101
GOTERM_BP_ALL	GO:0046907~intracellular transport	14	18.9189	0.00630314	P08228, E9PUL5, Q62419, O35143, P19246, P63168, Q9Z0X1, O54774, Q9CVB6, P62073, P08113, Q91V41, P61027, P61982	70	1749	19984	2.28519	1	0.270366	0.266849
GOTERM_BP_ALL	GO:0071705~nitrogen compound transport	16	21.6216	0.00814286	O08917, P55012, O35143, Q61176, P63168, Q9Z0X1, O54774, Q9CVB6, O54983, P62073, Q6PGE7, P60521, P08113, Q91V41, P61027, P61982	70	2229	19984	2.04925	1	0.300934	0.29702
GOTERM_BP_ALL	GO:0006810~transport	27	36.4865	0.00818466	Q9WTT4, E9PUL5, Q61176, P57746, P63321, P63168, Q9CVB6, O54983, P62073, Q6PGE7, P61027, G5E829, P61982, P08228, P28652, O08917, P55012, Q62419, O35143, Q9WUM4, P19246, Q9Z0X1, O54774, O55126, P08113, Q91V41, P60521	70	4819	19984	1.59953	1	0.300934	0.29702
GOTERM_BP_ALL	GO:0065008~regulation of biological quality	26	35.1351	0.00896401	Q9WTT4, E9PUL5, Q9QXV0, Q9R0P5, Q61176, Q68ED7, P57746, P63168, Q8K2C9, Q9CVB6, O54983, G5E829, P61982, P08228, P28652, O08917, P55012, Q62419, O35143, Q9R0Q6, P59999, D3Z7P3, O54774, P08113, Q91V41, P60761	70	4601	19984	1.61326	1	0.315857	0.311748
GOTERM_BP_ALL	GO:0006886~intracellular protein transport	10	13.5135	0.00925699	P63168, Q9Z0X1, O54774, Q9CVB6, P62073, P08113, Q91V41, P61027, O35143, P61982	70	1040	19984	2.74505	1	0.321712	0.317527
GOTERM_BP_ALL	GO:0051649~establishment of localization in cell	16	21.6216	0.01043	Q9WTT4, P08228, E9PUL5, Q62419, O35143, P19246, P57746, P63168, Q9Z0X1, O54774, Q9CVB6, P62073, P08113, Q91V41, P61027, P61982	70	2292	19984	1.99292	1	0.339242	0.334829
GOTERM_BP_ALL	GO:0051234~establishment of localization	27	36.4865	0.0137495	Q9WTT4, E9PUL5, Q61176, P57746, P63321, P63168, Q9CVB6, O54983, P62073, Q6PGE7, P61027, G5E829, P61982, P08228, P28652, O08917, P55012, Q62419, O35143, Q9WUM4, P19246, Q9Z0X1, O54774, O55126, P08113, Q91V41, P60521	70	5012	19984	1.53793	1	0.417307	0.411878
GOTERM_BP_ALL	GO:0045184~establishment of protein localization	14	18.9189	0.013817	P55012, Q9WUM4, O35143, P63321, P63168, Q9Z0X1, O54774, Q9CVB6, P62073, P60521, P08113, Q91V41, P61027, P61982	70	1929	19984	2.07195	1	0.417307	0.411878
GOTERM_BP_ALL	GO:0033036~macromolecule localization	19	25.6757	0.0185286	P28652, O08917, P29595, P55012, Q9WUM4, O35143, E9PVD3, P57746, P63321, P63168, Q9Z0X1, O54774, Q9CVB6, P62073, P60521, P08113, Q91V41, P61027, P61982	70	3148	19984	1.72307	1	0.516561	0.509842
GOTERM_BP_ALL	GO:0072594~establishment of protein localization to organelle	6	8.10811	0.0236997	P63321, Q9Z0X1, O54774, P62073, P61027, O35143	70	473	19984	3.62138	1	0.578301	0.570779
GOTERM_BP_ALL	GO:0006605~protein targeting	6	8.10811	0.0339692	Q9Z0X1, O54774, Q9CVB6, P62073, O35143, P61982	70	521	19984	3.28774	1	0.730338	0.720838
GOTERM_BP_ALL	GO:0032879~regulation of localization	18	24.3243	0.0361355	P08228, P28652, O08917, E9PUL5, P55012, Q62419, Q9WUM4, O35143, Q61176, P19246, P63321, P63168, O54774, O55126, Q9CVB6, Q91V41, P61027, G5E829	70	3143	19984	1.63498	1	0.739322	0.729705
GOTERM_BP_ALL	GO:0071702~organic substance transport	16	21.6216	0.0378624	O08917, P55012, O35143, Q61176, P63168, Q9Z0X1, O54774, Q9CVB6, O54983, P62073, Q6PGE7, P60521, P08113, Q91V41, P61027, P61982	70	2680	19984	1.70439	1	0.744626	0.734941
GOTERM_CC_ALL	GO:0012505~endomembrane system	23	31.0811	0.0421991	Q9WTT4, P08228, P28652, O08917, E9PUL5, Q62419, Q9QXV0, Q9WUM4, P57746, P45878, P63168, P63323, O54774, Q9CVB6, Q8K2C9, Q6PGE7, P60521, P08113, Q91V41, P61027, G5E829, P60761, Q8R1Q8	74	4420	21038	1.47938	1	0.177326	0.144554
GOTERM_BP_ALL	GO:0015031~protein transport	12	16.2162	0.0437271	P63168, Q9Z0X1, O54774, Q9CVB6, P62073, P55012, P60521, P08113, Q91V41, P61027, O35143, P61982	70	1801	19984	1.90218	1	0.814444	0.80385
GOTERM_BP_ALL	GO:0033365~protein localization to organelle	8	10.8108	0.0450862	P63321, Q9Z0X1, O54774, P62073, P60521, P61027, O35143, P57746	70	950	19984	2.40409	1	0.815983	0.805369
GOTERM_BP_ALL	GO:0051179~localization	31	41.8919	0.0503712	Q9WTT4, P29595, E9PUL5, Q9R0P5, Q61176, E9PVD3, P57746, P63321, P63168, Q9CVB6, O54983, P62073, Q6PGE7, P61027, G5E829, P61982, Q9JKC6, P08228, P28652, O08917, P55012, Q62419, O35143, Q9WUM4, P19246, Q9Z0X1, O54774, O55126, P08113, Q91V41, P60521	70	6663	19984	1.32824	1	0.869332	0.858024
GOTERM_BP_ALL	GO:0015833~peptide transport	12	16.2162	0.0534102	P63168, Q9Z0X1, O54774, Q9CVB6, P62073, P55012, P60521, P08113, Q91V41, P61027, O35143, P61982	70	1862	19984	1.83986	1	0.875852	0.864459
GOTERM_BP_ALL	GO:0042886~amide transport	12	16.2162	0.0594006	P63168, Q9Z0X1, O54774, Q9CVB6, P62073, P55012, P60521, P08113, Q91V41, P61027, O35143, P61982	70	1896	19984	1.80687	1	0.922854	0.91085
GOTERM_BP_ALL	GO:1902578~single-organism localization	18	24.3243	0.0635311	Q9WTT4, P08228, O08917, E9PUL5, P55012, Q62419, Q9WUM4, Q61176, E9PVD3, P63321, P63168, Q9Z0X1, O54774, O54983, P62073, Q6PGE7, Q91V41, P61027	70	3370	19984	1.52485	1	0.955227	0.942802
GOTERM_BP_ALL	GO:0044765~single-organism transport	17	22.973	0.0720884	Q9WTT4, P08228, O08917, E9PUL5, P55012, Q62419, Q9WUM4, Q61176, P63321, P63168, Q9Z0X1, O54774, O54983, P62073, Q6PGE7, Q91V41, P61027	70	3175	19984	1.52858	1	1	0.987382
GOTERM_BP_ALL	GO:0016192~vesicle-mediated transport	10	13.5135	0.130067	P63321, P08228, O54774, E9PUL5, O08917, Q62419, P60521, Q91V41, P61027, Q9WUM4	70	1701	19984	1.67834	1	1	0.987382
Annotation Cluster 8	Enrichment Score: 1.9027129920374732
Category	Term	Count	%	PValue	Genes	List Total	Pop Hits	Pop Total	Fold Enrichment	Bonferroni	Benjamini	FDR
GOTERM_BP_ALL	GO:0010638~positive regulation of organelle organization	10	13.5135	0.000941034	P63321, P63168, P28652, Q9CVB6, P61089, E9PUL5, O35143, Q9R0Q6, Q9R0P5, P59999	70	737	19984	3.87362	0.908322	0.13859	0.136788
GOTERM_BP_ALL	GO:0051130~positive regulation of cellular component organization	15	20.2703	0.00101755	P08228, P28652, O08917, E9PUL5, Q62419, Q9WUM4, O35143, Q9R0P5, Q9R0Q6, P59999, Q68ED7, P63321, P63168, Q9CVB6, P61089	70	1605	19984	2.66809	0.924517	0.13859	0.136788
GOTERM_BP_ALL	GO:0051128~regulation of cellular component organization	21	28.3784	0.00261879	P08228, P28652, O08917, E9PUL5, Q62419, P06837, Q80VP0, Q9WUM4, O35143, Q9R0P5, Q9R0Q6, P59999, Q68ED7, P63321, P63168, Q9Z0X1, Q99PJ0, Q9CVB6, P61089, Q9D6F9, Q8R1Q8	70	3044	19984	1.96951	0.998713	0.172482	0.170238
GOTERM_BP_ALL	GO:0033043~regulation of organelle organization	13	17.5676	0.00470287	P28652, E9PUL5, Q80VP0, O35143, Q9R0P5, Q9R0Q6, P59999, P63321, P63168, Q9CVB6, P61089, Q9D6F9, Q8R1Q8	70	1491	19984	2.48914	0.999994	0.237942	0.234847
GOTERM_BP_ALL	GO:0044087~regulation of cellular component biogenesis	10	13.5135	0.0158953	P63321, P63168, Q9CVB6, E9PUL5, O08917, Q9D6F9, P06837, Q9WUM4, Q9R0Q6, P59999	70	1137	19984	2.51087	1	0.458255	0.452295
GOTERM_BP_ALL	GO:0007010~cytoskeleton organization	11	14.8649	0.0351496	P63321, P08228, Q9CVB6, Q9D6F9, P08113, Q9WUM4, Q9R0Q6, Q9R0P5, P59999, P19246, Q8R1Q8	70	1520	19984	2.06602	1	0.730938	0.721431
GOTERM_BP_ALL	GO:0048518~positive regulation of biological process	28	37.8378	0.281787	P13707, E9PUL5, Q9R0P5, Q61176, Q68ED7, P63321, P63168, P63323, Q8K2C9, Q9CVB6, P61089, G5E829, P62897, Q8R1Q8, Q61885, P08228, P28652, O08917, P55012, Q62419, O35143, Q9WUM4, Q9R0Q6, P59999, Q9Z0X1, O54774, O55126, P60761	70	7022	19984	1.13837	1	1	0.987382
GOTERM_BP_ALL	GO:0048522~positive regulation of cellular process	25	33.7838	0.323267	P13707, E9PUL5, Q9R0P5, Q61176, Q68ED7, P63321, P63168, P63323, Q8K2C9, Q9CVB6, P61089, P62897, Q8R1Q8, P08228, P28652, O08917, P55012, Q62419, O35143, Q9WUM4, Q9R0Q6, P59999, Q9Z0X1, O54774, P60761	70	6308	19984	1.13144	1	1	0.987382
Annotation Cluster 9	Enrichment Score: 1.734136726955949
Category	Term	Count	%	PValue	Genes	List Total	Pop Hits	Pop Total	Fold Enrichment	Bonferroni	Benjamini	FDR
GOTERM_CC_ALL	GO:0098978~glutamatergic synapse	12	16.2162	1.50916e-05	Q6P1F6, P28652, O54774, Q9CVB6, E9PUL5, O08917, Q62419, Q6PGE7, G5E829, P60761, P31324, Q68ED7	74	655	21038	5.2085	0.0059435	0.000270963	0.000220886
GOTERM_CC_ALL	GO:0036477~somatodendritic compartment	14	18.9189	0.000197096	P08228, P28652, E9PUL5, P55012, P06837, P30275, Q61176, P19246, Q68ED7, P31324, Q9CVB6, Q9D6F9, G5E829, P60761	74	1185	21038	3.35879	0.0749065	0.00210413	0.00171527
GOTERM_CC_ALL	GO:0098794~postsynapse	12	16.2162	0.000266978	P28652, P63323, O54774, Q9CVB6, E9PUL5, Q62419, P06837, P60761, P12970, P19246, P31324, Q68ED7	74	903	21038	3.77804	0.100099	0.00275104	0.00224262
GOTERM_CC_ALL	GO:0014069~postsynaptic density	7	9.45946	0.005293	P28652, E9PUL5, Q62419, P06837, P60761, P19246, Q68ED7	74	461	21038	4.31688	0.877088	0.0331862	0.0270531
GOTERM_CC_ALL	GO:0032279~asymmetric synapse	7	9.45946	0.00563038	P28652, E9PUL5, Q62419, P06837, P60761, P19246, Q68ED7	74	467	21038	4.26142	0.892502	0.0342154	0.027892
GOTERM_CC_ALL	GO:0098984~neuron to neuron synapse	7	9.45946	0.00604365	P28652, E9PUL5, Q62419, P06837, P60761, P19246, Q68ED7	74	474	21038	4.19848	0.90878	0.0361703	0.0294857
GOTERM_MF_ALL	GO:0005516~calmodulin binding	5	6.75676	0.00691907	P28652, P06837, O35143, G5E829, P60761	71	200	18541	6.52852	0.902309	0.227969	0.225247
GOTERM_CC_ALL	GO:0099572~postsynaptic specialization	7	9.45946	0.00799515	P28652, E9PUL5, Q62419, P06837, P60761, P19246, Q68ED7	74	503	21038	3.95642	0.958029	0.0439405	0.0358199
GOTERM_CC_ALL	GO:0030425~dendrite	9	12.1622	0.00805317	P08228, P28652, Q9CVB6, E9PUL5, P06837, P60761, P19246, P31324, Q68ED7	74	832	21038	3.07533	0.958987	0.0439405	0.0358199
UP_KW_MOLECULAR_FUNCTION	KW-0112~Calmodulin-binding	4	5.40541	0.0115349	P28652, P06837, G5E829, P60761	40	145	11984	8.26483	0.268934	0.155721	0.155721
GOTERM_BP_ALL	GO:0050804~modulation of synaptic transmission	8	10.8108	0.0132555	P28652, E9PUL5, O08917, Q62419, P61982, P60761, P31324, Q68ED7	70	735	19984	3.10733	1	0.410113	0.404778
UP_KW_CELLULAR_COMPONENT	KW-0770~Synapse	7	9.45946	0.0142433	P28652, Q9CVB6, E9PUL5, P06837, Q6PGE7, G5E829, P60761	71	505	17833	3.48155	0.321137	0.0549386	0.0467996
GOTERM_BP_ALL	GO:0098916~anterograde trans-synaptic signaling	8	10.8108	0.0301312	P28652, E9PUL5, O08917, Q62419, P61982, P60761, D3Z7P3, Q68ED7	70	870	19984	2.62516	1	0.682526	0.673648
GOTERM_BP_ALL	GO:0007268~chemical synaptic transmission	8	10.8108	0.0301312	P28652, E9PUL5, O08917, Q62419, P61982, P60761, D3Z7P3, Q68ED7	70	870	19984	2.62516	1	0.682526	0.673648
GOTERM_BP_ALL	GO:0099537~trans-synaptic signaling	8	10.8108	0.0317838	P28652, E9PUL5, O08917, Q62419, P61982, P60761, D3Z7P3, Q68ED7	70	880	19984	2.59532	1	0.701178	0.692058
GOTERM_BP_ALL	GO:0050806~positive regulation of synaptic transmission	5	6.75676	0.033741	P28652, E9PUL5, O08917, P60761, Q68ED7	70	353	19984	4.04371	1	0.730338	0.720838
GOTERM_BP_ALL	GO:0099536~synaptic signaling	8	10.8108	0.0350908	P28652, E9PUL5, O08917, Q62419, P61982, P60761, D3Z7P3, Q68ED7	70	899	19984	2.54047	1	0.730938	0.721431
GOTERM_BP_ALL	GO:0048167~regulation of synaptic plasticity	5	6.75676	0.0444451	P28652, E9PUL5, P61982, P60761, Q68ED7	70	386	19984	3.698	1	0.815856	0.805244
GOTERM_CC_ALL	GO:0043197~dendritic spine	4	5.40541	0.0458984	Q9CVB6, E9PUL5, P60761, P31324	74	230	21038	4.9443	1	0.188853	0.153951
GOTERM_CC_ALL	GO:0044309~neuron spine	4	5.40541	0.0488874	Q9CVB6, E9PUL5, P60761, P31324	74	236	21038	4.8186	1	0.197046	0.16063
GOTERM_BP_ALL	GO:0007267~cell-cell signaling	10	13.5135	0.133815	P63168, P28652, P63323, E9PUL5, O08917, Q62419, P61982, P60761, D3Z7P3, Q68ED7	70	1712	19984	1.66756	1	1	0.987382
GOTERM_BP_ALL	GO:0060291~long-term synaptic potentiation	3	4.05405	0.204825	P28652, P60761, Q68ED7	70	243	19984	3.52451	1	1	0.987382
GOTERM_BP_ALL	GO:0010646~regulation of cell communication	15	20.2703	0.415934	P08228, P28652, O08917, E9PUL5, Q62419, O35143, Q61176, Q68ED7, P31324, P63321, P63168, P63323, P61089, P61982, P60761	70	3740	19984	1.145	1	1	0.987382
GOTERM_BP_ALL	GO:0023051~regulation of signaling	15	20.2703	0.429005	P08228, P28652, O08917, E9PUL5, Q62419, O35143, Q61176, Q68ED7, P31324, P63321, P63168, P63323, P61089, P61982, P60761	70	3771	19984	1.13558	1	1	0.987382
UP_SEQ_FEATURE	COMPBIAS:Pro residues	6	8.10811	0.561183	Q6P1F6, P28652, Q9CVB6, E9PUL5, Q9D2G2, Q68ED7	69	1628	22270	1.18951	1	1	1
GOTERM_BP_ALL	GO:0045597~positive regulation of cell differentiation	5	6.75676	0.629897	P28652, O54774, Q9CVB6, O08917, Q68ED7	70	1244	19984	1.14745	1	1	0.987382
Annotation Cluster 10	Enrichment Score: 1.714573163936479
Category	Term	Count	%	PValue	Genes	List Total	Pop Hits	Pop Total	Fold Enrichment	Bonferroni	Benjamini	FDR
GOTERM_CC_ALL	GO:0005856~cytoskeleton	19	25.6757	0.00145979	P28652, P99026, O08917, Q62419, Q9WUM4, Q9R0P5, Q9R0Q6, Q641P0, P19246, P59999, Q8BQM8, P31324, P57746, P63168, Q9CVB6, Q9D6F9, P61027, Q9D2G2, Q8R1Q8	74	2450	21038	2.20475	0.438442	0.0113062	0.00921673
GOTERM_CC_ALL	GO:0044430~cytoskeletal part	16	21.6216	0.00189523	P28652, P99026, O08917, Q62419, Q9R0P5, Q9R0Q6, P19246, P59999, Q8BQM8, P31324, P57746, P63168, Q9CVB6, Q9D6F9, Q9D2G2, Q8R1Q8	74	1894	21038	2.40167	0.527315	0.0138633	0.0113012
UP_KW_CELLULAR_COMPONENT	KW-0206~Cytoskeleton	13	17.5676	0.00423837	P28652, Q9WUM4, Q9R0Q6, Q641P0, P19246, P59999, Q8BQM8, P57746, P63168, Q9CVB6, Q9D6F9, P61027, Q8R1Q8	71	1294	17833	2.52334	0.108348	0.0228872	0.0194965
GOTERM_CC_ALL	GO:0005815~microtubule organizing center	8	10.8108	0.0303618	P63168, P28652, P99026, O08917, Q9D2G2, P31324, Q8R1Q8, P57746	74	866	21038	2.6263	0.999995	0.144493	0.117789
GOTERM_CC_ALL	GO:0043232~intracellular non-membrane-bounded organelle	25	33.7838	0.039083	P99026, Q9R0P5, P12970, Q8BQM8, P70404, P57746, P63168, P63323, Q9CVB6, P61089, Q9D6F9, P61027, Q8R1Q8, Q91XV3, P28652, O08917, Q62419, Q9WUM4, Q9R0Q6, Q641P0, P19246, P59999, P31324, P62141, Q9D2G2	74	4896	21038	1.45168	1	0.171247	0.139599
GOTERM_CC_ALL	GO:0043228~non-membrane-bounded organelle	25	33.7838	0.0412513	P99026, Q9R0P5, P12970, Q8BQM8, P70404, P57746, P63168, P63323, Q9CVB6, P61089, Q9D6F9, P61027, Q8R1Q8, Q91XV3, P28652, O08917, Q62419, Q9WUM4, Q9R0Q6, Q641P0, P19246, P59999, P31324, P62141, Q9D2G2	74	4921	21038	1.44431	1	0.175207	0.142827
GOTERM_CC_ALL	GO:0015630~microtubule cytoskeleton	10	13.5135	0.0522987	P63168, P28652, P99026, O08917, Q9D6F9, Q9D2G2, Q8BQM8, P31324, Q8R1Q8, P57746	74	1399	21038	2.03215	1	0.208666	0.170103
GOTERM_CC_ALL	GO:0005813~centrosome	6	8.10811	0.0988496	P63168, O08917, Q9D2G2, P31324, Q8R1Q8, P57746	74	707	21038	2.41271	1	0.315651	0.257316
GOTERM_CC_ALL	GO:0005929~cilium	6	8.10811	0.124873	P63168, P99026, Q9D6F9, P61027, P31324, P57746	74	762	21038	2.23856	1	0.379422	0.309301
Annotation Cluster 11	Enrichment Score: 1.7131920778531107
Category	Term	Count	%	PValue	Genes	List Total	Pop Hits	Pop Total	Fold Enrichment	Bonferroni	Benjamini	FDR
GOTERM_BP_ALL	GO:0072655~establishment of protein localization to mitochondrion	4	5.40541	0.00487702	P63321, Q9Z0X1, P62073, O35143	70	99	19984	11.5348	0.999996	0.237942	0.234847
GOTERM_BP_ALL	GO:0070585~protein localization to mitochondrion	4	5.40541	0.00589668	P63321, Q9Z0X1, P62073, O35143	70	106	19984	10.773	1	0.267141	0.263666
GOTERM_BP_ALL	GO:0007005~mitochondrion organization	7	9.45946	0.015144	P63321, Q9Z0X1, O55126, P62073, P60521, O35143, Q9CZ13	70	582	19984	3.43368	1	0.44215	0.436398
GOTERM_BP_ALL	GO:0072594~establishment of protein localization to organelle	6	8.10811	0.0236997	P63321, Q9Z0X1, O54774, P62073, P61027, O35143	70	473	19984	3.62138	1	0.578301	0.570779
GOTERM_BP_ALL	GO:0006605~protein targeting	6	8.10811	0.0339692	Q9Z0X1, O54774, Q9CVB6, P62073, O35143, P61982	70	521	19984	3.28774	1	0.730338	0.720838
GOTERM_BP_ALL	GO:0033365~protein localization to organelle	8	10.8108	0.0450862	P63321, Q9Z0X1, O54774, P62073, P60521, P61027, O35143, P57746	70	950	19984	2.40409	1	0.815983	0.805369
GOTERM_BP_ALL	GO:0006839~mitochondrial transport	4	5.40541	0.0643846	Q9Z0X1, O54983, P62073, O35143	70	266	19984	4.29302	1	0.955227	0.942802
Annotation Cluster 12	Enrichment Score: 1.6524199176456935
Category	Term	Count	%	PValue	Genes	List Total	Pop Hits	Pop Total	Fold Enrichment	Bonferroni	Benjamini	FDR
GOTERM_BP_ALL	GO:0022607~cellular component assembly	22	29.7297	0.00113996	O08917, E9PUL5, P06837, Q9WUM4, Q9R0Q6, P19246, P59999, P53702, D3Z7P3, Q68ED7, E9PVD3, P57746, P63321, P63168, Q9Z0X1, O54774, Q9CVB6, Q9D6F9, P60521, P08113, Q91V41, Q9CZ13	70	3063	19984	2.0505	0.944694	0.13859	0.136788
GOTERM_BP_ALL	GO:0044085~cellular component biogenesis	23	31.0811	0.00149022	O08917, E9PUL5, P06837, Q9WUM4, Q9R0Q6, P12970, P19246, P59999, P53702, D3Z7P3, Q68ED7, E9PVD3, P57746, P63321, P63168, Q9Z0X1, O54774, Q9CVB6, Q9D6F9, P60521, P08113, Q91V41, Q9CZ13	70	3351	19984	1.95947	0.977291	0.151228	0.149261
GOTERM_BP_ALL	GO:0071822~protein complex subunit organization	12	16.2162	0.00719414	Q9Z0X1, Q9CVB6, E9PUL5, Q62419, Q9D6F9, Q9CZ13, Q9R0Q6, Q9R0P5, P59999, P53702, D3Z7P3, Q68ED7	70	1376	19984	2.4897	1	0.276538	0.272941
GOTERM_BP_ALL	GO:0043623~cellular protein complex assembly	8	10.8108	0.0099647	Q9Z0X1, Q9CVB6, E9PUL5, Q9D6F9, Q9CZ13, Q9R0Q6, P59999, P53702	70	695	19984	3.28617	1	0.337072	0.332688
GOTERM_BP_ALL	GO:0070271~protein complex biogenesis	10	13.5135	0.0236119	Q9Z0X1, Q9CVB6, E9PUL5, Q9D6F9, Q9CZ13, Q9R0Q6, P59999, P53702, D3Z7P3, Q68ED7	70	1217	19984	2.34582	1	0.578301	0.570779
GOTERM_BP_ALL	GO:0006461~protein complex assembly	10	13.5135	0.0236119	Q9Z0X1, Q9CVB6, E9PUL5, Q9D6F9, Q9CZ13, Q9R0Q6, P59999, P53702, D3Z7P3, Q68ED7	70	1217	19984	2.34582	1	0.578301	0.570779
GOTERM_BP_ALL	GO:0043933~macromolecular complex subunit organization	13	17.5676	0.035688	E9PUL5, Q62419, Q9R0P5, Q9R0Q6, P59999, P53702, D3Z7P3, Q68ED7, Q9Z0X1, O54774, Q9CVB6, Q9D6F9, Q9CZ13	70	1966	19984	1.88775	1	0.7361	0.726526
GOTERM_BP_ALL	GO:0034622~cellular macromolecular complex assembly	9	12.1622	0.0523084	Q9Z0X1, O54774, Q9CVB6, E9PUL5, Q9D6F9, Q9CZ13, Q9R0Q6, P59999, P53702	70	1192	19984	2.15551	1	0.875852	0.864459
GOTERM_BP_ALL	GO:1902903~regulation of supramolecular fiber organization	5	6.75676	0.0525295	Q9CVB6, Q9D6F9, Q9R0Q6, Q9R0P5, P59999	70	408	19984	3.4986	1	0.875852	0.864459
GOTERM_BP_ALL	GO:0032271~regulation of protein polymerization	4	5.40541	0.0554954	Q9CVB6, Q9D6F9, Q9R0Q6, P59999	70	250	19984	4.56777	1	0.896764	0.885099
GOTERM_BP_ALL	GO:0065003~macromolecular complex assembly	11	14.8649	0.0726858	Q9Z0X1, O54774, Q9CVB6, E9PUL5, Q9D6F9, Q9CZ13, Q9R0Q6, P59999, P53702, D3Z7P3, Q68ED7	70	1731	19984	1.81418	1	1	0.987382
GOTERM_BP_ALL	GO:0051258~protein polymerization	4	5.40541	0.105118	Q9CVB6, Q9D6F9, Q9R0Q6, P59999	70	329	19984	3.47095	1	1	0.987382
GOTERM_BP_ALL	GO:0043254~regulation of protein complex assembly	5	6.75676	0.116901	Q9CVB6, E9PUL5, Q9D6F9, Q9R0Q6, P59999	70	541	19984	2.6385	1	1	0.987382
Annotation Cluster 13	Enrichment Score: 1.6450431234998113
Category	Term	Count	%	PValue	Genes	List Total	Pop Hits	Pop Total	Fold Enrichment	Bonferroni	Benjamini	FDR
GOTERM_BP_ALL	GO:0060491~regulation of cell projection assembly	5	6.75676	0.00663381	P63321, P63168, Q9CVB6, P06837, Q9WUM4	70	216	19984	6.60847	1	0.275901	0.272313
GOTERM_BP_ALL	GO:0051489~regulation of filopodium assembly	3	4.05405	0.0188597	P63321, Q9CVB6, P06837	70	61	19984	14.0403	1	0.518144	0.511404
GOTERM_BP_ALL	GO:0031344~regulation of cell projection organization	8	10.8108	0.0277638	P63321, P63168, Q99PJ0, P28652, Q9CVB6, P06837, Q9WUM4, Q68ED7	70	855	19984	2.67121	1	0.652192	0.643709
GOTERM_BP_ALL	GO:0031346~positive regulation of cell projection organization	6	8.10811	0.0305056	P63321, P63168, P28652, Q9CVB6, Q9WUM4, Q68ED7	70	506	19984	3.38521	1	0.684891	0.675982
GOTERM_BP_ALL	GO:0030031~cell projection assembly	6	8.10811	0.0561861	P63321, P63168, Q9CVB6, P06837, Q9WUM4, P57746	70	600	19984	2.85486	1	0.902178	0.890443
Annotation Cluster 14	Enrichment Score: 1.5812887271059537
Category	Term	Count	%	PValue	Genes	List Total	Pop Hits	Pop Total	Fold Enrichment	Bonferroni	Benjamini	FDR
KEGG_PATHWAY	mmu05132:Salmonella infection	10	13.5135	1.02009e-05	P63321, P63168, Q9CVB6, Q9D6F9, P08113, Q9R0Q6, Q641P0, P59999, P62897, Q8R1Q8	52	253	9011	6.84935	0.00159009	0.00159135	0.00151994
GOTERM_MF_ALL	GO:0005200~structural constituent of cytoskeleton	5	6.75676	0.000215265	P28652, Q9CVB6, Q9D6F9, P59999, P19246	71	78	18541	16.7398	0.0695822	0.0240379	0.0237509
GOTERM_CC_ALL	GO:0005885~Arp2/3 protein complex	3	4.05405	0.000420849	Q9CVB6, Q9R0Q6, P59999	74	9	21038	94.7658	0.153183	0.00395799	0.00322651
GOTERM_BP_ALL	GO:0010638~positive regulation of organelle organization	10	13.5135	0.000941034	P63321, P63168, P28652, Q9CVB6, P61089, E9PUL5, O35143, Q9R0Q6, Q9R0P5, P59999	70	737	19984	3.87362	0.908322	0.13859	0.136788
UP_KW_MOLECULAR_FUNCTION	KW-0009~Actin-binding	6	8.10811	0.00166538	Q9CVB6, Q9WUM4, Q9R0Q6, Q9R0P5, Q641P0, P59999	40	268	11984	6.70746	0.044005	0.0449651	0.0449651
GOTERM_MF_ALL	GO:0008092~cytoskeletal protein binding	12	16.2162	0.00178261	Q6P1F6, P63321, Q9CVB6, Q91V41, P61027, Q9WUM4, Q9R0Q6, Q9R0P5, P61982, Q641P0, P59999, Q8BQM8	71	1047	18541	2.99302	0.449929	0.102526	0.101302
GOTERM_MF_ALL	GO:0051015~actin filament binding	6	8.10811	0.00183629	Q9CVB6, Q9WUM4, Q9R0Q6, Q9R0P5, Q641P0, P59999	71	232	18541	6.75364	0.459749	0.102526	0.101302
GOTERM_BP_ALL	GO:0034314~Arp2/3 complex-mediated actin nucleation	3	4.05405	0.00578936	Q9CVB6, Q9R0Q6, P59999	70	33	19984	25.9532	1	0.267141	0.263666
GOTERM_MF_ALL	GO:0003779~actin binding	7	9.45946	0.00816605	Q9CVB6, Q9WUM4, Q9R0Q6, Q9R0P5, P61982, Q641P0, P59999	71	465	18541	3.93115	0.935871	0.227969	0.225247
KEGG_PATHWAY	mmu05100:Bacterial invasion of epithelial cells	4	5.40541	0.00898293	Q9CVB6, Q9R0Q6, Q641P0, P59999	52	76	9011	9.12045	0.755287	0.175167	0.167307
GOTERM_BP_ALL	GO:0043623~cellular protein complex assembly	8	10.8108	0.0099647	Q9Z0X1, Q9CVB6, E9PUL5, Q9D6F9, Q9CZ13, Q9R0Q6, P59999, P53702	70	695	19984	3.28617	1	0.337072	0.332688
GOTERM_CC_ALL	GO:0015629~actin cytoskeleton	7	9.45946	0.0103664	Q9CVB6, O08917, Q62419, Q9WUM4, Q9R0Q6, Q9R0P5, P59999	74	532	21038	3.74075	0.983692	0.0525357	0.0428266
KEGG_PATHWAY	mmu04530:Tight junction	5	6.75676	0.014463	Q6P1F6, Q9CVB6, Q9R0Q6, Q641P0, P59999	52	167	9011	5.18828	0.896967	0.219914	0.210046
KEGG_PATHWAY	mmu04666:Fc gamma R-mediated phagocytosis	4	5.40541	0.0155068	Q9CVB6, Q9R0Q6, Q641P0, P59999	52	93	9011	7.45327	0.912665	0.219914	0.210046
GOTERM_BP_ALL	GO:0044087~regulation of cellular component biogenesis	10	13.5135	0.0158953	P63321, P63168, Q9CVB6, E9PUL5, O08917, Q9D6F9, P06837, Q9WUM4, Q9R0Q6, P59999	70	1137	19984	2.51087	1	0.458255	0.452295
GOTERM_BP_ALL	GO:0045010~actin nucleation	3	4.05405	0.0177112	Q9CVB6, Q9R0Q6, P59999	70	59	19984	14.5162	1	0.49926	0.492766
KEGG_PATHWAY	mmu04144:Endocytosis	6	8.10811	0.0182979	Q9CVB6, Q62419, P61027, Q9R0Q6, Q641P0, P59999	52	272	9011	3.82254	0.943916	0.237872	0.227198
GOTERM_BP_ALL	GO:0090066~regulation of anatomical structure size	7	9.45946	0.0208936	P08228, Q9CVB6, P55012, Q9R0Q6, Q9R0P5, G5E829, P59999	70	626	19984	3.19233	1	0.540889	0.533853
GOTERM_BP_ALL	GO:0007015~actin filament organization	6	8.10811	0.0220326	Q9CVB6, P08113, Q9WUM4, Q9R0Q6, Q9R0P5, P59999	70	464	19984	3.69163	1	0.558968	0.551697
GOTERM_BP_ALL	GO:0097435~supramolecular fiber organization	8	10.8108	0.0250955	Q9CVB6, Q9D6F9, P08113, Q9WUM4, Q9R0Q6, Q9R0P5, P59999, P19246	70	837	19984	2.72866	1	0.600636	0.592823
GOTERM_CC_ALL	GO:0035861~site of double-strand break	3	4.05405	0.0322613	Q9CVB6, Q9R0Q6, P59999	74	81	21038	10.5295	0.999998	0.14992	0.122213
GOTERM_BP_ALL	GO:0008064~regulation of actin polymerization or depolymerization	4	5.40541	0.0335855	Q9CVB6, Q9R0Q6, Q9R0P5, P59999	70	204	19984	5.59776	1	0.730338	0.720838
GOTERM_BP_ALL	GO:0030832~regulation of actin filament length	4	5.40541	0.0348437	Q9CVB6, Q9R0Q6, Q9R0P5, P59999	70	207	19984	5.51663	1	0.730938	0.721431
GOTERM_BP_ALL	GO:0007010~cytoskeleton organization	11	14.8649	0.0351496	P63321, P08228, Q9CVB6, Q9D6F9, P08113, Q9WUM4, Q9R0Q6, Q9R0P5, P59999, P19246, Q8R1Q8	70	1520	19984	2.06602	1	0.730938	0.721431
GOTERM_BP_ALL	GO:0030036~actin cytoskeleton organization	7	9.45946	0.0388866	P63321, Q9CVB6, P08113, Q9WUM4, Q9R0Q6, Q9R0P5, P59999	70	725	19984	2.75641	1	0.758886	0.749015
KEGG_PATHWAY	mmu05135:Yersinia infection	4	5.40541	0.0406498	Q9CVB6, Q9R0Q6, Q641P0, P59999	52	135	9011	5.13447	0.998457	0.401179	0.383177
KEGG_PATHWAY	mmu04810:Regulation of actin cytoskeleton	5	6.75676	0.0411466	Q9CVB6, P62141, Q9R0Q6, Q641P0, P59999	52	231	9011	3.75083	0.998577	0.401179	0.383177
GOTERM_BP_ALL	GO:1902905~positive regulation of supramolecular fiber organization	4	5.40541	0.0424291	Q9CVB6, Q9R0Q6, Q9R0P5, P59999	70	224	19984	5.09796	1	0.797353	0.786981
GOTERM_BP_ALL	GO:0008154~actin polymerization or depolymerization	4	5.40541	0.045775	Q9CVB6, Q9R0Q6, Q9R0P5, P59999	70	231	19984	4.94348	1	0.815983	0.805369
GOTERM_BP_ALL	GO:0030838~positive regulation of actin filament polymerization	3	4.05405	0.0519635	Q9CVB6, Q9R0Q6, P59999	70	106	19984	8.07978	1	0.875852	0.864459
GOTERM_BP_ALL	GO:1902903~regulation of supramolecular fiber organization	5	6.75676	0.0525295	Q9CVB6, Q9D6F9, Q9R0Q6, Q9R0P5, P59999	70	408	19984	3.4986	1	0.875852	0.864459
GOTERM_BP_ALL	GO:0032271~regulation of protein polymerization	4	5.40541	0.0554954	Q9CVB6, Q9D6F9, Q9R0Q6, P59999	70	250	19984	4.56777	1	0.896764	0.885099
GOTERM_BP_ALL	GO:0051495~positive regulation of cytoskeleton organization	4	5.40541	0.056572	Q9CVB6, Q9R0Q6, Q9R0P5, P59999	70	252	19984	4.53152	1	0.902661	0.890919
GOTERM_CC_ALL	GO:0090734~site of DNA damage	3	4.05405	0.0569078	Q9CVB6, Q9R0Q6, P59999	74	111	21038	7.68371	1	0.21614	0.176195
GOTERM_BP_ALL	GO:0051493~regulation of cytoskeleton organization	6	8.10811	0.0591488	Q9CVB6, Q9D6F9, Q9R0Q6, Q9R0P5, P59999, Q8R1Q8	70	609	19984	2.81267	1	0.922854	0.91085
GOTERM_BP_ALL	GO:0030029~actin filament-based process	7	9.45946	0.0692986	P63321, Q9CVB6, P08113, Q9WUM4, Q9R0Q6, Q9R0P5, P59999	70	839	19984	2.38188	1	1	0.987382
GOTERM_BP_ALL	GO:0032535~regulation of cellular component size	5	6.75676	0.0718584	Q9CVB6, P55012, Q9R0Q6, Q9R0P5, P59999	70	454	19984	3.14412	1	1	0.987382
GOTERM_MF_ALL	GO:0005198~structural molecule activity	7	9.45946	0.0730681	P28652, P63323, Q9CVB6, Q9D6F9, P12970, P59999, P19246	71	778	18541	2.3496	1	0.543951	0.537456
GOTERM_BP_ALL	GO:0044089~positive regulation of cellular component biogenesis	6	8.10811	0.0783905	P63321, P63168, Q9CVB6, O08917, Q9R0Q6, P59999	70	662	19984	2.58748	1	1	0.987382
GOTERM_BP_ALL	GO:0032273~positive regulation of protein polymerization	3	4.05405	0.0906285	Q9CVB6, Q9R0Q6, P59999	70	146	19984	5.86614	1	1	0.987382
GOTERM_BP_ALL	GO:0051258~protein polymerization	4	5.40541	0.105118	Q9CVB6, Q9D6F9, Q9R0Q6, P59999	70	329	19984	3.47095	1	1	0.987382
GOTERM_BP_ALL	GO:0043254~regulation of protein complex assembly	5	6.75676	0.116901	Q9CVB6, E9PUL5, Q9D6F9, Q9R0Q6, P59999	70	541	19984	2.6385	1	1	0.987382
GOTERM_BP_ALL	GO:0030041~actin filament polymerization	3	4.05405	0.129385	Q9CVB6, Q9R0Q6, P59999	70	181	19984	4.73181	1	1	0.987382
GOTERM_BP_ALL	GO:0030833~regulation of actin filament polymerization	3	4.05405	0.135202	Q9CVB6, Q9R0Q6, P59999	70	186	19984	4.60461	1	1	0.987382
GOTERM_BP_ALL	GO:0032956~regulation of actin cytoskeleton organization	4	5.40541	0.147868	Q9CVB6, Q9R0Q6, Q9R0P5, P59999	70	385	19984	2.96609	1	1	0.987382
GOTERM_MF_ALL	GO:0044877~macromolecular complex binding	10	13.5135	0.162131	Q6P1F6, P63168, Q9CVB6, Q9WUM4, Q9CZ13, Q9R0Q6, Q9R0P5, Q641P0, P59999, P19246	71	1637	18541	1.59524	1	0.844193	0.834113
GOTERM_MF_ALL	GO:0032403~protein complex binding	6	8.10811	0.174548	Q9CVB6, Q9WUM4, Q9R0Q6, Q9R0P5, Q641P0, P59999	71	785	18541	1.99598	1	0.885966	0.875387
GOTERM_BP_ALL	GO:0032970~regulation of actin filament-based process	4	5.40541	0.188274	Q9CVB6, Q9R0Q6, Q9R0P5, P59999	70	433	19984	2.63728	1	1	0.987382
GOTERM_CC_ALL	GO:0044427~chromosomal part	7	9.45946	0.241816	P63168, Q9CVB6, P62141, Q9R0Q6, P59999, Q8R1Q8, Q91XV3	74	1209	21038	1.64606	1	0.575133	0.468842
GOTERM_BP_ALL	GO:0031334~positive regulation of protein complex assembly	3	4.05405	0.306948	Q9CVB6, Q9R0Q6, P59999	70	323	19984	2.65157	1	1	0.987382
GOTERM_CC_ALL	GO:0005694~chromosome	7	9.45946	0.356851	P63168, Q9CVB6, P62141, Q9R0Q6, P59999, Q8R1Q8, Q91XV3	74	1398	21038	1.42352	1	0.734147	0.598469
GOTERM_CC_ALL	GO:0098687~chromosomal region	3	4.05405	0.380947	P63168, P62141, Q8R1Q8	74	380	21038	2.24445	1	0.763828	0.622665
Annotation Cluster 15	Enrichment Score: 1.5491149649810094
Category	Term	Count	%	PValue	Genes	List Total	Pop Hits	Pop Total	Fold Enrichment	Bonferroni	Benjamini	FDR
GOTERM_BP_ALL	GO:0015980~energy derivation by oxidation of organic compounds	8	10.8108	9.00524e-05	P13707, P62141, Q9CZ13, Q9D2G2, P43024, P62897, P70404, P17665	70	307	19984	7.43937	0.204324	0.042428	0.0418762
GOTERM_BP_ALL	GO:0045333~cellular respiration	7	9.45946	0.000101116	P13707, Q9CZ13, Q9D2G2, P43024, P62897, P70404, P17665	70	216	19984	9.25185	0.226358	0.042428	0.0418762
GOTERM_CC_ALL	GO:1990204~oxidoreductase complex	4	5.40541	0.0082319	P13707, Q9CZ13, Q9D2G2, P70404	74	119	21038	9.55621	0.961805	0.0439405	0.0358199
GOTERM_BP_ALL	GO:0006734~NADH metabolic process	3	4.05405	0.0101226	P13707, Q9D2G2, P70404	70	44	19984	19.4649	1	0.337908	0.333513
GOTERM_BP_ALL	GO:0019674~NAD metabolic process	3	4.05405	0.0218637	P13707, Q9D2G2, P70404	70	66	19984	12.9766	1	0.558968	0.551697
GOTERM_BP_ALL	GO:0019752~carboxylic acid metabolic process	8	10.8108	0.0639379	P13707, Q8K2C9, Q9D2G2, Q61176, Q9JLZ3, P31324, D3Z7P3, P70404	70	1029	19984	2.21952	1	0.955227	0.942802
GOTERM_BP_ALL	GO:0043436~oxoacid metabolic process	8	10.8108	0.0915712	P13707, Q8K2C9, Q9D2G2, Q61176, Q9JLZ3, P31324, D3Z7P3, P70404	70	1122	19984	2.03555	1	1	0.987382
GOTERM_BP_ALL	GO:0006082~organic acid metabolic process	8	10.8108	0.0972618	P13707, Q8K2C9, Q9D2G2, Q61176, Q9JLZ3, P31324, D3Z7P3, P70404	70	1139	19984	2.00517	1	1	0.987382
GOTERM_BP_ALL	GO:0019362~pyridine nucleotide metabolic process	3	4.05405	0.121345	P13707, Q9D2G2, P70404	70	174	19984	4.92217	1	1	0.987382
GOTERM_BP_ALL	GO:0046496~nicotinamide nucleotide metabolic process	3	4.05405	0.121345	P13707, Q9D2G2, P70404	70	174	19984	4.92217	1	1	0.987382
GOTERM_BP_ALL	GO:0072524~pyridine-containing compound metabolic process	3	4.05405	0.131704	P13707, Q9D2G2, P70404	70	183	19984	4.68009	1	1	0.987382
GOTERM_BP_ALL	GO:0006733~oxidoreduction coenzyme metabolic process	3	4.05405	0.141078	P13707, Q9D2G2, P70404	70	191	19984	4.48407	1	1	0.987382
GOTERM_BP_ALL	GO:0051186~cofactor metabolic process	4	5.40541	0.213959	P13707, O35143, Q9D2G2, P70404	70	462	19984	2.47174	1	1	0.987382
GOTERM_BP_ALL	GO:0006732~coenzyme metabolic process	3	4.05405	0.371245	P13707, Q9D2G2, P70404	70	374	19984	2.28999	1	1	0.987382
Annotation Cluster 16	Enrichment Score: 1.5198127389672154
Category	Term	Count	%	PValue	Genes	List Total	Pop Hits	Pop Total	Fold Enrichment	Bonferroni	Benjamini	FDR
GOTERM_BP_ALL	GO:1901698~response to nitrogen compound	13	17.5676	0.00163185	Q6P1F6, P08228, P13707, O08917, Q61176, P31324, Q9Z0X1, Q9WUC3, Q9CVB6, P08113, P61027, Q9CZ13, P61982	70	1311	19984	2.8309	0.984157	0.153334	0.151339
GOTERM_BP_ALL	GO:1901699~cellular response to nitrogen compound	10	13.5135	0.00304888	P13707, Q9Z0X1, Q9WUC3, P08228, Q9CVB6, O08917, P08113, P61027, P61982, Q61176	70	875	19984	3.26269	0.999569	0.184167	0.181772
GOTERM_BP_ALL	GO:0010243~response to organonitrogen compound	11	14.8649	0.00512207	Q6P1F6, P13707, Q9Z0X1, P08228, Q9CVB6, P08113, P61027, Q9CZ13, P61982, Q61176, P31324	70	1127	19984	2.78646	0.999998	0.245183	0.241994
GOTERM_BP_ALL	GO:0014070~response to organic cyclic compound	11	14.8649	0.00870594	Q6P1F6, P13707, Q9Z0X1, P08228, Q9CVB6, P29595, O08917, P08113, G5E829, Q61176, P31324	70	1218	19984	2.57828	1	0.311084	0.307038
GOTERM_BP_ALL	GO:0071407~cellular response to organic cyclic compound	8	10.8108	0.0102635	P13707, Q9Z0X1, P08228, Q9CVB6, O08917, P08113, G5E829, Q61176	70	699	19984	3.26736	1	0.338161	0.333762
GOTERM_BP_ALL	GO:1901701~cellular response to oxygen-containing compound	12	16.2162	0.0124969	P63168, P13707, Q9Z0X1, Q9WUC3, P08228, Q9CVB6, P55012, P08113, P61027, P61982, G5E829, Q61176	70	1487	19984	2.30385	1	0.396307	0.391152
GOTERM_BP_ALL	GO:0009719~response to endogenous stimulus	14	18.9189	0.01421	Q6P1F6, P08228, P13707, Q61176, P31324, Q9Z0X1, Q9CVB6, P08113, Q91V41, P61027, Q9CZ13, P61982, G5E829, Q8R1Q8	70	1936	19984	2.06446	1	0.424126	0.418609
GOTERM_BP_ALL	GO:0071495~cellular response to endogenous stimulus	11	14.8649	0.02953	P13707, Q9Z0X1, P08228, Q9CVB6, P08113, Q91V41, P61027, P61982, G5E829, Q61176, Q8R1Q8	70	1476	19984	2.1276	1	0.681069	0.67221
GOTERM_BP_ALL	GO:0071417~cellular response to organonitrogen compound	7	9.45946	0.0399959	P13707, P08228, Q9CVB6, P08113, P61027, P61982, Q61176	70	730	19984	2.73753	1	0.768709	0.75871
GOTERM_BP_ALL	GO:0010033~response to organic substance	20	27.027	0.0786523	Q6P1F6, P08228, P13707, O08917, P29595, P55012, Q61176, P19246, P31324, P63168, Q9Z0X1, Q9WUC3, Q9CVB6, P08113, Q91V41, P61027, Q9CZ13, P61982, G5E829, Q8R1Q8	70	3977	19984	1.43568	1	1	0.987382
GOTERM_BP_ALL	GO:0046683~response to organophosphorus	3	4.05405	0.0969953	P13707, P08228, P08113	70	152	19984	5.63459	1	1	0.987382
GOTERM_BP_ALL	GO:1901700~response to oxygen-containing compound	12	16.2162	0.114523	P63168, P13707, Q9Z0X1, Q9WUC3, P08228, Q9CVB6, P55012, P08113, P61027, P61982, G5E829, Q61176	70	2136	19984	1.60385	1	1	0.987382
GOTERM_BP_ALL	GO:0071310~cellular response to organic substance	15	20.2703	0.121395	P08228, P13707, O08917, P55012, Q61176, P19246, P63168, Q9Z0X1, Q9CVB6, P08113, Q91V41, P61027, P61982, G5E829, Q8R1Q8	70	2911	19984	1.47107	1	1	0.987382
GOTERM_BP_ALL	GO:0014074~response to purine-containing compound	3	4.05405	0.131704	P13707, P08228, P08113	70	183	19984	4.68009	1	1	0.987382
GOTERM_BP_ALL	GO:0070887~cellular response to chemical stimulus	16	21.6216	0.251857	P08228, P13707, O08917, P55012, Q61176, P19246, P63168, Q9Z0X1, Q9WUC3, Q9CVB6, P08113, Q91V41, P61027, P61982, G5E829, Q8R1Q8	70	3600	19984	1.26883	1	1	0.987382
GOTERM_BP_ALL	GO:0042221~response to chemical	22	29.7297	0.286837	Q6P1F6, P08228, P13707, P28652, O08917, P29595, P55012, P06837, Q61176, P19246, P31324, P63168, Q9Z0X1, Q9WUC3, Q9CVB6, P08113, Q91V41, P61027, Q9CZ13, P61982, G5E829, Q8R1Q8	70	5354	19984	1.17308	1	1	0.987382
Annotation Cluster 17	Enrichment Score: 1.4809606940367581
Category	Term	Count	%	PValue	Genes	List Total	Pop Hits	Pop Total	Fold Enrichment	Bonferroni	Benjamini	FDR
GOTERM_BP_ALL	GO:1901606~alpha-amino acid catabolic process	4	5.40541	0.00434622	Q9D2G2, Q61176, Q9JLZ3, D3Z7P3	70	95	19984	12.0205	0.999984	0.225028	0.222101
GOTERM_BP_ALL	GO:0009063~cellular amino acid catabolic process	4	5.40541	0.0063698	Q9D2G2, Q61176, Q9JLZ3, D3Z7P3	70	109	19984	10.4765	1	0.270366	0.266849
GOTERM_BP_ALL	GO:0044712~single-organism catabolic process	10	13.5135	0.00706368	Q9JM14, P13707, Q9R0P3, P60521, P08113, O35143, Q9D2G2, Q61176, Q9JLZ3, D3Z7P3	70	996	19984	2.86632	1	0.276538	0.272941
GOTERM_BP_ALL	GO:1901565~organonitrogen compound catabolic process	5	6.75676	0.0314023	Q9JM14, Q9D2G2, Q61176, Q9JLZ3, D3Z7P3	70	345	19984	4.13747	1	0.698839	0.689749
GOTERM_BP_ALL	GO:1901605~alpha-amino acid metabolic process	4	5.40541	0.0405751	Q9D2G2, Q61176, Q9JLZ3, D3Z7P3	70	220	19984	5.19065	1	0.770327	0.760307
GOTERM_BP_ALL	GO:0044282~small molecule catabolic process	5	6.75676	0.0406874	Q9R0P3, Q9D2G2, Q61176, Q9JLZ3, D3Z7P3	70	375	19984	3.80648	1	0.770327	0.760307
GOTERM_BP_ALL	GO:0046395~carboxylic acid catabolic process	4	5.40541	0.0593069	Q9D2G2, Q61176, Q9JLZ3, D3Z7P3	70	257	19984	4.44336	1	0.922854	0.91085
GOTERM_BP_ALL	GO:0016054~organic acid catabolic process	4	5.40541	0.0593069	Q9D2G2, Q61176, Q9JLZ3, D3Z7P3	70	257	19984	4.44336	1	0.922854	0.91085
GOTERM_BP_ALL	GO:0019752~carboxylic acid metabolic process	8	10.8108	0.0639379	P13707, Q8K2C9, Q9D2G2, Q61176, Q9JLZ3, P31324, D3Z7P3, P70404	70	1029	19984	2.21952	1	0.955227	0.942802
GOTERM_BP_ALL	GO:0006520~cellular amino acid metabolic process	4	5.40541	0.08334	Q9D2G2, Q61176, Q9JLZ3, D3Z7P3	70	297	19984	3.84493	1	1	0.987382
GOTERM_BP_ALL	GO:0043436~oxoacid metabolic process	8	10.8108	0.0915712	P13707, Q8K2C9, Q9D2G2, Q61176, Q9JLZ3, P31324, D3Z7P3, P70404	70	1122	19984	2.03555	1	1	0.987382
GOTERM_BP_ALL	GO:0006082~organic acid metabolic process	8	10.8108	0.0972618	P13707, Q8K2C9, Q9D2G2, Q61176, Q9JLZ3, P31324, D3Z7P3, P70404	70	1139	19984	2.00517	1	1	0.987382
Annotation Cluster 18	Enrichment Score: 1.4029582257141293
Category	Term	Count	%	PValue	Genes	List Total	Pop Hits	Pop Total	Fold Enrichment	Bonferroni	Benjamini	FDR
GOTERM_BP_ALL	GO:0009117~nucleotide metabolic process	11	14.8649	7.16965e-05	Q9JM14, Q61016, P13707, O55126, O35143, Q9CZ13, Q9D2G2, P43024, P62897, P70404, P17665	70	647	19984	4.8537	0.166376	0.042428	0.0418762
GOTERM_BP_ALL	GO:0006753~nucleoside phosphate metabolic process	11	14.8649	7.83938e-05	Q9JM14, Q61016, P13707, O55126, O35143, Q9CZ13, Q9D2G2, P43024, P62897, P70404, P17665	70	654	19984	4.80175	0.180427	0.042428	0.0418762
GOTERM_BP_ALL	GO:0055086~nucleobase-containing small molecule metabolic process	11	14.8649	0.000117622	Q9JM14, Q61016, P13707, O55126, O35143, Q9CZ13, Q9D2G2, P43024, P62897, P70404, P17665	70	687	19984	4.5711	0.2581	0.042428	0.0418762
GOTERM_BP_ALL	GO:0019637~organophosphate metabolic process	12	16.2162	0.0014085	Q9JM14, Q61016, P13707, O55126, O35143, Q9CZ13, Q9D2G2, P30275, P43024, P62897, P70404, P17665	70	1112	19984	3.08078	0.972049	0.151228	0.149261
GOTERM_BP_ALL	GO:0006807~nitrogen compound metabolic process	30	40.5405	0.210178	Q61016, P13707, P29595, Q9QXV0, Q61176, P12970, Q68ED7, P70404, Q9JM14, P63168, P63323, Q8K2C9, O54983, P61089, Q9CZ13, Q9JLZ3, P62897, Q91XV3, P08228, O08917, O35143, P30275, D3Z7P3, P17665, Q9Z0X1, O54774, O55126, P08113, Q9D2G2, P43024	70	7326	19984	1.16907	1	1	0.987382
GOTERM_BP_ALL	GO:0034641~cellular nitrogen compound metabolic process	26	35.1351	0.438466	Q61016, P13707, P29595, Q9QXV0, Q61176, P12970, Q68ED7, P70404, Q9JM14, P63168, P63323, O54983, P61089, Q9CZ13, P62897, Q91XV3, P08228, O08917, O35143, P17665, Q9Z0X1, O54774, O55126, P08113, Q9D2G2, P43024	70	6933	19984	1.07062	1	1	0.987382
GOTERM_BP_ALL	GO:0044238~primary metabolic process	39	52.7027	0.62994	Q6P1F6, Q61016, P13707, P29595, P99026, Q9QXV0, Q61176, P12970, P53702, Q68ED7, P70404, Q9JM14, P45878, P63323, Q8K2C9, O54983, P61089, Q6PGE7, Q9CZ13, Q9JLZ3, P62897, Q91XV3, P08228, P28652, O08917, O35143, Q9WUM4, D3Z7P3, P31324, P17665, Q9Z0X1, O54774, O55126, Q80XN0, P62141, P08113, P60521, Q9D2G2, P43024	70	11251	19984	0.989596	1	1	0.987382
GOTERM_BP_ALL	GO:1901360~organic cyclic compound metabolic process	22	29.7297	0.674691	Q61016, P08228, P13707, O08917, P29595, O35143, P12970, Q68ED7, P70404, P17665, Q9JM14, Q9Z0X1, O54774, O55126, O54983, P61089, Q80XN0, Q9CZ13, Q9D2G2, P43024, P62897, Q91XV3	70	6460	19984	0.972242	1	1	0.987382
GOTERM_BP_ALL	GO:0006139~nucleobase-containing compound metabolic process	20	27.027	0.710477	Q61016, P13707, O08917, P29595, O35143, P12970, Q68ED7, P70404, P17665, Q9JM14, Q9Z0X1, O54774, O55126, O54983, P61089, Q9CZ13, Q9D2G2, P43024, P62897, Q91XV3	70	5982	19984	0.954482	1	1	0.987382
GOTERM_BP_ALL	GO:0046483~heterocycle metabolic process	20	27.027	0.753674	Q61016, P13707, O08917, P29595, O35143, P12970, Q68ED7, P70404, P17665, Q9JM14, Q9Z0X1, O54774, O55126, O54983, P61089, Q9CZ13, Q9D2G2, P43024, P62897, Q91XV3	70	6128	19984	0.931742	1	1	0.987382
GOTERM_BP_ALL	GO:0006725~cellular aromatic compound metabolic process	20	27.027	0.776712	Q61016, P13707, O08917, P29595, O35143, P12970, Q68ED7, P70404, P17665, Q9JM14, Q9Z0X1, O54774, O55126, O54983, P61089, Q9CZ13, Q9D2G2, P43024, P62897, Q91XV3	70	6212	19984	0.919143	1	1	0.987382
GOTERM_BP_ALL	GO:0051171~regulation of nitrogen compound metabolic process	12	16.2162	0.962843	Q61016, P63168, P13707, Q9Z0X1, O54774, O54983, P29595, P61089, O08917, O35143, Q68ED7, Q91XV3	70	4811	19984	0.712082	1	1	0.987382
Annotation Cluster 19	Enrichment Score: 1.3164273486761937
Category	Term	Count	%	PValue	Genes	List Total	Pop Hits	Pop Total	Fold Enrichment	Bonferroni	Benjamini	FDR
GOTERM_CC_ALL	GO:0098793~presynapse	15	20.2703	4.2614e-07	Q9WTT4, O08917, E9PUL5, Q62419, P06837, P12970, P57746, P63323, O54774, Q9CVB6, Q6PGE7, Q91V41, P61027, P61982, G5E829	74	784	21038	5.43936	0.000168311	1.56074e-05	1.2723e-05
GOTERM_CC_ALL	GO:0030658~transport vesicle membrane	8	10.8108	1.59061e-05	Q9WTT4, E9PUL5, Q6PGE7, Q91V41, P61027, G5E829, P60761, P57746	74	232	21038	9.80336	0.00626325	0.00027317	0.000222685
GOTERM_CC_ALL	GO:0099501~exocytic vesicle membrane	7	9.45946	1.90024e-05	Q9WTT4, E9PUL5, Q6PGE7, Q91V41, P61027, G5E829, P57746	74	159	21038	12.5162	0.00747791	0.000281988	0.000229874
GOTERM_CC_ALL	GO:0030672~synaptic vesicle membrane	7	9.45946	1.90024e-05	Q9WTT4, E9PUL5, Q6PGE7, Q91V41, P61027, G5E829, P57746	74	159	21038	12.5162	0.00747791	0.000281988	0.000229874
GOTERM_CC_ALL	GO:0030659~cytoplasmic vesicle membrane	10	13.5135	0.000106376	Q9WTT4, P63321, E9PUL5, P55012, Q6PGE7, Q91V41, P61027, G5E829, P60761, P57746	74	543	21038	5.23568	0.0411501	0.00131308	0.00107041
GOTERM_CC_ALL	GO:0044433~cytoplasmic vesicle part	13	17.5676	0.000132404	Q9WTT4, E9PUL5, P55012, Q62419, Q9WUM4, P57746, P63321, O54774, Q6PGE7, Q91V41, P61027, G5E829, P60761	74	982	21038	3.76361	0.0509587	0.00158483	0.00129194
GOTERM_CC_ALL	GO:0012506~vesicle membrane	10	13.5135	0.000155325	Q9WTT4, P63321, E9PUL5, P55012, Q6PGE7, Q91V41, P61027, G5E829, P60761, P57746	74	571	21038	4.97894	0.0595138	0.00174483	0.00142236
GOTERM_CC_ALL	GO:0099503~secretory vesicle	11	14.8649	0.000271622	Q9WTT4, P63168, P08228, Q9CVB6, E9PUL5, Q9QXV0, Q6PGE7, Q91V41, P61027, G5E829, P57746	74	756	21038	4.1366	0.101748	0.00275104	0.00224262
GOTERM_CC_ALL	GO:0008021~synaptic vesicle	7	9.45946	0.000401371	Q9WTT4, E9PUL5, Q6PGE7, Q91V41, P61027, G5E829, P57746	74	277	21038	7.18441	0.14664	0.00386687	0.00315223
GOTERM_CC_ALL	GO:0098588~bounding membrane of organelle	17	22.973	0.000463098	Q9WTT4, P28652, E9PUL5, Q62419, Q80VP0, Q9WUM4, Q61176, P57746, Q9Z0X1, O54774, O55126, Q6PGE7, P60521, Q91V41, P61027, G5E829, P60761	74	1836	21038	2.63238	0.167204	0.00415736	0.00338904
GOTERM_CC_ALL	GO:0070382~exocytic vesicle	7	9.45946	0.000590004	Q9WTT4, E9PUL5, Q6PGE7, Q91V41, P61027, G5E829, P57746	74	298	21038	6.67812	0.207942	0.00495855	0.00404216
GOTERM_CC_ALL	GO:0030133~transport vesicle	8	10.8108	0.00112794	Q9WTT4, E9PUL5, Q6PGE7, Q91V41, P61027, G5E829, P60761, P57746	74	464	21038	4.90168	0.359682	0.00909262	0.00741221
GOTERM_CC_ALL	GO:0098563~intrinsic component of synaptic vesicle membrane	4	5.40541	0.00150047	Q9WTT4, Q91V41, P61027, G5E829	74	65	21038	17.4952	0.447405	0.0113978	0.00929136
GOTERM_MF_ALL	GO:0022853~active ion transmembrane transporter activity	5	6.75676	0.00179358	Q9WTT4, P55012, Q6PGE7, G5E829, P57746	71	137	18541	9.53069	0.451949	0.102526	0.101302
UP_KW_CELLULAR_COMPONENT	KW-0968~Cytoplasmic vesicle	9	12.1622	0.00526655	Q9WTT4, E9PUL5, Q9R0P3, P60521, Q91V41, Q80VP0, P61027, G5E829, P57746	71	685	17833	3.30003	0.132876	0.0236995	0.0201885
GOTERM_BP_ALL	GO:0016050~vesicle organization	6	8.10811	0.0071212	Q9WTT4, O54774, E9PUL5, Q91V41, Q9WUM4, P57746	70	349	19984	4.90806	1	0.276538	0.272941
UP_KW_BIOLOGICAL_PROCESS	KW-0813~Transport	14	18.9189	0.00983176	Q9WTT4, P55012, P57746, P63168, O54774, P62073, Q6PGE7, P60521, Q91V41, P61027, Q9CZ13, G5E829, P62897, Q8R1Q8	37	2011	10827	2.03715	0.365234	0.452261	0.452261
GOTERM_MF_ALL	GO:0019829~cation-transporting ATPase activity	3	4.05405	0.0287723	Q9WTT4, G5E829, P57746	71	70	18541	11.1918	0.999943	0.543951	0.537456
GOTERM_MF_ALL	GO:0042625~ATPase coupled ion transmembrane transporter activity	3	4.05405	0.0310851	Q9WTT4, G5E829, P57746	71	73	18541	10.7318	0.999975	0.543951	0.537456
GOTERM_CC_ALL	GO:0097060~synaptic membrane	6	8.10811	0.0351943	P63321, E9PUL5, O55125, Q6PGE7, G5E829, P60761	74	523	21038	3.26154	0.999999	0.1562	0.127332
GOTERM_MF_ALL	GO:0015077~monovalent inorganic cation transmembrane transporter activity	5	6.75676	0.040701	Q9WTT4, P55012, Q6PGE7, P43024, P57746	71	343	18541	3.80672	0.999999	0.543951	0.537456
GOTERM_MF_ALL	GO:0017111~nucleoside-triphosphatase activity	8	10.8108	0.0437835	Q9WTT4, P63321, P08113, Q91V41, P61027, G5E829, Q8R1Q8, P57746	71	863	18541	2.42077	1	0.543951	0.537456
GOTERM_MF_ALL	GO:0022890~inorganic cation transmembrane transporter activity	6	8.10811	0.0471881	Q9WTT4, P55012, Q6PGE7, G5E829, P43024, P57746	71	522	18541	3.00162	1	0.543951	0.537456
GOTERM_MF_ALL	GO:0015078~hydrogen ion transmembrane transporter activity	3	4.05405	0.0548892	Q9WTT4, P43024, P57746	71	100	18541	7.83423	1	0.543951	0.537456
GOTERM_MF_ALL	GO:0016462~pyrophosphatase activity	8	10.8108	0.0580512	Q9WTT4, P63321, P08113, Q91V41, P61027, G5E829, Q8R1Q8, P57746	71	920	18541	2.27079	1	0.543951	0.537456
GOTERM_MF_ALL	GO:0022804~active transmembrane transporter activity	5	6.75676	0.0580952	Q9WTT4, P55012, Q6PGE7, G5E829, P57746	71	386	18541	3.38265	1	0.543951	0.537456
GOTERM_MF_ALL	GO:0016817~hydrolase activity, acting on acid anhydrides	8	10.8108	0.058599	Q9WTT4, P63321, P08113, Q91V41, P61027, G5E829, Q8R1Q8, P57746	71	922	18541	2.26586	1	0.543951	0.537456
GOTERM_MF_ALL	GO:0016818~hydrolase activity, acting on acid anhydrides, in phosphorus-containing anhydrides	8	10.8108	0.058599	Q9WTT4, P63321, P08113, Q91V41, P61027, G5E829, Q8R1Q8, P57746	71	922	18541	2.26586	1	0.543951	0.537456
GOTERM_CC_ALL	GO:0031300~intrinsic component of organelle membrane	4	5.40541	0.0699426	Q9WTT4, Q91V41, P61027, G5E829	74	274	21038	4.15033	1	0.251158	0.204741
KEGG_PATHWAY	mmu04721:Synaptic vesicle cycle	3	4.05405	0.0702552	Q9WTT4, Q6PGE7, P57746	52	77	9011	6.7515	0.999988	0.547991	0.523401
GOTERM_BP_ALL	GO:0030004~cellular monovalent inorganic cation homeostasis	3	4.05405	0.0723525	Q9WTT4, P55012, P57746	70	128	19984	6.69107	1	1	0.987382
GOTERM_MF_ALL	GO:0016820~hydrolase activity, acting on acid anhydrides, catalyzing transmembrane movement of substances	3	4.05405	0.0809865	Q9WTT4, G5E829, P57746	71	125	18541	6.26738	1	0.570382	0.563572
GOTERM_MF_ALL	GO:0042626~ATPase activity, coupled to transmembrane movement of substances	3	4.05405	0.0809865	Q9WTT4, G5E829, P57746	71	125	18541	6.26738	1	0.570382	0.563572
GOTERM_MF_ALL	GO:0015405~P-P-bond-hydrolysis-driven transmembrane transporter activity	3	4.05405	0.083215	Q9WTT4, G5E829, P57746	71	127	18541	6.16868	1	0.570382	0.563572
GOTERM_MF_ALL	GO:0015399~primary active transmembrane transporter activity	3	4.05405	0.0843364	Q9WTT4, G5E829, P57746	71	128	18541	6.12049	1	0.570382	0.563572
GOTERM_MF_ALL	GO:0043492~ATPase activity, coupled to movement of substances	3	4.05405	0.0854624	Q9WTT4, G5E829, P57746	71	129	18541	6.07304	1	0.570382	0.563572
GOTERM_MF_ALL	GO:0008324~cation transmembrane transporter activity	6	8.10811	0.0949305	Q9WTT4, P55012, Q6PGE7, G5E829, P43024, P57746	71	642	18541	2.44057	1	0.599561	0.592402
GOTERM_BP_ALL	GO:0050801~ion homeostasis	7	9.45946	0.107326	Q9WTT4, P08228, O54774, P55012, G5E829, D3Z7P3, P57746	70	945	19984	2.11471	1	1	0.987382
GOTERM_BP_ALL	GO:0048878~chemical homeostasis	9	12.1622	0.109488	Q9WTT4, P63168, P08228, O54774, Q8K2C9, P55012, G5E829, D3Z7P3, P57746	70	1403	19984	1.83134	1	1	0.987382
GOTERM_BP_ALL	GO:0006865~amino acid transport	3	4.05405	0.124775	P55012, Q6PGE7, Q61176	70	177	19984	4.83874	1	1	0.987382
GOTERM_BP_ALL	GO:0055067~monovalent inorganic cation homeostasis	3	4.05405	0.132868	Q9WTT4, P55012, P57746	70	184	19984	4.65466	1	1	0.987382
GOTERM_MF_ALL	GO:0016787~hydrolase activity	15	20.2703	0.134248	Q9WTT4, P99026, Q9R0P3, Q61176, D3Z7P3, P57746, Q9JM14, P63321, P62141, Q8R164, P08113, Q91V41, P61027, G5E829, Q8R1Q8	71	2707	18541	1.44703	1	0.725371	0.71671
GOTERM_BP_ALL	GO:0006812~cation transport	8	10.8108	0.134626	Q9WTT4, P28652, O54774, O55126, P55012, Q6PGE7, G5E829, Q61176	70	1239	19984	1.84333	1	1	0.987382
GOTERM_BP_ALL	GO:0007568~aging	4	5.40541	0.174482	P08228, P55012, G5E829, Q61176	70	417	19984	2.73847	1	1	0.987382
GOTERM_BP_ALL	GO:0098655~cation transmembrane transport	6	8.10811	0.17837	Q9WTT4, O55126, P55012, Q6PGE7, G5E829, Q61176	70	865	19984	1.98025	1	1	0.987382
GOTERM_BP_ALL	GO:0098656~anion transmembrane transport	3	4.05405	0.179839	P55012, Q6PGE7, Q61176	70	223	19984	3.84061	1	1	0.987382
GOTERM_BP_ALL	GO:0055085~transmembrane transport	8	10.8108	0.203071	Q9WTT4, Q9Z0X1, O55126, P62073, P55012, Q6PGE7, G5E829, Q61176	70	1391	19984	1.6419	1	1	0.987382
GOTERM_BP_ALL	GO:0042592~homeostatic process	11	14.8649	0.206094	Q9WTT4, P63168, P08228, O54774, Q8K2C9, P55012, O35143, G5E829, D3Z7P3, Q68ED7, P57746	70	2155	19984	1.45724	1	1	0.987382
GOTERM_MF_ALL	GO:0016887~ATPase activity	4	5.40541	0.209529	Q9WTT4, P08113, G5E829, P57746	71	418	18541	2.49896	1	0.974891	0.963251
GOTERM_CC_ALL	GO:0042734~presynaptic membrane	3	4.05405	0.213982	E9PUL5, Q6PGE7, G5E829	74	249	21038	3.42527	1	0.531232	0.433055
GOTERM_BP_ALL	GO:0030001~metal ion transport	6	8.10811	0.219544	P28652, O54774, O55126, P55012, Q6PGE7, G5E829	70	933	19984	1.83592	1	1	0.987382
GOTERM_MF_ALL	GO:0015075~ion transmembrane transporter activity	6	8.10811	0.227667	Q9WTT4, P55012, Q6PGE7, G5E829, P43024, P57746	71	865	18541	1.81138	1	1	0.991018
GOTERM_MF_ALL	GO:0022892~substrate-specific transporter activity	7	9.45946	0.228412	Q9WTT4, P62073, P55012, Q6PGE7, G5E829, P43024, P57746	71	1090	18541	1.67705	1	1	0.991018
GOTERM_BP_ALL	GO:0055082~cellular chemical homeostasis	6	8.10811	0.23348	Q9WTT4, P63168, P08228, P55012, G5E829, P57746	70	955	19984	1.79363	1	1	0.987382
GOTERM_MF_ALL	GO:0042623~ATPase activity, coupled	3	4.05405	0.23921	Q9WTT4, G5E829, P57746	71	247	18541	3.17175	1	1	0.991018
GOTERM_BP_ALL	GO:0070838~divalent metal ion transport	4	5.40541	0.24775	P28652, O54774, O55126, G5E829	70	499	19984	2.28846	1	1	0.987382
GOTERM_BP_ALL	GO:0072511~divalent inorganic cation transport	4	5.40541	0.25053	P28652, O54774, O55126, G5E829	70	502	19984	2.27479	1	1	0.987382
GOTERM_BP_ALL	GO:0098662~inorganic cation transmembrane transport	5	6.75676	0.253725	Q9WTT4, O55126, P55012, Q6PGE7, G5E829	70	742	19984	1.92376	1	1	0.987382
GOTERM_BP_ALL	GO:0030003~cellular cation homeostasis	5	6.75676	0.254484	Q9WTT4, P08228, P55012, G5E829, P57746	70	743	19984	1.92117	1	1	0.987382
GOTERM_BP_ALL	GO:0006811~ion transport	9	12.1622	0.265737	Q9WTT4, P28652, O54774, O55126, P55012, Q6PGE7, G5E829, Q61176, P57746	70	1771	19984	1.4508	1	1	0.987382
GOTERM_BP_ALL	GO:0006873~cellular ion homeostasis	5	6.75676	0.268221	Q9WTT4, P08228, P55012, G5E829, P57746	70	761	19984	1.87573	1	1	0.987382
GOTERM_MF_ALL	GO:0022891~substrate-specific transmembrane transporter activity	6	8.10811	0.275466	Q9WTT4, P55012, Q6PGE7, G5E829, P43024, P57746	71	932	18541	1.68116	1	1	0.991018
GOTERM_BP_ALL	GO:0034220~ion transmembrane transport	6	8.10811	0.29898	Q9WTT4, O55126, P55012, Q6PGE7, G5E829, Q61176	70	1054	19984	1.62516	1	1	0.987382
GOTERM_BP_ALL	GO:0019725~cellular homeostasis	6	8.10811	0.29898	Q9WTT4, P63168, P08228, P55012, G5E829, P57746	70	1054	19984	1.62516	1	1	0.987382
GOTERM_BP_ALL	GO:0098660~inorganic ion transmembrane transport	5	6.75676	0.305478	Q9WTT4, O55126, P55012, Q6PGE7, G5E829	70	809	19984	1.76444	1	1	0.987382
GOTERM_MF_ALL	GO:0005215~transporter activity	7	9.45946	0.305984	Q9WTT4, P62073, P55012, Q6PGE7, G5E829, P43024, P57746	71	1210	18541	1.51073	1	1	0.991018
GOTERM_BP_ALL	GO:0055080~cation homeostasis	5	6.75676	0.338566	Q9WTT4, P08228, P55012, G5E829, P57746	70	851	19984	1.67735	1	1	0.987382
UP_KW_BIOLOGICAL_PROCESS	KW-0406~Ion transport	4	5.40541	0.345033	Q9WTT4, P55012, G5E829, P57746	37	625	10827	1.87278	1	1	1
GOTERM_BP_ALL	GO:0098771~inorganic ion homeostasis	5	6.75676	0.349648	Q9WTT4, P08228, P55012, G5E829, P57746	70	865	19984	1.65021	1	1	0.987382
GOTERM_MF_ALL	GO:0022857~transmembrane transporter activity	6	8.10811	0.367672	Q9WTT4, P55012, Q6PGE7, G5E829, P43024, P57746	71	1055	18541	1.48516	1	1	0.991018
GOTERM_BP_ALL	GO:0046942~carboxylic acid transport	3	4.05405	0.376202	P55012, Q6PGE7, Q61176	70	378	19984	2.26576	1	1	0.987382
GOTERM_BP_ALL	GO:0043270~positive regulation of ion transport	3	4.05405	0.376202	O55126, P55012, G5E829	70	378	19984	2.26576	1	1	0.987382
GOTERM_BP_ALL	GO:0015849~organic acid transport	3	4.05405	0.37991	P55012, Q6PGE7, Q61176	70	381	19984	2.24792	1	1	0.987382
GOTERM_BP_ALL	GO:0006816~calcium ion transport	3	4.05405	0.457759	P28652, O55126, G5E829	70	446	19984	1.92031	1	1	0.987382
GOTERM_MF_ALL	GO:0046873~metal ion transmembrane transporter activity	3	4.05405	0.484086	P55012, Q6PGE7, G5E829	71	429	18541	1.82616	1	1	0.991018
GOTERM_BP_ALL	GO:0060249~anatomical structure homeostasis	3	4.05405	0.518108	Q9WTT4, P08228, P57746	70	500	19984	1.71291	1	1	0.987382
GOTERM_BP_ALL	GO:0015711~organic anion transport	3	4.05405	0.526674	P55012, Q6PGE7, Q61176	70	508	19984	1.68594	1	1	0.987382
GOTERM_BP_ALL	GO:0043269~regulation of ion transport	4	5.40541	0.541578	O55126, P55012, G5E829, Q61176	70	819	19984	1.39431	1	1	0.987382
GOTERM_BP_ALL	GO:0015672~monovalent inorganic cation transport	3	4.05405	0.571965	Q9WTT4, P55012, Q6PGE7	70	552	19984	1.55155	1	1	0.987382
GOTERM_BP_ALL	GO:0006820~anion transport	3	4.05405	0.660658	P55012, Q6PGE7, Q61176	70	649	19984	1.31966	1	1	0.987382
GOTERM_BP_ALL	GO:0006875~cellular metal ion homeostasis	3	4.05405	0.670565	P08228, P55012, G5E829	70	661	19984	1.2957	1	1	0.987382
GOTERM_BP_ALL	GO:0055065~metal ion homeostasis	3	4.05405	0.745058	P08228, P55012, G5E829	70	762	19984	1.12396	1	1	0.987382
GOTERM_CC_ALL	GO:0005887~integral component of plasma membrane	4	5.40541	0.914597	E9PUL5, Q62283, Q6PGE7, G5E829	74	1559	21038	0.729435	1	1	0.914597
GOTERM_CC_ALL	GO:0031226~intrinsic component of plasma membrane	4	5.40541	0.932053	E9PUL5, Q62283, Q6PGE7, G5E829	74	1646	21038	0.69088	1	1	0.932053
Annotation Cluster 20	Enrichment Score: 1.3077486186605232
Category	Term	Count	%	PValue	Genes	List Total	Pop Hits	Pop Total	Fold Enrichment	Bonferroni	Benjamini	FDR
GOTERM_CC_ALL	GO:0015629~actin cytoskeleton	7	9.45946	0.0103664	Q9CVB6, O08917, Q62419, Q9WUM4, Q9R0Q6, Q9R0P5, P59999	74	532	21038	3.74075	0.983692	0.0525357	0.0428266
GOTERM_BP_ALL	GO:0022411~cellular component disassembly	6	8.10811	0.0108345	Q9CVB6, O08917, Q62419, P60521, O35143, Q9R0P5	70	387	19984	4.42614	1	0.347938	0.343412
GOTERM_BP_ALL	GO:0051261~protein depolymerization	3	4.05405	0.0743175	Q9CVB6, Q62419, Q9R0P5	70	130	19984	6.58813	1	1	0.987382
GOTERM_BP_ALL	GO:0043624~cellular protein complex disassembly	3	4.05405	0.0927365	Q9CVB6, Q62419, Q9R0P5	70	148	19984	5.78687	1	1	0.987382
GOTERM_BP_ALL	GO:0043241~protein complex disassembly	3	4.05405	0.115684	Q9CVB6, Q62419, Q9R0P5	70	169	19984	5.06779	1	1	0.987382
GOTERM_BP_ALL	GO:0032984~macromolecular complex disassembly	3	4.05405	0.159022	Q9CVB6, Q62419, Q9R0P5	70	206	19984	4.15756	1	1	0.987382
Annotation Cluster 21	Enrichment Score: 1.2811188158181395
Category	Term	Count	%	PValue	Genes	List Total	Pop Hits	Pop Total	Fold Enrichment	Bonferroni	Benjamini	FDR
UP_KW_DOMAIN	KW-0853~WD repeat	4	5.40541	0.0294624	Q6P1F6, Q9WUM4, Q9R0Q6, Q8BQM8	38	269	14765	5.77773	0.301529	0.176774	0.176774
UP_SEQ_FEATURE	REPEAT:WD 5	4	5.40541	0.0304968	Q6P1F6, Q9WUM4, Q9R0Q6, Q8BQM8	69	222	22270	5.81538	0.999971	1	1
SMART	SM00320:WD40	4	5.40541	0.0355159	Q6P1F6, Q9WUM4, Q9R0Q6, Q8BQM8	30	267	10615	5.30087	0.707563	1	1
UP_SEQ_FEATURE	REPEAT:WD 4	4	5.40541	0.035969	Q6P1F6, Q9WUM4, Q9R0Q6, Q8BQM8	69	237	22270	5.44732	0.999996	1	1
UP_SEQ_FEATURE	REPEAT:WD 3	4	5.40541	0.0402827	Q6P1F6, Q9WUM4, Q9R0Q6, Q8BQM8	69	248	22270	5.2057	0.999999	1	1
UP_SEQ_FEATURE	REPEAT:WD 1	4	5.40541	0.0419137	Q6P1F6, Q9WUM4, Q9R0Q6, Q8BQM8	69	252	22270	5.12307	0.999999	1	1
UP_SEQ_FEATURE	REPEAT:WD 2	4	5.40541	0.0419137	Q6P1F6, Q9WUM4, Q9R0Q6, Q8BQM8	69	252	22270	5.12307	0.999999	1	1
INTERPRO	IPR001680:WD40 repeat	4	5.40541	0.0685512	Q6P1F6, Q9WUM4, Q9R0Q6, Q8BQM8	74	268	20753	4.18576	0.999999	1	1
UP_SEQ_FEATURE	REPEAT:WD	3	4.05405	0.107717	Q9WUM4, Q9R0Q6, Q8BQM8	69	183	22270	5.29104	1	1	1
UP_SEQ_FEATURE	REPEAT:WD 6	3	4.05405	0.108695	Q6P1F6, Q9R0Q6, Q8BQM8	69	184	22270	5.26229	1	1	1
INTERPRO	IPR015943:WD40/YVTN repeat-like-containing domain	4	5.40541	0.124017	Q6P1F6, Q9WUM4, Q9R0Q6, Q8BQM8	74	348	20753	3.22352	1	1	1
Annotation Cluster 22	Enrichment Score: 1.2530902653061835
Category	Term	Count	%	PValue	Genes	List Total	Pop Hits	Pop Total	Fold Enrichment	Bonferroni	Benjamini	FDR
GOTERM_CC_ALL	GO:0030424~axon	8	10.8108	0.0098532	P63168, P08228, Q99PJ0, O54774, Q9D6F9, P06837, P60761, P19246	74	689	21038	3.30098	0.979986	0.0518935	0.0423031
GOTERM_CC_ALL	GO:1904115~axon cytoplasm	3	4.05405	0.0202367	P63168, P08228, O54774	74	63	21038	13.538	0.999689	0.0986852	0.0804471
GOTERM_CC_ALL	GO:0099568~cytoplasmic region	6	8.10811	0.0207404	P63168, P08228, O54774, O08917, Q9WUM4, Q9R0P5	74	454	21038	3.75723	0.999746	0.0999079	0.0814439
GOTERM_BP_ALL	GO:0007018~microtubule-based movement	5	6.75676	0.0262444	P63168, P08228, O54774, P19246, Q8R1Q8	70	326	19984	4.37862	1	0.622263	0.614169
GOTERM_CC_ALL	GO:0032838~cell projection cytoplasm	3	4.05405	0.0533276	P63168, P08228, O54774	74	107	21038	7.97095	1	0.210644	0.171715
GOTERM_CC_ALL	GO:0033267~axon part	4	5.40541	0.0760672	P63168, P08228, O54774, Q9D6F9	74	284	21038	4.00419	1	0.263566	0.214856
GOTERM_BP_ALL	GO:1902582~single-organism intracellular transport	7	9.45946	0.0787727	P63168, Q9Z0X1, P08228, O54774, P62073, E9PUL5, Q62419	70	868	19984	2.3023	1	1	0.987382
GOTERM_BP_ALL	GO:0010970~transport along microtubule	3	4.05405	0.123629	P63168, P08228, O54774	70	176	19984	4.86623	1	1	0.987382
GOTERM_BP_ALL	GO:0099111~microtubule-based transport	3	4.05405	0.124775	P63168, P08228, O54774	70	177	19984	4.83874	1	1	0.987382
GOTERM_BP_ALL	GO:0030705~cytoskeleton-dependent intracellular transport	3	4.05405	0.162661	P63168, P08228, O54774	70	209	19984	4.09788	1	1	0.987382
GOTERM_BP_ALL	GO:0007017~microtubule-based process	6	8.10811	0.188963	P63168, P08228, O54774, Q9D6F9, P19246, Q8R1Q8	70	883	19984	1.93988	1	1	0.987382
Annotation Cluster 23	Enrichment Score: 1.048034574507505
Category	Term	Count	%	PValue	Genes	List Total	Pop Hits	Pop Total	Fold Enrichment	Bonferroni	Benjamini	FDR
GOTERM_CC_ALL	GO:0016020~membrane	51	68.9189	0.0036567	Q9WTT4, Q62283, P12970, E9PVD3, Q68ED7, P63321, P63168, Q8K2C9, Q9CVB6, P62073, Q6PGE7, P61027, Q9CZ13, Q61885, Q9JKC6, P28652, O08917, Q62419, Q9R0Q6, P30275, P31324, Q9WUC3, O54774, Q80XN0, Q9D2G2, P43024, Q61016, E9PUL5, P06837, Q61176, P53702, P57746, P45878, Q99PJ0, G5E829, P62897, Q91XV3, P08228, P55012, Q80VP0, Q9WUM4, Q9D1T0, P17665, Q9Z0X1, O55126, P62141, O55125, P08113, Q91V41, P60521,…	74	11010	21038	1.31691	0.764735	0.0240733	0.0196243
GOTERM_CC_ALL	GO:0044425~membrane part	40	54.0541	0.0435569	Q61016, Q9WTT4, E9PUL5, P06837, Q62283, E9PVD3, P57746, P45878, P63321, Q99PJ0, Q8K2C9, Q9CVB6, P62073, Q6PGE7, P61027, Q9CZ13, G5E829, P62897, Q61885, Q9JKC6, P28652, O08917, P55012, Q80VP0, Q9WUM4, Q9D1T0, Q9R0Q6, P30275, P31324, P17665, Q9Z0X1, Q9WUC3, O54774, Q80XN0, O55125, P08113, Q91V41, P60521, P60761, P43024	74	9006	21038	1.2627	1	0.181105	0.147635
UP_KW_CELLULAR_COMPONENT	KW-0472~Membrane	38	51.3514	0.441156	Q61016, Q9WTT4, E9PUL5, P06837, Q62283, P53702, E9PVD3, P57746, P45878, P63321, Q99PJ0, Q8K2C9, P62073, Q6PGE7, P61027, Q9CZ13, G5E829, Q91XV3, Q61885, Q9JKC6, P28652, O08917, P55012, Q62419, Q80VP0, Q9WUM4, Q9D1T0, P30275, P31324, P17665, Q9Z0X1, Q9WUC3, O54774, O55126, Q80XN0, Q91V41, P60521, P43024	71	9140	17833	1.04425	1	0.974577	0.830195
GOTERM_CC_ALL	GO:0031224~intrinsic component of membrane	22	29.7297	0.914373	Q61885, Q9WTT4, Q9JKC6, P28652, E9PUL5, P55012, Q62283, Q80VP0, Q9D1T0, E9PVD3, P17665, P57746, Q9Z0X1, Q9WUC3, Q99PJ0, Q8K2C9, Q6PGE7, Q91V41, P61027, Q9CZ13, G5E829, P43024	74	7505	21038	0.833383	1	1	0.914373
Annotation Cluster 24	Enrichment Score: 1.0428341346752221
Category	Term	Count	%	PValue	Genes	List Total	Pop Hits	Pop Total	Fold Enrichment	Bonferroni	Benjamini	FDR
GOTERM_MF_ALL	GO:1901265~nucleoside phosphate binding	17	22.973	0.0080805	P13707, P28652, P30275, Q641P0, P31324, P70404, Q9JM14, P63321, Q9Z0X1, O54983, P61089, Q9D6F9, P08113, Q91V41, P61027, G5E829, Q8R1Q8	71	2235	18541	1.98631	0.933991	0.227969	0.225247
GOTERM_MF_ALL	GO:0000166~nucleotide binding	17	22.973	0.0080805	P13707, P28652, P30275, Q641P0, P31324, P70404, Q9JM14, P63321, Q9Z0X1, O54983, P61089, Q9D6F9, P08113, Q91V41, P61027, G5E829, Q8R1Q8	71	2235	18541	1.98631	0.933991	0.227969	0.225247
UP_KW_LIGAND	KW-0547~Nucleotide-binding	14	18.9189	0.0171979	P28652, P30275, Q641P0, P31324, P70404, Q9JM14, P63321, P61089, Q9D6F9, P08113, Q91V41, P61027, G5E829, Q8R1Q8	28	1810	6597	1.82238	0.305315	0.361155	0.361155
GOTERM_MF_ALL	GO:0097367~carbohydrate derivative binding	16	21.6216	0.0267155	P28652, P99026, P06837, P30275, Q641P0, P31324, P70404, P63321, Q9Z0X1, P61089, Q9D6F9, P08113, Q91V41, P61027, G5E829, Q8R1Q8	71	2343	18541	1.78329	0.999885	0.543951	0.537456
GOTERM_MF_ALL	GO:0036094~small molecule binding	17	22.973	0.0410446	P13707, P28652, P30275, Q641P0, P31324, P70404, Q9JM14, P63321, Q9Z0X1, O54983, P61089, Q9D6F9, P08113, Q91V41, P61027, G5E829, Q8R1Q8	71	2695	18541	1.64727	0.999999	0.543951	0.537456
GOTERM_MF_ALL	GO:0043168~anion binding	18	24.3243	0.0536839	P28652, P06837, Q80VP0, P30275, Q641P0, P31324, P70404, P63321, Q9Z0X1, P61089, Q80XN0, Q9D6F9, P08113, Q91V41, P61027, G5E829, P60761, Q8R1Q8	71	3015	18541	1.55905	1	0.543951	0.537456
GOTERM_MF_ALL	GO:0032555~purine ribonucleotide binding	13	17.5676	0.0593812	P28652, P30275, Q641P0, P31324, P70404, P63321, P61089, Q9D6F9, P08113, Q91V41, P61027, G5E829, Q8R1Q8	71	1946	18541	1.74452	1	0.543951	0.537456
GOTERM_MF_ALL	GO:0017076~purine nucleotide binding	13	17.5676	0.0622531	P28652, P30275, Q641P0, P31324, P70404, P63321, P61089, Q9D6F9, P08113, Q91V41, P61027, G5E829, Q8R1Q8	71	1961	18541	1.73117	1	0.543951	0.537456
GOTERM_MF_ALL	GO:0032553~ribonucleotide binding	13	17.5676	0.0630346	P28652, P30275, Q641P0, P31324, P70404, P63321, P61089, Q9D6F9, P08113, Q91V41, P61027, G5E829, Q8R1Q8	71	1965	18541	1.72765	1	0.543951	0.537456
GOTERM_MF_ALL	GO:0035639~purine ribonucleoside triphosphate binding	12	16.2162	0.0966457	P63321, P28652, P61089, Q9D6F9, P08113, Q91V41, P61027, G5E829, P30275, Q641P0, P70404, Q8R1Q8	71	1891	18541	1.65716	1	0.599561	0.592402
GOTERM_MF_ALL	GO:0032559~adenyl ribonucleotide binding	9	12.1622	0.243337	P28652, P61089, P08113, G5E829, P30275, Q641P0, P31324, P70404, Q8R1Q8	71	1578	18541	1.4894	1	1	0.991018
GOTERM_MF_ALL	GO:0030554~adenyl nucleotide binding	9	12.1622	0.250815	P28652, P61089, P08113, G5E829, P30275, Q641P0, P31324, P70404, Q8R1Q8	71	1592	18541	1.4763	1	1	0.991018
UP_KW_LIGAND	KW-0067~ATP-binding	8	10.8108	0.346156	P28652, P61089, P08113, G5E829, P30275, Q641P0, P70404, Q8R1Q8	28	1403	6597	1.34345	0.999867	1	1
GOTERM_MF_ALL	GO:0005524~ATP binding	8	10.8108	0.357948	P28652, P61089, P08113, G5E829, P30275, Q641P0, P70404, Q8R1Q8	71	1533	18541	1.36277	1	1	0.991018
GOTERM_MF_ALL	GO:0043167~ion binding	27	36.4865	0.363211	P06837, Q61176, P53702, E9PVD3, P70404, Q9JM14, P63321, P62073, P61089, Q9D6F9, P61027, Q9CZ13, G5E829, P62897, Q8R1Q8, P08228, P28652, Q80VP0, Q641P0, P30275, P31324, Q9Z0X1, Q80XN0, P62141, P08113, Q91V41, P60761	71	6398	18541	1.10203	1	1	0.991018
GOTERM_MF_ALL	GO:1901363~heterocyclic compound binding	22	29.7297	0.659295	P13707, P28652, P30275, Q641P0, P12970, P53702, P31324, P70404, Q9JM14, P63321, Q9Z0X1, O54983, P61089, Q9D6F9, P08113, Q91V41, P61027, G5E829, Q9JLZ3, P62897, Q8R1Q8, Q91XV3	71	5866	18541	0.979389	1	1	0.991018
GOTERM_MF_ALL	GO:0097159~organic cyclic compound binding	22	29.7297	0.693649	P13707, P28652, P30275, Q641P0, P12970, P53702, P31324, P70404, Q9JM14, P63321, Q9Z0X1, O54983, P61089, Q9D6F9, P08113, Q91V41, P61027, G5E829, Q9JLZ3, P62897, Q8R1Q8, Q91XV3	71	5965	18541	0.963135	1	1	0.991018
Annotation Cluster 25	Enrichment Score: 1.0192615116802042
Category	Term	Count	%	PValue	Genes	List Total	Pop Hits	Pop Total	Fold Enrichment	Bonferroni	Benjamini	FDR
UP_KW_LIGAND	KW-0520~NAD	4	5.40541	0.0476466	P13707, Q9Z0X1, O54983, Q80XN0	28	201	6597	4.6887	0.641275	0.500289	0.500289
GOTERM_MF_ALL	GO:0050662~coenzyme binding	4	5.40541	0.0510979	P13707, Q9Z0X1, O54983, P70404	71	221	18541	4.72653	1	0.543951	0.537456
UP_KW_MOLECULAR_FUNCTION	KW-0560~Oxidoreductase	6	8.10811	0.0511405	P13707, Q9Z0X1, P08228, O54983, Q80XN0, P43024	40	627	11984	2.86699	0.757645	0.460264	0.460264
GOTERM_MF_ALL	GO:0016491~oxidoreductase activity	7	9.45946	0.0908493	P13707, Q9Z0X1, P08228, O54983, Q80XN0, P43024, P70404	71	825	18541	2.21574	1	0.585279	0.57829
GOTERM_MF_ALL	GO:0048037~cofactor binding	4	5.40541	0.10133	P13707, Q9Z0X1, O54983, P70404	71	296	18541	3.52893	1	0.607943	0.600684
GOTERM_MF_ALL	GO:0046983~protein dimerization activity	5	6.75676	0.668609	P13707, Q9Z0X1, P28652, O54983, P62073	71	1195	18541	1.09264	1	1	0.991018
Annotation Cluster 26	Enrichment Score: 0.998669927527267
Category	Term	Count	%	PValue	Genes	List Total	Pop Hits	Pop Total	Fold Enrichment	Bonferroni	Benjamini	FDR
GOTERM_CC_ALL	GO:0098590~plasma membrane region	13	17.5676	0.00317157	O08917, E9PUL5, P55012, P06837, Q9WUM4, Q9R0Q6, P63321, Q9CVB6, O55125, Q6PGE7, Q91V41, G5E829, P60761	74	1409	21038	2.62304	0.714856	0.0215995	0.0176077
GOTERM_CC_ALL	GO:0044459~plasma membrane part	17	22.973	0.101163	Q61885, Q61016, O08917, E9PUL5, P55012, P06837, Q62283, Q9WUM4, Q9R0Q6, E9PVD3, P63321, Q9CVB6, O55125, Q6PGE7, Q91V41, G5E829, P60761	74	3309	21038	1.46058	1	0.319676	0.260596
GOTERM_CC_ALL	GO:0071944~cell periphery	29	39.1892	0.226779	Q61016, E9PUL5, P06837, Q62283, Q9R0P5, Q68ED7, E9PVD3, P63321, Q99PJ0, Q9CVB6, Q6PGE7, P61027, G5E829, Q91XV3, Q61885, P08228, O08917, P55012, Q9WUM4, Q9D1T0, Q9R0Q6, P31324, Q9WUC3, P62141, O55125, P08113, Q91V41, Q9D2G2, P60761	74	7062	21038	1.16746	1	0.546206	0.445262
GOTERM_CC_ALL	GO:0005886~plasma membrane	28	37.8378	0.264876	Q61016, E9PUL5, P06837, Q62283, Q68ED7, E9PVD3, P63321, Q99PJ0, Q9CVB6, Q6PGE7, P61027, G5E829, Q91XV3, Q61885, P08228, O08917, P55012, Q9WUM4, Q9D1T0, Q9R0Q6, P31324, Q9WUC3, P62141, O55125, P08113, Q91V41, Q9D2G2, P60761	74	6921	21038	1.15017	1	0.619089	0.504675
UP_KW_CELLULAR_COMPONENT	KW-1003~Cell membrane	15	20.2703	0.526875	Q61016, O08917, E9PUL5, P55012, P06837, Q9WUM4, Q9D1T0, P31324, E9PVD3, P63321, Q9WUC3, Q99PJ0, Q6PGE7, G5E829, Q91XV3	71	3522	17833	1.06971	1	1	0.86558
Annotation Cluster 27	Enrichment Score: 0.9704591334310605
Category	Term	Count	%	PValue	Genes	List Total	Pop Hits	Pop Total	Fold Enrichment	Bonferroni	Benjamini	FDR
GOTERM_CC_ALL	GO:0005768~endosome	8	10.8108	0.056539	O54774, Q9CVB6, O08917, Q62419, Q91V41, P61027, Q9WUM4, Q8R1Q8	74	994	21038	2.28811	1	0.21614	0.176195
GOTERM_CC_ALL	GO:0010008~endosome membrane	5	6.75676	0.0758061	O54774, Q62419, Q91V41, P61027, Q9WUM4	74	460	21038	3.09019	1	0.263566	0.214856
GOTERM_BP_ALL	GO:0006897~endocytosis	7	9.45946	0.084302	P63321, P08228, O54774, O08917, Q62419, Q91V41, Q9WUM4	70	884	19984	2.26063	1	1	0.987382
GOTERM_CC_ALL	GO:0044440~endosomal part	5	6.75676	0.092648	O54774, Q62419, Q91V41, P61027, Q9WUM4	74	494	21038	2.8775	1	0.305457	0.249005
GOTERM_BP_ALL	GO:0016197~endosomal transport	4	5.40541	0.100874	O54774, Q91V41, P61027, Q9WUM4	70	323	19984	3.53543	1	1	0.987382
GOTERM_BP_ALL	GO:0016192~vesicle-mediated transport	10	13.5135	0.130067	P63321, P08228, O54774, E9PUL5, O08917, Q62419, P60521, Q91V41, P61027, Q9WUM4	70	1701	19984	1.67834	1	1	0.987382
GOTERM_CC_ALL	GO:0005769~early endosome	4	5.40541	0.182375	O54774, O08917, Q62419, Q91V41	74	424	21038	2.68205	1	0.480948	0.392064
UP_KW_CELLULAR_COMPONENT	KW-0967~Endosome	5	6.75676	0.215123	O08917, Q62419, Q91V41, P61027, Q9WUM4	71	607	17833	2.06894	0.998556	0.528028	0.449802
Annotation Cluster 28	Enrichment Score: 0.9572895201324316
Category	Term	Count	%	PValue	Genes	List Total	Pop Hits	Pop Total	Fold Enrichment	Bonferroni	Benjamini	FDR
GOTERM_MF_ALL	GO:0016491~oxidoreductase activity	7	9.45946	0.0908493	P13707, Q9Z0X1, P08228, O54983, Q80XN0, P43024, P70404	71	825	18541	2.21574	1	0.585279	0.57829
GOTERM_MF_ALL	GO:0016616~oxidoreductase activity, acting on the CH-OH group of donors, NAD or NADP as acceptor	3	4.05405	0.113758	P13707, Q80XN0, P70404	71	153	18541	5.12041	1	0.645914	0.638202
GOTERM_MF_ALL	GO:0016614~oxidoreductase activity, acting on CH-OH group of donors	3	4.05405	0.129966	P13707, Q80XN0, P70404	71	166	18541	4.71941	1	0.725371	0.71671
Annotation Cluster 29	Enrichment Score: 0.9415617793811621
Category	Term	Count	%	PValue	Genes	List Total	Pop Hits	Pop Total	Fold Enrichment	Bonferroni	Benjamini	FDR
GOTERM_MF_ALL	GO:0019003~GDP binding	4	5.40541	0.00356232	P63321, Q91V41, P61027, Q8R1Q8	71	81	18541	12.8958	0.697449	0.170482	0.168447
UP_SEQ_FEATURE	LIPID:S-geranylgeranyl cysteine	4	5.40541	0.00397881	Q61016, P63321, Q91V41, P61027	69	104	22270	12.4136	0.739078	0.446953	0.446953
UP_SEQ_FEATURE	MOTIF:Effector region	3	4.05405	0.0322406	P63321, Q91V41, P61027	69	92	22270	10.5246	0.999984	1	1
GOTERM_MF_ALL	GO:0017022~myosin binding	3	4.05405	0.0350972	P63321, Q91V41, P61027	71	78	18541	10.0439	0.999994	0.543951	0.537456
GOTERM_MF_ALL	GO:0017111~nucleoside-triphosphatase activity	8	10.8108	0.0437835	Q9WTT4, P63321, P08113, Q91V41, P61027, G5E829, Q8R1Q8, P57746	71	863	18541	2.42077	1	0.543951	0.537456
UP_KW_PTM	KW-0636~Prenylation	4	5.40541	0.0498234	Q61016, P63321, Q91V41, P61027	65	166	12844	4.76145	0.511054	0.249117	0.249117
GOTERM_MF_ALL	GO:0016462~pyrophosphatase activity	8	10.8108	0.0580512	Q9WTT4, P63321, P08113, Q91V41, P61027, G5E829, Q8R1Q8, P57746	71	920	18541	2.27079	1	0.543951	0.537456
GOTERM_MF_ALL	GO:0016817~hydrolase activity, acting on acid anhydrides	8	10.8108	0.058599	Q9WTT4, P63321, P08113, Q91V41, P61027, G5E829, Q8R1Q8, P57746	71	922	18541	2.26586	1	0.543951	0.537456
GOTERM_MF_ALL	GO:0016818~hydrolase activity, acting on acid anhydrides, in phosphorus-containing anhydrides	8	10.8108	0.058599	Q9WTT4, P63321, P08113, Q91V41, P61027, G5E829, Q8R1Q8, P57746	71	922	18541	2.26586	1	0.543951	0.537456
GOTERM_MF_ALL	GO:0032550~purine ribonucleoside binding	5	6.75676	0.0640308	P63321, Q9D6F9, Q91V41, P61027, Q8R1Q8	71	399	18541	3.27244	1	0.543951	0.537456
GOTERM_MF_ALL	GO:0001883~purine nucleoside binding	5	6.75676	0.0659195	P63321, Q9D6F9, Q91V41, P61027, Q8R1Q8	71	403	18541	3.23996	1	0.543951	0.537456
GOTERM_MF_ALL	GO:0032549~ribonucleoside binding	5	6.75676	0.0663962	P63321, Q9D6F9, Q91V41, P61027, Q8R1Q8	71	404	18541	3.23194	1	0.543951	0.537456
GOTERM_MF_ALL	GO:0001882~nucleoside binding	5	6.75676	0.0707683	P63321, Q9D6F9, Q91V41, P61027, Q8R1Q8	71	413	18541	3.16151	1	0.543951	0.537456
GOTERM_MF_ALL	GO:0019001~guanyl nucleotide binding	5	6.75676	0.0722581	P63321, Q9D6F9, Q91V41, P61027, Q8R1Q8	71	416	18541	3.13871	1	0.543951	0.537456
GOTERM_MF_ALL	GO:0032561~guanyl ribonucleotide binding	5	6.75676	0.0722581	P63321, Q9D6F9, Q91V41, P61027, Q8R1Q8	71	416	18541	3.13871	1	0.543951	0.537456
INTERPRO	IPR001806:Small GTPase superfamily	3	4.05405	0.0818957	P63321, Q91V41, P61027	74	135	20753	6.23213	1	1	1
INTERPRO	IPR005225:Small GTP-binding protein domain	3	4.05405	0.115842	P63321, Q91V41, P61027	74	166	20753	5.0683	1	1	1
UP_KW_LIGAND	KW-0342~GTP-binding	4	5.40541	0.165123	P63321, Q9D6F9, Q91V41, P61027	28	345	6597	2.73168	0.977402	1	1
GOTERM_BP_ALL	GO:0051301~cell division	5	6.75676	0.170198	P63321, P62141, P61027, Q9R0P5, Q8R1Q8	70	626	19984	2.28024	1	1	0.987382
GOTERM_CC_ALL	GO:0030139~endocytic vesicle	3	4.05405	0.177507	P63321, Q91V41, P61027	74	220	21038	3.87678	1	0.480948	0.392064
GOTERM_MF_ALL	GO:0005525~GTP binding	4	5.40541	0.184479	P63321, Q9D6F9, Q91V41, P61027	71	392	18541	2.6647	1	0.896572	0.885867
GOTERM_MF_ALL	GO:0003924~GTPase activity	3	4.05405	0.339712	P63321, Q91V41, P61027	71	319	18541	2.45587	1	1	0.991018
UP_KW_BIOLOGICAL_PROCESS	KW-0132~Cell division	3	4.05405	0.370478	P63321, P62141, Q8R1Q8	37	387	10827	2.26838	1	1	1
GOTERM_BP_ALL	GO:0046903~secretion	6	8.10811	0.384669	P63321, P63168, E9PUL5, P55012, Q91V41, P61027	70	1178	19984	1.45409	1	1	0.987382
INTERPRO	IPR027417:P-loop containing nucleoside triphosphate hydrolase	4	5.40541	0.638228	P63321, Q91V41, P61027, Q8R1Q8	74	926	20753	1.21143	1	1	1
UP_KW_BIOLOGICAL_PROCESS	KW-0131~Cell cycle	3	4.05405	0.64869	P63321, P62141, Q8R1Q8	37	654	10827	1.3423	1	1	1
GOTERM_BP_ALL	GO:0007049~cell cycle	6	8.10811	0.73896	P63321, P28652, P62141, Q9D6F9, Q9R0P5, Q8R1Q8	70	1762	19984	0.972142	1	1	0.987382
UP_KW_PTM	KW-0488~Methylation	5	6.75676	0.744577	Q61016, P63321, E9PUL5, Q91V41, P60761	65	1000	12844	0.988	1	1	1
GOTERM_BP_ALL	GO:0007167~enzyme linked receptor protein signaling pathway	3	4.05405	0.862076	Q61016, P63321, Q91V41	70	989	19984	0.865983	1	1	0.987382
GOTERM_BP_ALL	GO:0007166~cell surface receptor signaling pathway	7	9.45946	0.944914	Q61885, Q61016, P63321, P63323, P61089, Q91V41, Q61176	70	2879	19984	0.69413	1	1	0.987382
Annotation Cluster 30	Enrichment Score: 0.9237102425847069
Category	Term	Count	%	PValue	Genes	List Total	Pop Hits	Pop Total	Fold Enrichment	Bonferroni	Benjamini	FDR
GOTERM_BP_ALL	GO:1901575~organic substance catabolic process	16	21.6216	0.00486526	P13707, P99026, P29595, Q9R0P3, O35143, Q61176, D3Z7P3, Q9JM14, Q9Z0X1, P61089, P62141, Q6PGE7, P60521, P08113, Q9D2G2, Q9JLZ3	70	2107	19984	2.1679	0.999996	0.237942	0.234847
GOTERM_BP_ALL	GO:0044248~cellular catabolic process	16	21.6216	0.00685731	P13707, P99026, P29595, Q9R0P3, Q80VP0, O35143, Q61176, D3Z7P3, Q9JM14, Q9Z0X1, P61089, P62141, P60521, P08113, Q9D2G2, Q9JLZ3	70	2187	19984	2.0886	1	0.276538	0.272941
GOTERM_BP_ALL	GO:0044712~single-organism catabolic process	10	13.5135	0.00706368	Q9JM14, P13707, Q9R0P3, P60521, P08113, O35143, Q9D2G2, Q61176, Q9JLZ3, D3Z7P3	70	996	19984	2.86632	1	0.276538	0.272941
GOTERM_BP_ALL	GO:0009056~catabolic process	17	22.973	0.0129494	P13707, P99026, P29595, Q9R0P3, Q80VP0, O35143, Q61176, D3Z7P3, Q9JM14, Q9Z0X1, P61089, P62141, Q6PGE7, P60521, P08113, Q9D2G2, Q9JLZ3	70	2574	19984	1.88549	1	0.405587	0.400312
GOTERM_BP_ALL	GO:0051603~proteolysis involved in cellular protein catabolic process	6	8.10811	0.134388	P29595, P61089, P99026, P60521, P08113, O35143	70	785	19984	2.18206	1	1	0.987382
GOTERM_BP_ALL	GO:0030163~protein catabolic process	7	9.45946	0.153325	P29595, P61089, P99026, Q6PGE7, P60521, P08113, O35143	70	1049	19984	1.90505	1	1	0.987382
GOTERM_BP_ALL	GO:0044257~cellular protein catabolic process	6	8.10811	0.163498	P29595, P61089, P99026, P60521, P08113, O35143	70	839	19984	2.04161	1	1	0.987382
GOTERM_BP_ALL	GO:0044265~cellular macromolecule catabolic process	7	9.45946	0.171568	Q9Z0X1, P29595, P61089, P99026, P60521, P08113, O35143	70	1086	19984	1.84015	1	1	0.987382
GOTERM_BP_ALL	GO:0009057~macromolecule catabolic process	8	10.8108	0.18195	Q9Z0X1, P29595, P61089, P99026, Q6PGE7, P60521, P08113, O35143	70	1347	19984	1.69554	1	1	0.987382
GOTERM_BP_ALL	GO:0006508~proteolysis	9	12.1622	0.302518	Q9Z0X1, P29595, P61089, P99026, Q9QXV0, P60521, P08113, O35143, P62897	70	1843	19984	1.39412	1	1	0.987382
GOTERM_BP_ALL	GO:0019941~modification-dependent protein catabolic process	4	5.40541	0.410897	P29595, P61089, P99026, P08113	70	672	19984	1.69932	1	1	0.987382
GOTERM_BP_ALL	GO:0043632~modification-dependent macromolecule catabolic process	4	5.40541	0.422049	P29595, P61089, P99026, P08113	70	684	19984	1.66951	1	1	0.987382
GOTERM_BP_ALL	GO:0010498~proteasomal protein catabolic process	3	4.05405	0.506168	P99026, P60521, P08113	70	489	19984	1.75145	1	1	0.987382
GOTERM_BP_ALL	GO:0051246~regulation of protein metabolic process	12	16.2162	0.517199	Q9Z0X1, P08228, P29595, P61089, O08917, Q9QXV0, P60521, P08113, Q9WUM4, O35143, P31324, P62897	70	3112	19984	1.10084	1	1	0.987382
GOTERM_BP_ALL	GO:0032268~regulation of cellular protein metabolic process	11	14.8649	0.562318	Q9Z0X1, P08228, P61089, O08917, Q9QXV0, P60521, P08113, Q9WUM4, O35143, P31324, P62897	70	2918	19984	1.0762	1	1	0.987382
GOTERM_BP_ALL	GO:0006511~ubiquitin-dependent protein catabolic process	3	4.05405	0.670565	P61089, P99026, P08113	70	661	19984	1.2957	1	1	0.987382
Annotation Cluster 31	Enrichment Score: 0.9195933785799698
Category	Term	Count	%	PValue	Genes	List Total	Pop Hits	Pop Total	Fold Enrichment	Bonferroni	Benjamini	FDR
GOTERM_BP_ALL	GO:0071407~cellular response to organic cyclic compound	8	10.8108	0.0102635	P13707, Q9Z0X1, P08228, Q9CVB6, O08917, P08113, G5E829, Q61176	70	699	19984	3.26736	1	0.338161	0.333762
GOTERM_BP_ALL	GO:1901655~cellular response to ketone	4	5.40541	0.0237065	Q9Z0X1, Q9CVB6, G5E829, Q61176	70	178	19984	6.41541	1	0.578301	0.570779
GOTERM_BP_ALL	GO:0071384~cellular response to corticosteroid stimulus	3	4.05405	0.0349008	Q9Z0X1, G5E829, Q61176	70	85	19984	10.076	1	0.730938	0.721431
GOTERM_BP_ALL	GO:0031667~response to nutrient levels	6	8.10811	0.0523741	Q9Z0X1, P08228, Q9QXV0, P60521, G5E829, Q61176	70	588	19984	2.91312	1	0.875852	0.864459
GOTERM_BP_ALL	GO:0009991~response to extracellular stimulus	6	8.10811	0.0642838	Q9Z0X1, P08228, Q9QXV0, P60521, G5E829, Q61176	70	624	19984	2.74505	1	0.955227	0.942802
GOTERM_BP_ALL	GO:1901654~response to ketone	4	5.40541	0.0892482	Q9Z0X1, Q9CVB6, G5E829, Q61176	70	306	19984	3.73184	1	1	0.987382
GOTERM_BP_ALL	GO:0031960~response to corticosteroid	3	4.05405	0.160233	Q9Z0X1, G5E829, Q61176	70	207	19984	4.13747	1	1	0.987382
GOTERM_BP_ALL	GO:0071383~cellular response to steroid hormone stimulus	3	4.05405	0.162661	Q9Z0X1, G5E829, Q61176	70	209	19984	4.09788	1	1	0.987382
GOTERM_BP_ALL	GO:0032870~cellular response to hormone stimulus	5	6.75676	0.164848	Q9Z0X1, P61027, P61982, G5E829, Q61176	70	618	19984	2.30975	1	1	0.987382
GOTERM_BP_ALL	GO:0055085~transmembrane transport	8	10.8108	0.203071	Q9WTT4, Q9Z0X1, O55126, P62073, P55012, Q6PGE7, G5E829, Q61176	70	1391	19984	1.6419	1	1	0.987382
GOTERM_BP_ALL	GO:0048545~response to steroid hormone	3	4.05405	0.362535	Q9Z0X1, G5E829, Q61176	70	367	19984	2.33367	1	1	0.987382
GOTERM_BP_ALL	GO:0009725~response to hormone	5	6.75676	0.410556	Q9Z0X1, P61027, P61982, G5E829, Q61176	70	942	19984	1.51532	1	1	0.987382
GOTERM_BP_ALL	GO:0071396~cellular response to lipid	4	5.40541	0.5101	Q9Z0X1, P55012, G5E829, Q61176	70	782	19984	1.46028	1	1	0.987382
GOTERM_BP_ALL	GO:0033993~response to lipid	4	5.40541	0.790196	Q9Z0X1, P55012, G5E829, Q61176	70	1197	19984	0.954004	1	1	0.987382
Annotation Cluster 32	Enrichment Score: 0.9011300472574248
Category	Term	Count	%	PValue	Genes	List Total	Pop Hits	Pop Total	Fold Enrichment	Bonferroni	Benjamini	FDR
GOTERM_BP_ALL	GO:0071407~cellular response to organic cyclic compound	8	10.8108	0.0102635	P13707, Q9Z0X1, P08228, Q9CVB6, O08917, P08113, G5E829, Q61176	70	699	19984	3.26736	1	0.338161	0.333762
GOTERM_BP_ALL	GO:0031667~response to nutrient levels	6	8.10811	0.0523741	Q9Z0X1, P08228, Q9QXV0, P60521, G5E829, Q61176	70	588	19984	2.91312	1	0.875852	0.864459
GOTERM_BP_ALL	GO:0009991~response to extracellular stimulus	6	8.10811	0.0642838	Q9Z0X1, P08228, Q9QXV0, P60521, G5E829, Q61176	70	624	19984	2.74505	1	0.955227	0.942802
GOTERM_BP_ALL	GO:0010035~response to inorganic substance	6	8.10811	0.09622	Q9Z0X1, P08228, P28652, P55012, Q61176, P19246	70	705	19984	2.42967	1	1	0.987382
GOTERM_BP_ALL	GO:0042542~response to hydrogen peroxide	3	4.05405	0.107879	Q9Z0X1, P08228, Q61176	70	162	19984	5.28677	1	1	0.987382
GOTERM_BP_ALL	GO:0034614~cellular response to reactive oxygen species	3	4.05405	0.127075	Q9Z0X1, P08228, Q61176	70	179	19984	4.78468	1	1	0.987382
GOTERM_BP_ALL	GO:0009636~response to toxic substance	3	4.05405	0.132868	Q9Z0X1, P08228, Q61176	70	184	19984	4.65466	1	1	0.987382
GOTERM_BP_ALL	GO:0009266~response to temperature stimulus	3	4.05405	0.157812	P08228, Q9QXV0, G5E829	70	205	19984	4.17784	1	1	0.987382
GOTERM_BP_ALL	GO:0009628~response to abiotic stimulus	8	10.8108	0.205532	Q9Z0X1, P08228, P55012, P62141, Q9QXV0, P08113, G5E829, Q68ED7	70	1396	19984	1.63602	1	1	0.987382
GOTERM_BP_ALL	GO:0000302~response to reactive oxygen species	3	4.05405	0.221272	Q9Z0X1, P08228, Q61176	70	256	19984	3.34554	1	1	0.987382
GOTERM_BP_ALL	GO:0034599~cellular response to oxidative stress	3	4.05405	0.294172	Q9Z0X1, P08228, Q61176	70	313	19984	2.73628	1	1	0.987382
GOTERM_BP_ALL	GO:0009605~response to external stimulus	14	18.9189	0.294864	P08228, P99026, O08917, P55012, P06837, Q9QXV0, Q61176, Q68ED7, Q9Z0X1, O54774, P62141, P60521, Q91V41, G5E829	70	3171	19984	1.26042	1	1	0.987382
GOTERM_BP_ALL	GO:0006979~response to oxidative stress	3	4.05405	0.511618	Q9Z0X1, P08228, Q61176	70	494	19984	1.73372	1	1	0.987382
Annotation Cluster 33	Enrichment Score: 0.8892578807232498
Category	Term	Count	%	PValue	Genes	List Total	Pop Hits	Pop Total	Fold Enrichment	Bonferroni	Benjamini	FDR
GOTERM_CC_ALL	GO:0030141~secretory granule	6	8.10811	0.034463	P63168, P08228, Q9CVB6, Q9QXV0, Q91V41, P61027	74	520	21038	3.28035	0.999999	0.154692	0.126103
GOTERM_BP_ALL	GO:0015031~protein transport	12	16.2162	0.0437271	P63168, Q9Z0X1, O54774, Q9CVB6, P62073, P55012, P60521, P08113, Q91V41, P61027, O35143, P61982	70	1801	19984	1.90218	1	0.814444	0.80385
GOTERM_BP_ALL	GO:0006892~post-Golgi vesicle-mediated transport	3	4.05405	0.0519635	O54774, Q91V41, P61027	70	106	19984	8.07978	1	0.875852	0.864459
GOTERM_BP_ALL	GO:0015833~peptide transport	12	16.2162	0.0534102	P63168, Q9Z0X1, O54774, Q9CVB6, P62073, P55012, P60521, P08113, Q91V41, P61027, O35143, P61982	70	1862	19984	1.83986	1	0.875852	0.864459
GOTERM_BP_ALL	GO:0042886~amide transport	12	16.2162	0.0594006	P63168, Q9Z0X1, O54774, Q9CVB6, P62073, P55012, P60521, P08113, Q91V41, P61027, O35143, P61982	70	1896	19984	1.80687	1	0.922854	0.91085
GOTERM_CC_ALL	GO:0005802~trans-Golgi network	4	5.40541	0.0600788	O54774, Q9QXV0, Q91V41, P61027	74	257	21038	4.42486	1	0.226011	0.184242
GOTERM_CC_ALL	GO:0010008~endosome membrane	5	6.75676	0.0758061	O54774, Q62419, Q91V41, P61027, Q9WUM4	74	460	21038	3.09019	1	0.263566	0.214856
GOTERM_BP_ALL	GO:0048193~Golgi vesicle transport	4	5.40541	0.0763611	O54774, P60521, Q91V41, P61027	70	286	19984	3.99281	1	1	0.987382
GOTERM_CC_ALL	GO:0044440~endosomal part	5	6.75676	0.092648	O54774, Q62419, Q91V41, P61027, Q9WUM4	74	494	21038	2.8775	1	0.305457	0.249005
GOTERM_BP_ALL	GO:0016197~endosomal transport	4	5.40541	0.100874	O54774, Q91V41, P61027, Q9WUM4	70	323	19984	3.53543	1	1	0.987382
GOTERM_CC_ALL	GO:0098791~Golgi subcompartment	4	5.40541	0.141417	O54774, Q9QXV0, Q91V41, P61027	74	375	21038	3.0325	1	0.416864	0.339823
UP_KW_BIOLOGICAL_PROCESS	KW-0653~Protein transport	5	6.75676	0.141807	O54774, P62073, P60521, Q91V41, P61027	37	609	10827	2.40248	0.999119	1	1
GOTERM_CC_ALL	GO:0031984~organelle subcompartment	4	5.40541	0.164426	O54774, Q9QXV0, Q91V41, P61027	74	403	21038	2.82181	1	0.460283	0.375218
GOTERM_CC_ALL	GO:0044431~Golgi apparatus part	6	8.10811	0.187007	O54774, Q9QXV0, P60521, Q91V41, P61027, P60761	74	875	21038	1.94947	1	0.480948	0.392064
GOTERM_BP_ALL	GO:0070925~organelle assembly	6	8.10811	0.216415	P63168, O54774, Q9CVB6, P60521, Q91V41, P57746	70	928	19984	1.84581	1	1	0.987382
UP_KW_CELLULAR_COMPONENT	KW-0333~Golgi apparatus	5	6.75676	0.469241	O54774, Q9QXV0, P60521, Q91V41, P61027	71	895	17833	1.40318	1	0.974577	0.830195
GOTERM_CC_ALL	GO:0005794~Golgi apparatus	7	9.45946	0.476379	P63323, O54774, Q9QXV0, P60521, Q91V41, P61027, P60761	74	1588	21038	1.2532	1	0.907049	0.739417
GOTERM_CC_ALL	GO:0000139~Golgi membrane	3	4.05405	0.652099	O54774, P60521, Q91V41	74	636	21038	1.34102	1	1	0.817259
UP_KW_DOMAIN	KW-0175~Coiled coil	6	8.10811	0.809078	O54774, Q8K2C9, Q62419, Q9WUM4, O35143, P19246	38	2614	14765	0.891858	1	1	1
Annotation Cluster 34	Enrichment Score: 0.8684026816087665
Category	Term	Count	%	PValue	Genes	List Total	Pop Hits	Pop Total	Fold Enrichment	Bonferroni	Benjamini	FDR
GOTERM_BP_ALL	GO:0060627~regulation of vesicle-mediated transport	6	8.10811	0.0772199	P63321, P08228, E9PUL5, O08917, Q62419, P61027	70	659	19984	2.59926	1	1	0.987382
GOTERM_BP_ALL	GO:0006897~endocytosis	7	9.45946	0.084302	P63321, P08228, O54774, O08917, Q62419, Q91V41, Q9WUM4	70	884	19984	2.26063	1	1	0.987382
GOTERM_BP_ALL	GO:0006898~receptor-mediated endocytosis	4	5.40541	0.0967032	P63321, O54774, O08917, Q62419	70	317	19984	3.60234	1	1	0.987382
GOTERM_BP_ALL	GO:0016192~vesicle-mediated transport	10	13.5135	0.130067	P63321, P08228, O54774, E9PUL5, O08917, Q62419, P60521, Q91V41, P61027, Q9WUM4	70	1701	19984	1.67834	1	1	0.987382
GOTERM_BP_ALL	GO:0045807~positive regulation of endocytosis	3	4.05405	0.169986	P08228, O08917, Q62419	70	215	19984	3.98352	1	1	0.987382
GOTERM_CC_ALL	GO:0005769~early endosome	4	5.40541	0.182375	O54774, O08917, Q62419, Q91V41	74	424	21038	2.68205	1	0.480948	0.392064
GOTERM_BP_ALL	GO:0030100~regulation of endocytosis	3	4.05405	0.328569	P08228, O08917, Q62419	70	340	19984	2.51899	1	1	0.987382
Annotation Cluster 35	Enrichment Score: 0.867420200988801
Category	Term	Count	%	PValue	Genes	List Total	Pop Hits	Pop Total	Fold Enrichment	Bonferroni	Benjamini	FDR
GOTERM_BP_ALL	GO:0030030~cell projection organization	15	20.2703	0.00235339	P08228, P28652, O08917, P06837, Q9WUM4, Q9D1T0, P19246, Q68ED7, P57746, P63321, P63168, Q99PJ0, Q9CVB6, Q9D6F9, P61027	70	1753	19984	2.44283	0.997471	0.172482	0.170238
GOTERM_BP_ALL	GO:0044802~single-organism membrane organization	10	13.5135	0.00278069	P08228, P28652, O54774, P62073, E9PUL5, O08917, P61027, Q9WUM4, O35143, E9PVD3	70	863	19984	3.30806	0.999147	0.172482	0.170238
GOTERM_CC_ALL	GO:0043204~perikaryon	5	6.75676	0.00756007	P28652, Q9CVB6, P06837, P30275, P19246	74	223	21038	6.37438	0.950092	0.0439151	0.0357991
GOTERM_BP_ALL	GO:1902580~single-organism cellular localization	10	13.5135	0.0151624	P63168, Q9Z0X1, P08228, O54774, P62073, E9PUL5, O08917, Q62419, P61027, E9PVD3	70	1128	19984	2.5309	1	0.44215	0.436398
GOTERM_BP_ALL	GO:0007399~nervous system development	17	22.973	0.0191981	P08228, Q9JKC6, P28652, O08917, P06837, Q9WUM4, Q9D1T0, P19246, Q68ED7, E9PVD3, P63321, Q9Z0X1, Q99PJ0, P61027, P61982, G5E829, P60761	70	2691	19984	1.80351	1	0.518144	0.511404
GOTERM_BP_ALL	GO:0072657~protein localization to membrane	7	9.45946	0.0207485	P28652, O54774, Q9CVB6, P62073, O08917, P61027, E9PVD3	70	625	19984	3.19744	1	0.540889	0.533853
GOTERM_BP_ALL	GO:0061024~membrane organization	10	13.5135	0.0208568	P08228, P28652, O54774, P62073, E9PUL5, O08917, P61027, Q9WUM4, O35143, E9PVD3	70	1191	19984	2.39703	1	0.540889	0.533853
GOTERM_BP_ALL	GO:0000904~cell morphogenesis involved in differentiation	8	10.8108	0.0285382	P08228, P28652, Q9CVB6, O08917, P06837, P61027, Q9WUM4, P19246	70	860	19984	2.65568	1	0.664234	0.655594
GOTERM_BP_ALL	GO:0022008~neurogenesis	13	17.5676	0.0369063	P08228, Q9JKC6, P28652, O08917, P06837, Q9D1T0, P19246, Q68ED7, E9PVD3, Q9Z0X1, Q99PJ0, P61027, P61982	70	1976	19984	1.8782	1	0.740542	0.730909
GOTERM_BP_ALL	GO:0000902~cell morphogenesis	9	12.1622	0.0447	P08228, P28652, Q9CVB6, O08917, P06837, P61027, Q9WUM4, P19246, E9PVD3	70	1154	19984	2.22649	1	0.815856	0.805244
GOTERM_BP_ALL	GO:0010256~endomembrane system organization	7	9.45946	0.0456024	P08228, P28652, O54774, O08917, P61027, Q9WUM4, E9PVD3	70	754	19984	2.6504	1	0.815983	0.805369
GOTERM_BP_ALL	GO:0006928~movement of cell or subcellular component	14	18.9189	0.0475448	P08228, Q9JKC6, P28652, O08917, P55012, P06837, Q9WUM4, Q9R0P5, P19246, E9PVD3, P63168, O54774, Q9CVB6, Q8R1Q8	70	2287	19984	1.74762	1	0.83187	0.821049
GOTERM_BP_ALL	GO:0048699~generation of neurons	12	16.2162	0.0494399	Q9JKC6, Q9Z0X1, P08228, Q99PJ0, P28652, O08917, P06837, P61027, Q9D1T0, P61982, P19246, Q68ED7	70	1838	19984	1.86389	1	0.859103	0.847929
GOTERM_BP_ALL	GO:0030182~neuron differentiation	11	14.8649	0.0531452	Q9JKC6, Q9Z0X1, P08228, Q99PJ0, P28652, O08917, P06837, P61027, Q9D1T0, P19246, Q68ED7	70	1634	19984	1.92187	1	0.875852	0.864459
GOTERM_BP_ALL	GO:0007009~plasma membrane organization	5	6.75676	0.0597056	P08228, P28652, O08917, P61027, E9PVD3	70	426	19984	3.35077	1	0.922854	0.91085
GOTERM_BP_ALL	GO:0032989~cellular component morphogenesis	9	12.1622	0.0738219	P08228, P28652, Q9CVB6, O08917, P06837, P61027, Q9WUM4, P19246, E9PVD3	70	1283	19984	2.00263	1	1	0.987382
GOTERM_BP_ALL	GO:0048667~cell morphogenesis involved in neuron differentiation	6	8.10811	0.077609	P08228, P28652, O08917, P06837, P61027, P19246	70	660	19984	2.59532	1	1	0.987382
GOTERM_BP_ALL	GO:0048666~neuron development	9	12.1622	0.0859322	P08228, Q99PJ0, P28652, O08917, P06837, P61027, Q9D1T0, P19246, Q68ED7	70	1327	19984	1.93623	1	1	0.987382
GOTERM_BP_ALL	GO:0031175~neuron projection development	8	10.8108	0.0909147	Q99PJ0, P28652, O08917, P06837, P61027, Q9D1T0, P19246, Q68ED7	70	1120	19984	2.03918	1	1	0.987382
GOTERM_BP_ALL	GO:0048858~cell projection morphogenesis	6	8.10811	0.107008	P28652, O08917, P06837, P61027, Q9WUM4, P19246	70	729	19984	2.34968	1	1	0.987382
GOTERM_BP_ALL	GO:0032990~cell part morphogenesis	6	8.10811	0.122286	P28652, O08917, P06837, P61027, Q9WUM4, P19246	70	761	19984	2.25087	1	1	0.987382
GOTERM_BP_ALL	GO:1990778~protein localization to cell periphery	4	5.40541	0.141441	P28652, O08917, P61027, E9PVD3	70	377	19984	3.02903	1	1	0.987382
GOTERM_BP_ALL	GO:0050793~regulation of developmental process	15	20.2703	0.184081	P08228, Q9JKC6, P28652, O08917, P55012, Q9WUM4, Q9D1T0, Q68ED7, P63321, Q99PJ0, O54774, Q9CVB6, Q91V41, P61982, G5E829	70	3132	19984	1.36727	1	1	0.987382
GOTERM_BP_ALL	GO:0060284~regulation of cell development	7	9.45946	0.228449	Q99PJ0, P28652, Q9CVB6, Q9WUM4, Q9D1T0, P61982, Q68ED7	70	1192	19984	1.67651	1	1	0.987382
GOTERM_BP_ALL	GO:0048812~neuron projection morphogenesis	5	6.75676	0.230478	P28652, O08917, P06837, P61027, P19246	70	711	19984	2.00764	1	1	0.987382
GOTERM_BP_ALL	GO:0007409~axonogenesis	4	5.40541	0.251457	O08917, P06837, P61027, P19246	70	503	19984	2.27026	1	1	0.987382
GOTERM_BP_ALL	GO:0072659~protein localization to plasma membrane	3	4.05405	0.259582	O08917, P61027, E9PVD3	70	286	19984	2.99461	1	1	0.987382
GOTERM_BP_ALL	GO:0051239~regulation of multicellular organismal process	16	21.6216	0.263315	Q61885, P08228, Q9JKC6, P28652, O08917, P55012, Q9WUM4, Q9D1T0, Q61176, D3Z7P3, Q68ED7, Q99PJ0, O54774, Q91V41, P61982, G5E829	70	3632	19984	1.25765	1	1	0.987382
GOTERM_BP_ALL	GO:0061564~axon development	4	5.40541	0.301232	O08917, P06837, P61027, P19246	70	556	19984	2.05385	1	1	0.987382
GOTERM_BP_ALL	GO:0048731~system development	22	29.7297	0.322764	P08228, Q9JKC6, P28652, O08917, P55012, P06837, Q9WUM4, O35143, Q9D1T0, Q61176, P19246, Q68ED7, E9PVD3, P63321, Q9Z0X1, Q99PJ0, O54774, P61027, P61982, G5E829, P60761, Q91XV3	70	5462	19984	1.14989	1	1	0.987382
GOTERM_BP_ALL	GO:0009653~anatomical structure morphogenesis	13	17.5676	0.337808	P08228, Q9JKC6, P28652, O08917, P55012, P06837, Q9WUM4, Q61176, P19246, E9PVD3, P63321, Q9CVB6, P61027	70	3000	19984	1.2371	1	1	0.987382
GOTERM_BP_ALL	GO:0048468~cell development	12	16.2162	0.338421	P08228, Q99PJ0, P28652, Q9CVB6, O08917, P06837, P61027, Q9WUM4, Q9D1T0, P61982, P19246, Q68ED7	70	2727	19984	1.25626	1	1	0.987382
GOTERM_BP_ALL	GO:2000026~regulation of multicellular organismal development	11	14.8649	0.338557	Q9JKC6, Q99PJ0, P28652, O54774, O08917, P55012, Q91V41, Q9D1T0, P61982, G5E829, Q68ED7	70	2454	19984	1.27968	1	1	0.987382
GOTERM_BP_ALL	GO:0044707~single-multicellular organism process	28	37.8378	0.349635	Q61016, P06837, Q9QXV0, Q61176, Q68ED7, E9PVD3, P63321, Q99PJ0, P61027, G5E829, P61982, Q91XV3, Q9JKC6, P08228, P28652, O08917, P55012, O35143, Q9WUM4, Q9D1T0, P19246, D3Z7P3, P31324, Q9Z0X1, O54774, P62141, Q91V41, P60761	70	7240	19984	1.10409	1	1	0.987382
GOTERM_BP_ALL	GO:0051960~regulation of nervous system development	6	8.10811	0.373526	Q9JKC6, Q99PJ0, P28652, Q9D1T0, P61982, Q68ED7	70	1162	19984	1.47411	1	1	0.987382
GOTERM_BP_ALL	GO:0040011~locomotion	9	12.1622	0.430834	Q9JKC6, P28652, Q9CVB6, O08917, P55012, P06837, Q9WUM4, Q9R0P5, E9PVD3	70	2082	19984	1.23409	1	1	0.987382
GOTERM_BP_ALL	GO:0007275~multicellular organism development	23	31.0811	0.453146	P08228, Q9JKC6, P28652, O08917, P55012, P06837, Q9WUM4, O35143, Q9D1T0, Q61176, P19246, Q68ED7, E9PVD3, P63321, Q9Z0X1, Q99PJ0, O54774, Q91V41, P61027, P61982, G5E829, P60761, Q91XV3	70	6115	19984	1.07378	1	1	0.987382
GOTERM_BP_ALL	GO:0050767~regulation of neurogenesis	5	6.75676	0.47805	Q99PJ0, P28652, Q9D1T0, P61982, Q68ED7	70	1029	19984	1.3872	1	1	0.987382
GOTERM_BP_ALL	GO:0045595~regulation of cell differentiation	9	12.1622	0.501496	Q99PJ0, P28652, O54774, Q9CVB6, O08917, Q9WUM4, Q9D1T0, P61982, Q68ED7	70	2213	19984	1.16104	1	1	0.987382
GOTERM_BP_ALL	GO:0044767~single-organism developmental process	26	35.1351	0.542058	Q9WTT4, P06837, Q61176, Q68ED7, E9PVD3, P57746, P63321, Q99PJ0, Q9CVB6, P61027, G5E829, P61982, Q91XV3, Q9JKC6, P08228, P28652, O08917, P55012, O35143, Q9WUM4, Q9D1T0, P19246, Q9Z0X1, O54774, Q91V41, P60761	70	7231	19984	1.0265	1	1	0.987382
GOTERM_BP_ALL	GO:0045664~regulation of neuron differentiation	4	5.40541	0.550719	Q99PJ0, P28652, P61982, Q68ED7	70	830	19984	1.37583	1	1	0.987382
GOTERM_BP_ALL	GO:0030154~cell differentiation	18	24.3243	0.557587	P08228, Q9JKC6, P28652, O08917, P06837, Q9WUM4, O35143, Q9D1T0, P19246, Q68ED7, E9PVD3, Q9Z0X1, Q99PJ0, O54774, Q9CVB6, P61027, P61982, Q91XV3	70	4953	19984	1.0375	1	1	0.987382
GOTERM_BP_ALL	GO:0032502~developmental process	26	35.1351	0.566056	Q9WTT4, P06837, Q61176, Q68ED7, E9PVD3, P57746, P63321, Q99PJ0, Q9CVB6, P61027, G5E829, P61982, Q91XV3, Q9JKC6, P08228, P28652, O08917, P55012, O35143, Q9WUM4, Q9D1T0, P19246, Q9Z0X1, O54774, Q91V41, P60761	70	7301	19984	1.01666	1	1	0.987382
GOTERM_BP_ALL	GO:0048856~anatomical structure development	24	32.4324	0.577187	P08228, Q9JKC6, P28652, O08917, P55012, P06837, Q9WUM4, O35143, Q9D1T0, Q61176, P19246, Q68ED7, E9PVD3, P63321, Q9Z0X1, Q99PJ0, O54774, Q9CVB6, Q91V41, P61027, P61982, G5E829, P60761, Q91XV3	70	6753	19984	1.01461	1	1	0.987382
GOTERM_BP_ALL	GO:0048869~cellular developmental process	18	24.3243	0.637335	P08228, Q9JKC6, P28652, O08917, P06837, Q9WUM4, O35143, Q9D1T0, P19246, Q68ED7, E9PVD3, Q9Z0X1, Q99PJ0, O54774, Q9CVB6, P61027, P61982, Q91XV3	70	5169	19984	0.994146	1	1	0.987382
GOTERM_BP_ALL	GO:0010975~regulation of neuron projection development	3	4.05405	0.662326	Q99PJ0, P28652, Q68ED7	70	651	19984	1.3156	1	1	0.987382
GOTERM_BP_ALL	GO:0032501~multicellular organismal process	32	43.2432	0.693943	Q61016, E9PUL5, P06837, Q9QXV0, Q61176, Q68ED7, E9PVD3, P63321, Q99PJ0, O54983, P61027, G5E829, P61982, Q91XV3, Q61885, Q9JKC6, P08228, P28652, O08917, P55012, O35143, Q9WUM4, Q9D1T0, P19246, D3Z7P3, P31324, Q9Z0X1, O54774, P62141, O55125, Q91V41, P60761	70	9444	19984	0.967338	1	1	0.987382
GOTERM_BP_ALL	GO:0051270~regulation of cellular component movement	4	5.40541	0.778452	P28652, Q9CVB6, Q9WUM4, P19246	70	1173	19984	0.973523	1	1	0.987382
GOTERM_BP_ALL	GO:0048513~animal organ development	13	17.5676	0.798303	P08228, Q9JKC6, O08917, P55012, Q9WUM4, O35143, Q61176, P19246, E9PVD3, O54774, G5E829, P60761, Q91XV3	70	4153	19984	0.893647	1	1	0.987382
Annotation Cluster 36	Enrichment Score: 0.860208351486214
Category	Term	Count	%	PValue	Genes	List Total	Pop Hits	Pop Total	Fold Enrichment	Bonferroni	Benjamini	FDR
GOTERM_BP_ALL	GO:0010638~positive regulation of organelle organization	10	13.5135	0.000941034	P63321, P63168, P28652, Q9CVB6, P61089, E9PUL5, O35143, Q9R0Q6, Q9R0P5, P59999	70	737	19984	3.87362	0.908322	0.13859	0.136788
GOTERM_BP_ALL	GO:0051130~positive regulation of cellular component organization	15	20.2703	0.00101755	P08228, P28652, O08917, E9PUL5, Q62419, Q9WUM4, O35143, Q9R0P5, Q9R0Q6, P59999, Q68ED7, P63321, P63168, Q9CVB6, P61089	70	1605	19984	2.66809	0.924517	0.13859	0.136788
GOTERM_BP_ALL	GO:0010647~positive regulation of cell communication	11	14.8649	0.182344	P63321, P63168, P08228, P28652, P63323, P61089, E9PUL5, O08917, O35143, P60761, Q68ED7	70	2094	19984	1.49969	1	1	0.987382
GOTERM_BP_ALL	GO:0023056~positive regulation of signaling	11	14.8649	0.185762	P63321, P63168, P08228, P28652, P63323, P61089, E9PUL5, O08917, O35143, P60761, Q68ED7	70	2103	19984	1.49327	1	1	0.987382
GOTERM_BP_ALL	GO:0048522~positive regulation of cellular process	25	33.7838	0.323267	P13707, E9PUL5, Q9R0P5, Q61176, Q68ED7, P63321, P63168, P63323, Q8K2C9, Q9CVB6, P61089, P62897, Q8R1Q8, P08228, P28652, O08917, P55012, Q62419, O35143, Q9WUM4, Q9R0Q6, P59999, Q9Z0X1, O54774, P60761	70	6308	19984	1.13144	1	1	0.987382
GOTERM_BP_ALL	GO:0010646~regulation of cell communication	15	20.2703	0.415934	P08228, P28652, O08917, E9PUL5, Q62419, O35143, Q61176, Q68ED7, P31324, P63321, P63168, P63323, P61089, P61982, P60761	70	3740	19984	1.145	1	1	0.987382
GOTERM_BP_ALL	GO:0023051~regulation of signaling	15	20.2703	0.429005	P08228, P28652, O08917, E9PUL5, Q62419, O35143, Q61176, Q68ED7, P31324, P63321, P63168, P63323, P61089, P61982, P60761	70	3771	19984	1.13558	1	1	0.987382
GOTERM_BP_ALL	GO:0009967~positive regulation of signal transduction	7	9.45946	0.552156	P63321, P08228, P28652, P63323, P61089, O08917, O35143	70	1721	19984	1.16119	1	1	0.987382
GOTERM_BP_ALL	GO:0048584~positive regulation of response to stimulus	10	13.5135	0.605116	Q61885, P63321, P63168, P08228, P28652, P63323, P61089, O08917, O35143, Q61176	70	2714	19984	1.0519	1	1	0.987382
GOTERM_BP_ALL	GO:0048583~regulation of response to stimulus	15	20.2703	0.712044	Q61885, P08228, P28652, P99026, O08917, P55012, Q62419, O35143, Q61176, P31324, P63321, P63168, P63323, P61089, G5E829	70	4489	19984	0.953951	1	1	0.987382
GOTERM_BP_ALL	GO:0009966~regulation of signal transduction	10	13.5135	0.774895	P63321, P08228, P28652, P63323, P61089, O08917, Q62419, O35143, Q61176, P31324	70	3135	19984	0.91064	1	1	0.987382
Annotation Cluster 37	Enrichment Score: 0.8273534372678499
Category	Term	Count	%	PValue	Genes	List Total	Pop Hits	Pop Total	Fold Enrichment	Bonferroni	Benjamini	FDR
GOTERM_BP_ALL	GO:1900542~regulation of purine nucleotide metabolic process	3	4.05405	0.115684	Q61016, P13707, O35143	70	169	19984	5.06779	1	1	0.987382
GOTERM_BP_ALL	GO:0006140~regulation of nucleotide metabolic process	3	4.05405	0.120208	Q61016, P13707, O35143	70	173	19984	4.95062	1	1	0.987382
GOTERM_BP_ALL	GO:0044711~single-organism biosynthetic process	8	10.8108	0.236993	Q61016, P13707, P08228, Q8K2C9, P62141, O35143, Q61176, D3Z7P3	70	1458	19984	1.56645	1	1	0.987382
Annotation Cluster 38	Enrichment Score: 0.8204814548347584
Category	Term	Count	%	PValue	Genes	List Total	Pop Hits	Pop Total	Fold Enrichment	Bonferroni	Benjamini	FDR
GOTERM_BP_ALL	GO:0031333~negative regulation of protein complex assembly	3	4.05405	0.102396	Q9CVB6, E9PUL5, Q9D6F9	70	157	19984	5.45514	1	1	0.987382
GOTERM_BP_ALL	GO:0043254~regulation of protein complex assembly	5	6.75676	0.116901	Q9CVB6, E9PUL5, Q9D6F9, Q9R0Q6, P59999	70	541	19984	2.6385	1	1	0.987382
GOTERM_BP_ALL	GO:0051129~negative regulation of cellular component organization	6	8.10811	0.194948	Q99PJ0, Q9CVB6, E9PUL5, Q9D6F9, Q9WUM4, Q8R1Q8	70	893	19984	1.91816	1	1	0.987382
GOTERM_BP_ALL	GO:0010639~negative regulation of organelle organization	4	5.40541	0.2239	Q9CVB6, E9PUL5, Q9D6F9, Q8R1Q8	70	473	19984	2.41426	1	1	0.987382
Annotation Cluster 39	Enrichment Score: 0.8193429818933471
Category	Term	Count	%	PValue	Genes	List Total	Pop Hits	Pop Total	Fold Enrichment	Bonferroni	Benjamini	FDR
GOTERM_BP_ALL	GO:0031667~response to nutrient levels	6	8.10811	0.0523741	Q9Z0X1, P08228, Q9QXV0, P60521, G5E829, Q61176	70	588	19984	2.91312	1	0.875852	0.864459
GOTERM_BP_ALL	GO:0009991~response to extracellular stimulus	6	8.10811	0.0642838	Q9Z0X1, P08228, Q9QXV0, P60521, G5E829, Q61176	70	624	19984	2.74505	1	0.955227	0.942802
GOTERM_BP_ALL	GO:0031669~cellular response to nutrient levels	3	4.05405	0.222543	Q9Z0X1, P60521, G5E829	70	257	19984	3.33252	1	1	0.987382
GOTERM_BP_ALL	GO:0031668~cellular response to extracellular stimulus	3	4.05405	0.269835	Q9Z0X1, P60521, G5E829	70	294	19984	2.91312	1	1	0.987382
GOTERM_BP_ALL	GO:0071496~cellular response to external stimulus	3	4.05405	0.395873	Q9Z0X1, P60521, G5E829	70	394	19984	2.17375	1	1	0.987382
Annotation Cluster 40	Enrichment Score: 0.7984277432017921
Category	Term	Count	%	PValue	Genes	List Total	Pop Hits	Pop Total	Fold Enrichment	Bonferroni	Benjamini	FDR
GOTERM_CC_ALL	GO:0031253~cell projection membrane	5	6.75676	0.0466469	Q9CVB6, P06837, Q9WUM4, Q9R0Q6, G5E829	74	390	21038	3.64484	1	0.189954	0.154849
GOTERM_CC_ALL	GO:0031256~leading edge membrane	3	4.05405	0.145806	Q9CVB6, Q9WUM4, G5E829	74	194	21038	4.39635	1	0.426616	0.347773
GOTERM_CC_ALL	GO:0030027~lamellipodium	3	4.05405	0.172557	Q9CVB6, O08917, Q9WUM4	74	216	21038	3.94857	1	0.473333	0.385856
GOTERM_CC_ALL	GO:0031252~cell leading edge	4	5.40541	0.219721	Q9CVB6, O08917, Q9WUM4, G5E829	74	466	21038	2.44032	1	0.53574	0.43673
GOTERM_BP_ALL	GO:0051094~positive regulation of developmental process	8	10.8108	0.394875	P63321, P28652, O54774, Q9CVB6, O08917, Q9WUM4, G5E829, Q68ED7	70	1740	19984	1.31258	1	1	0.987382
Annotation Cluster 41	Enrichment Score: 0.764071615635041
Category	Term	Count	%	PValue	Genes	List Total	Pop Hits	Pop Total	Fold Enrichment	Bonferroni	Benjamini	FDR
GOTERM_BP_ALL	GO:0010256~endomembrane system organization	7	9.45946	0.0456024	P08228, P28652, O54774, O08917, P61027, Q9WUM4, E9PVD3	70	754	19984	2.6504	1	0.815983	0.805369
GOTERM_CC_ALL	GO:0098797~plasma membrane protein complex	4	5.40541	0.0951036	Q61016, O08917, Q9WUM4, E9PVD3	74	313	21038	3.63319	1	0.310462	0.253085
GOTERM_BP_ALL	GO:0034329~cell junction assembly	3	4.05405	0.234002	O08917, Q9WUM4, E9PVD3	70	266	19984	3.21976	1	1	0.987382
GOTERM_BP_ALL	GO:0007155~cell adhesion	8	10.8108	0.289192	Q61885, Q99PJ0, O54774, Q9CVB6, O08917, Q9WUM4, Q61176, E9PVD3	70	1555	19984	1.46874	1	1	0.987382
GOTERM_BP_ALL	GO:0022610~biological adhesion	8	10.8108	0.29641	Q61885, Q99PJ0, O54774, Q9CVB6, O08917, Q9WUM4, Q61176, E9PVD3	70	1568	19984	1.45656	1	1	0.987382
GOTERM_BP_ALL	GO:0034330~cell junction organization	3	4.05405	0.299287	O08917, Q9WUM4, E9PVD3	70	317	19984	2.70176	1	1	0.987382
Annotation Cluster 42	Enrichment Score: 0.7592410148882455
Category	Term	Count	%	PValue	Genes	List Total	Pop Hits	Pop Total	Fold Enrichment	Bonferroni	Benjamini	FDR
GOTERM_BP_ALL	GO:0032386~regulation of intracellular transport	5	6.75676	0.129293	Q9CVB6, E9PUL5, Q62419, O35143, P19246	70	562	19984	2.53991	1	1	0.987382
GOTERM_BP_ALL	GO:0060341~regulation of cellular localization	7	9.45946	0.181283	P63168, P28652, Q9CVB6, E9PUL5, Q62419, O35143, P19246	70	1105	19984	1.80851	1	1	0.987382
GOTERM_BP_ALL	GO:0032388~positive regulation of intracellular transport	3	4.05405	0.225085	Q9CVB6, E9PUL5, Q62419	70	259	19984	3.30678	1	1	0.987382
Annotation Cluster 43	Enrichment Score: 0.7423190688353221
Category	Term	Count	%	PValue	Genes	List Total	Pop Hits	Pop Total	Fold Enrichment	Bonferroni	Benjamini	FDR
GOTERM_BP_ALL	GO:0099504~synaptic vesicle cycle	5	6.75676	0.00415101	Q9WTT4, O54774, E9PUL5, Q62419, P57746	70	189	19984	7.55253	0.999974	0.225028	0.222101
GOTERM_BP_ALL	GO:1902582~single-organism intracellular transport	7	9.45946	0.0787727	P63168, Q9Z0X1, P08228, O54774, P62073, E9PUL5, Q62419	70	868	19984	2.3023	1	1	0.987382
GOTERM_BP_ALL	GO:0048489~synaptic vesicle transport	3	4.05405	0.203565	O54774, E9PUL5, Q62419	70	242	19984	3.53908	1	1	0.987382
GOTERM_BP_ALL	GO:0097480~establishment of synaptic vesicle localization	3	4.05405	0.203565	O54774, E9PUL5, Q62419	70	242	19984	3.53908	1	1	0.987382
GOTERM_BP_ALL	GO:0097479~synaptic vesicle localization	3	4.05405	0.213665	O54774, E9PUL5, Q62419	70	250	19984	3.42583	1	1	0.987382
GOTERM_BP_ALL	GO:0099003~vesicle-mediated transport in synapse	3	4.05405	0.217465	O54774, E9PUL5, Q62419	70	253	19984	3.38521	1	1	0.987382
GOTERM_BP_ALL	GO:0051650~establishment of vesicle localization	3	4.05405	0.358788	O54774, E9PUL5, Q62419	70	364	19984	2.3529	1	1	0.987382
GOTERM_BP_ALL	GO:0051648~vesicle localization	3	4.05405	0.377439	O54774, E9PUL5, Q62419	70	379	19984	2.25978	1	1	0.987382
GOTERM_BP_ALL	GO:0051656~establishment of organelle localization	3	4.05405	0.625951	O54774, E9PUL5, Q62419	70	609	19984	1.40633	1	1	0.987382
GOTERM_BP_ALL	GO:0051640~organelle localization	3	4.05405	0.707172	O54774, E9PUL5, Q62419	70	708	19984	1.20969	1	1	0.987382
Annotation Cluster 44	Enrichment Score: 0.7415837749565726
Category	Term	Count	%	PValue	Genes	List Total	Pop Hits	Pop Total	Fold Enrichment	Bonferroni	Benjamini	FDR
GOTERM_CC_ALL	GO:0005741~mitochondrial outer membrane	3	4.05405	0.1494	Q9Z0X1, O55126, Q61176	74	197	21038	4.3294	1	0.429188	0.34987
GOTERM_CC_ALL	GO:0031968~organelle outer membrane	3	4.05405	0.188726	Q9Z0X1, O55126, Q61176	74	229	21038	3.72442	1	0.480948	0.392064
GOTERM_CC_ALL	GO:0019867~outer membrane	3	4.05405	0.188726	Q9Z0X1, O55126, Q61176	74	229	21038	3.72442	1	0.480948	0.392064
GOTERM_BP_ALL	GO:0055085~transmembrane transport	8	10.8108	0.203071	Q9WTT4, Q9Z0X1, O55126, P62073, P55012, Q6PGE7, G5E829, Q61176	70	1391	19984	1.6419	1	1	0.987382
Annotation Cluster 45	Enrichment Score: 0.7315744256945548
Category	Term	Count	%	PValue	Genes	List Total	Pop Hits	Pop Total	Fold Enrichment	Bonferroni	Benjamini	FDR
GOTERM_BP_ALL	GO:0007610~behavior	7	9.45946	0.0619939	Q61016, Q9JKC6, P08228, P60761, P31324, D3Z7P3, Q68ED7	70	815	19984	2.45202	1	0.941788	0.929537
GOTERM_BP_ALL	GO:0044708~single-organism behavior	5	6.75676	0.149828	Q61016, Q9JKC6, P60761, P31324, Q68ED7	70	595	19984	2.39904	1	1	0.987382
GOTERM_BP_ALL	GO:0007611~learning or memory	3	4.05405	0.333633	P60761, P31324, Q68ED7	70	344	19984	2.4897	1	1	0.987382
GOTERM_BP_ALL	GO:0050890~cognition	3	4.05405	0.382377	P60761, P31324, Q68ED7	70	383	19984	2.23618	1	1	0.987382
Annotation Cluster 46	Enrichment Score: 0.7177501824910646
Category	Term	Count	%	PValue	Genes	List Total	Pop Hits	Pop Total	Fold Enrichment	Bonferroni	Benjamini	FDR
GOTERM_BP_ALL	GO:0007018~microtubule-based movement	5	6.75676	0.0262444	P63168, P08228, O54774, P19246, Q8R1Q8	70	326	19984	4.37862	1	0.622263	0.614169
UP_KW_CELLULAR_COMPONENT	KW-0493~Microtubule	4	5.40541	0.0968075	P63168, Q9D6F9, Q8BQM8, Q8R1Q8	71	279	17833	3.60099	0.936016	0.326725	0.278322
GOTERM_CC_ALL	GO:0099513~polymeric cytoskeletal fiber	6	8.10811	0.149944	P63168, Q9CVB6, Q9D6F9, P19246, Q8BQM8, Q8R1Q8	74	810	21038	2.10591	1	0.429188	0.34987
GOTERM_CC_ALL	GO:0005819~spindle	4	5.40541	0.1876	P63168, P28652, Q9D6F9, Q8R1Q8	74	430	21038	2.64463	1	0.480948	0.392064
GOTERM_BP_ALL	GO:0007017~microtubule-based process	6	8.10811	0.188963	P63168, P08228, O54774, Q9D6F9, P19246, Q8R1Q8	70	883	19984	1.93988	1	1	0.987382
GOTERM_CC_ALL	GO:0005874~microtubule	4	5.40541	0.216093	P63168, Q9D6F9, Q8BQM8, Q8R1Q8	74	462	21038	2.46145	1	0.531232	0.433055
GOTERM_BP_ALL	GO:0032886~regulation of microtubule-based process	3	4.05405	0.232726	Q9D6F9, P19246, Q8R1Q8	70	265	19984	3.23191	1	1	0.987382
GOTERM_CC_ALL	GO:0099512~supramolecular fiber	6	8.10811	0.300603	P63168, Q9CVB6, Q9D6F9, P19246, Q8BQM8, Q8R1Q8	74	1051	21038	1.62301	1	0.680646	0.554856
GOTERM_CC_ALL	GO:0099081~supramolecular polymer	6	8.10811	0.306073	P63168, Q9CVB6, Q9D6F9, P19246, Q8BQM8, Q8R1Q8	74	1059	21038	1.61075	1	0.680728	0.554923
GOTERM_CC_ALL	GO:0099080~supramolecular complex	6	8.10811	0.306759	P63168, Q9CVB6, Q9D6F9, P19246, Q8BQM8, Q8R1Q8	74	1060	21038	1.60923	1	0.680728	0.554923
GOTERM_BP_ALL	GO:0000226~microtubule cytoskeleton organization	3	4.05405	0.663986	Q9D6F9, P19246, Q8R1Q8	70	653	19984	1.31157	1	1	0.987382
Annotation Cluster 47	Enrichment Score: 0.7169381175117489
Category	Term	Count	%	PValue	Genes	List Total	Pop Hits	Pop Total	Fold Enrichment	Bonferroni	Benjamini	FDR
KEGG_PATHWAY	mmu04114:Oocyte meiosis	3	4.05405	0.149479	P28652, P62141, P61982	52	121	9011	4.29641	1	0.83281	0.795441
GOTERM_MF_ALL	GO:0019901~protein kinase binding	6	8.10811	0.187343	P28652, P55012, P62141, P61982, P19246, P31324	71	805	18541	1.94639	1	0.896572	0.885867
GOTERM_MF_ALL	GO:0019900~kinase binding	6	8.10811	0.252329	P28652, P55012, P62141, P61982, P19246, P31324	71	900	18541	1.74094	1	1	0.991018
Annotation Cluster 48	Enrichment Score: 0.6952874232441163
Category	Term	Count	%	PValue	Genes	List Total	Pop Hits	Pop Total	Fold Enrichment	Bonferroni	Benjamini	FDR
GOTERM_BP_ALL	GO:0043648~dicarboxylic acid metabolic process	3	4.05405	0.0459935	Q9D2G2, D3Z7P3, P70404	70	99	19984	8.65108	1	0.815983	0.805369
GOTERM_BP_ALL	GO:0019752~carboxylic acid metabolic process	8	10.8108	0.0639379	P13707, Q8K2C9, Q9D2G2, Q61176, Q9JLZ3, P31324, D3Z7P3, P70404	70	1029	19984	2.21952	1	0.955227	0.942802
GOTERM_BP_ALL	GO:0043436~oxoacid metabolic process	8	10.8108	0.0915712	P13707, Q8K2C9, Q9D2G2, Q61176, Q9JLZ3, P31324, D3Z7P3, P70404	70	1122	19984	2.03555	1	1	0.987382
GOTERM_BP_ALL	GO:0006082~organic acid metabolic process	8	10.8108	0.0972618	P13707, Q8K2C9, Q9D2G2, Q61176, Q9JLZ3, P31324, D3Z7P3, P70404	70	1139	19984	2.00517	1	1	0.987382
GOTERM_BP_ALL	GO:0032787~monocarboxylic acid metabolic process	4	5.40541	0.456894	P13707, Q8K2C9, Q9JLZ3, P31324	70	722	19984	1.58164	1	1	0.987382
GOTERM_BP_ALL	GO:0006631~fatty acid metabolic process	3	4.05405	0.50178	Q8K2C9, Q9JLZ3, P31324	70	485	19984	1.76589	1	1	0.987382
GOTERM_BP_ALL	GO:0006629~lipid metabolic process	6	8.10811	0.606931	P13707, P08228, Q8K2C9, Q80XN0, Q9JLZ3, P31324	70	1514	19984	1.13138	1	1	0.987382
GOTERM_BP_ALL	GO:0044255~cellular lipid metabolic process	4	5.40541	0.751754	P13707, Q8K2C9, Q9JLZ3, P31324	70	1122	19984	1.01777	1	1	0.987382
Annotation Cluster 49	Enrichment Score: 0.6878344653493982
Category	Term	Count	%	PValue	Genes	List Total	Pop Hits	Pop Total	Fold Enrichment	Bonferroni	Benjamini	FDR
GOTERM_BP_ALL	GO:0031329~regulation of cellular catabolic process	6	8.10811	0.0966577	P13707, Q9Z0X1, P62141, P60521, Q80VP0, O35143	70	706	19984	2.42622	1	1	0.987382
GOTERM_BP_ALL	GO:0009894~regulation of catabolic process	6	8.10811	0.189559	P13707, Q9Z0X1, P62141, P60521, Q80VP0, O35143	70	884	19984	1.93769	1	1	0.987382
GOTERM_BP_ALL	GO:0006914~autophagy	3	4.05405	0.471538	P60521, Q80VP0, O35143	70	458	19984	1.86999	1	1	0.987382
Annotation Cluster 50	Enrichment Score: 0.6843812853873551
Category	Term	Count	%	PValue	Genes	List Total	Pop Hits	Pop Total	Fold Enrichment	Bonferroni	Benjamini	FDR
GOTERM_CC_ALL	GO:0005773~vacuole	6	8.10811	0.0863731	Q9WTT4, P08228, P60521, Q91V41, Q80VP0, Q8R1Q8	74	678	21038	2.51591	1	0.291602	0.237711
GOTERM_CC_ALL	GO:0000323~lytic vacuole	4	5.40541	0.320065	P08228, Q91V41, Q80VP0, Q8R1Q8	74	573	21038	1.98462	1	0.696248	0.567574
GOTERM_CC_ALL	GO:0005764~lysosome	4	5.40541	0.320065	P08228, Q91V41, Q80VP0, Q8R1Q8	74	573	21038	1.98462	1	0.696248	0.567574
Annotation Cluster 51	Enrichment Score: 0.6741140227667621
Category	Term	Count	%	PValue	Genes	List Total	Pop Hits	Pop Total	Fold Enrichment	Bonferroni	Benjamini	FDR
GOTERM_CC_ALL	GO:0005912~adherens junction	4	5.40541	0.122665	P63321, Q9CVB6, O08917, E9PVD3	74	351	21038	3.23986	1	0.375602	0.306187
GOTERM_CC_ALL	GO:0070161~anchoring junction	4	5.40541	0.135849	P63321, Q9CVB6, O08917, E9PVD3	74	368	21038	3.09019	1	0.406519	0.33139
GOTERM_CC_ALL	GO:0030054~cell junction	6	8.10811	0.18345	P63321, Q9CVB6, O08917, Q62419, E9PVD3, Q91XV3	74	869	21038	1.96293	1	0.480948	0.392064
GOTERM_BP_ALL	GO:0048646~anatomical structure formation involved in morphogenesis	5	6.75676	0.658034	P63321, Q9JKC6, O08917, P55012, E9PVD3	70	1289	19984	1.10739	1	1	0.987382
Annotation Cluster 52	Enrichment Score: 0.6661243448928766
Category	Term	Count	%	PValue	Genes	List Total	Pop Hits	Pop Total	Fold Enrichment	Bonferroni	Benjamini	FDR
GOTERM_CC_ALL	GO:0005773~vacuole	6	8.10811	0.0863731	Q9WTT4, P08228, P60521, Q91V41, Q80VP0, Q8R1Q8	74	678	21038	2.51591	1	0.291602	0.237711
GOTERM_CC_ALL	GO:0005774~vacuolar membrane	3	4.05405	0.323037	Q9WTT4, P60521, Q80VP0	74	334	21038	2.55357	1	0.697265	0.568404
GOTERM_CC_ALL	GO:0044437~vacuolar part	3	4.05405	0.359746	Q9WTT4, P60521, Q80VP0	74	363	21038	2.34956	1	0.736268	0.600198
Annotation Cluster 53	Enrichment Score: 0.6235718882056959
Category	Term	Count	%	PValue	Genes	List Total	Pop Hits	Pop Total	Fold Enrichment	Bonferroni	Benjamini	FDR
GOTERM_BP_ALL	GO:0051050~positive regulation of transport	10	13.5135	0.0171749	P63168, P08228, O55126, Q9CVB6, E9PUL5, O08917, P55012, Q62419, O35143, G5E829	70	1152	19984	2.47817	1	0.489582	0.483214
GOTERM_BP_ALL	GO:0060341~regulation of cellular localization	7	9.45946	0.181283	P63168, P28652, Q9CVB6, E9PUL5, Q62419, O35143, P19246	70	1105	19984	1.80851	1	1	0.987382
GOTERM_BP_ALL	GO:0032880~regulation of protein localization	6	8.10811	0.29423	P63168, P28652, Q9CVB6, P55012, Q91V41, O35143	70	1047	19984	1.63602	1	1	0.987382
GOTERM_BP_ALL	GO:0051223~regulation of protein transport	4	5.40541	0.395936	P63168, Q9CVB6, P55012, O35143	70	656	19984	1.74077	1	1	0.987382
GOTERM_BP_ALL	GO:0070201~regulation of establishment of protein localization	4	5.40541	0.426676	P63168, Q9CVB6, P55012, O35143	70	689	19984	1.65739	1	1	0.987382
GOTERM_BP_ALL	GO:0090087~regulation of peptide transport	4	5.40541	0.434975	P63168, Q9CVB6, P55012, O35143	70	698	19984	1.63602	1	1	0.987382
GOTERM_BP_ALL	GO:1903827~regulation of cellular protein localization	3	4.05405	0.64102	P28652, Q9CVB6, O35143	70	626	19984	1.36814	1	1	0.987382
Annotation Cluster 54	Enrichment Score: 0.6023474281663833
Category	Term	Count	%	PValue	Genes	List Total	Pop Hits	Pop Total	Fold Enrichment	Bonferroni	Benjamini	FDR
GOTERM_BP_ALL	GO:0050789~regulation of biological process	53	71.6216	0.0781646	P13707, Q9QXV0, Q9R0P5, E9PVD3, Q68ED7, P63321, P63168, P63323, Q8K2C9, Q9CVB6, P61027, P61982, Q8R1Q8, Q61885, Q9JKC6, P28652, O08917, Q62419, Q9R0Q6, P30275, P59999, P31324, D3Z7P3, Q9WUC3, O54774, Q61016, E9PUL5, P29595, P99026, P06837, Q61176, P70404, Q99PJ0, O54983, P61089, Q9D6F9, G5E829, P62897, Q91XV3, P08228, P55012, O35143, Q80VP0, Q9WUM4, Q9D1T0, P19246, Q9Z0X1, O55126, P62141, P08113,…	70	13330	19984	1.13509	1	1	0.987382
GOTERM_BP_ALL	GO:0065007~biological regulation	55	74.3243	0.0949115	Q9WTT4, P13707, Q9QXV0, Q9R0P5, E9PVD3, Q68ED7, P63321, P63168, P63323, Q8K2C9, Q9CVB6, P61027, P61982, Q8R1Q8, Q61885, Q9JKC6, P28652, O08917, Q62419, Q9R0Q6, P30275, P59999, P31324, D3Z7P3, Q9WUC3, O54774, Q61016, E9PUL5, P29595, P99026, P06837, Q61176, P70404, P57746, Q99PJ0, O54983, P61089, Q9D6F9, G5E829, P62897, Q91XV3, P08228, P55012, O35143, Q80VP0, Q9WUM4, Q9D1T0, P19246, Q9Z0X1, O55126,…	70	14074	19984	1.11565	1	1	0.987382
GOTERM_BP_ALL	GO:0050794~regulation of cellular process	49	66.2162	0.146966	P13707, Q9QXV0, Q9R0P5, E9PVD3, Q68ED7, P63321, P63168, P63323, Q8K2C9, Q9CVB6, P61027, P61982, Q8R1Q8, Q61885, Q9JKC6, P28652, O08917, Q62419, Q9R0Q6, P30275, P59999, P31324, Q9WUC3, O54774, Q61016, E9PUL5, P29595, P06837, Q61176, Q99PJ0, O54983, P61089, Q9D6F9, G5E829, P62897, Q91XV3, P08228, P55012, O35143, Q80VP0, Q9WUM4, Q9D1T0, P19246, Q9Z0X1, P62141, P08113, Q91V41, P60521, P60761	70	12540	19984	1.11553	1	1	0.987382
GOTERM_BP_ALL	GO:0051716~cellular response to stimulus	35	47.2973	0.216057	Q61016, P13707, P06837, Q9QXV0, Q61176, Q68ED7, E9PVD3, P63321, P63168, P63323, Q8K2C9, Q9CVB6, P61089, P61027, G5E829, P61982, P62897, Q8R1Q8, Q61885, P08228, P28652, O08917, P55012, Q62419, O35143, Q9D1T0, P19246, P31324, Q9Z0X1, Q9WUC3, O54774, P08113, Q91V41, P60521, P60761	70	8768	19984	1.1396	1	1	0.987382
GOTERM_BP_ALL	GO:0007154~cell communication	30	40.5405	0.21962	Q61016, E9PUL5, Q9QXV0, Q61176, Q68ED7, E9PVD3, P63321, P63168, P63323, Q8K2C9, Q9CVB6, P61089, G5E829, P61982, P62897, Q61885, P08228, P28652, O08917, P55012, Q62419, O35143, Q9D1T0, D3Z7P3, P31324, Q9Z0X1, Q9WUC3, Q91V41, P60521, P60761	70	7363	19984	1.16319	1	1	0.987382
GOTERM_BP_ALL	GO:0044700~single organism signaling	28	37.8378	0.352225	Q61016, E9PUL5, Q9QXV0, Q61176, Q68ED7, E9PVD3, P63321, P63168, P63323, Q8K2C9, Q9CVB6, P61089, P61982, P62897, Q61885, P08228, P28652, O08917, P55012, Q62419, O35143, Q9D1T0, D3Z7P3, P31324, Q9Z0X1, Q9WUC3, Q91V41, P60761	70	7248	19984	1.10287	1	1	0.987382
GOTERM_BP_ALL	GO:0023052~signaling	28	37.8378	0.368213	Q61016, E9PUL5, Q9QXV0, Q61176, Q68ED7, E9PVD3, P63321, P63168, P63323, Q8K2C9, Q9CVB6, P61089, P61982, P62897, Q61885, P08228, P28652, O08917, P55012, Q62419, O35143, Q9D1T0, D3Z7P3, P31324, Q9Z0X1, Q9WUC3, Q91V41, P60761	70	7297	19984	1.09546	1	1	0.987382
GOTERM_BP_ALL	GO:0010646~regulation of cell communication	15	20.2703	0.415934	P08228, P28652, O08917, E9PUL5, Q62419, O35143, Q61176, Q68ED7, P31324, P63321, P63168, P63323, P61089, P61982, P60761	70	3740	19984	1.145	1	1	0.987382
GOTERM_BP_ALL	GO:0023051~regulation of signaling	15	20.2703	0.429005	P08228, P28652, O08917, E9PUL5, Q62419, O35143, Q61176, Q68ED7, P31324, P63321, P63168, P63323, P61089, P61982, P60761	70	3771	19984	1.13558	1	1	0.987382
GOTERM_BP_ALL	GO:0050896~response to stimulus	40	54.0541	0.442565	Q6P1F6, Q61016, P13707, P29595, P99026, P06837, Q9QXV0, Q61176, Q68ED7, E9PVD3, P63321, P63168, P63323, Q8K2C9, Q9CVB6, P61089, P61027, Q9CZ13, G5E829, P61982, P62897, Q8R1Q8, Q61885, P08228, P28652, O08917, P55012, Q62419, O35143, Q9D1T0, P19246, P31324, Q9Z0X1, Q9WUC3, O54774, P62141, P08113, Q91V41, P60521, P60761	70	10973	19984	1.04068	1	1	0.987382
GOTERM_BP_ALL	GO:0007165~signal transduction	25	33.7838	0.446694	Q61016, Q9QXV0, Q61176, Q68ED7, E9PVD3, P63321, P63323, Q8K2C9, Q9CVB6, P61089, P61982, P62897, Q61885, P08228, P28652, O08917, P55012, Q62419, O35143, Q9D1T0, P31324, Q9Z0X1, Q9WUC3, Q91V41, P60761	70	6670	19984	1.07004	1	1	0.987382
Annotation Cluster 55	Enrichment Score: 0.598939118568113
Category	Term	Count	%	PValue	Genes	List Total	Pop Hits	Pop Total	Fold Enrichment	Bonferroni	Benjamini	FDR
GOTERM_MF_ALL	GO:1901981~phosphatidylinositol phosphate binding	3	4.05405	0.178558	P06837, Q80VP0, P60761	71	203	18541	3.85922	1	0.892788	0.882128
GOTERM_MF_ALL	GO:0008289~lipid binding	6	8.10811	0.252329	P99026, Q80XN0, Q62419, P06837, Q80VP0, P60761	71	900	18541	1.74094	1	1	0.991018
GOTERM_MF_ALL	GO:0005543~phospholipid binding	4	5.40541	0.287292	Q80XN0, P06837, Q80VP0, P60761	71	495	18541	2.11023	1	1	0.991018
GOTERM_MF_ALL	GO:0035091~phosphatidylinositol binding	3	4.05405	0.310581	P06837, Q80VP0, P60761	71	298	18541	2.62893	1	1	0.991018
Annotation Cluster 56	Enrichment Score: 0.5701115603723921
Category	Term	Count	%	PValue	Genes	List Total	Pop Hits	Pop Total	Fold Enrichment	Bonferroni	Benjamini	FDR
GOTERM_BP_ALL	GO:0071417~cellular response to organonitrogen compound	7	9.45946	0.0399959	P13707, P08228, Q9CVB6, P08113, P61027, P61982, Q61176	70	730	19984	2.73753	1	0.768709	0.75871
GOTERM_BP_ALL	GO:0032870~cellular response to hormone stimulus	5	6.75676	0.164848	Q9Z0X1, P61027, P61982, G5E829, Q61176	70	618	19984	2.30975	1	1	0.987382
GOTERM_BP_ALL	GO:0071375~cellular response to peptide hormone stimulus	3	4.05405	0.313322	P61027, P61982, Q61176	70	328	19984	2.61115	1	1	0.987382
GOTERM_BP_ALL	GO:1901653~cellular response to peptide	3	4.05405	0.397094	P61027, P61982, Q61176	70	395	19984	2.16825	1	1	0.987382
GOTERM_BP_ALL	GO:0009725~response to hormone	5	6.75676	0.410556	Q9Z0X1, P61027, P61982, G5E829, Q61176	70	942	19984	1.51532	1	1	0.987382
GOTERM_BP_ALL	GO:0043434~response to peptide hormone	3	4.05405	0.509443	P61027, P61982, Q61176	70	492	19984	1.74077	1	1	0.987382
GOTERM_BP_ALL	GO:1901652~response to peptide	3	4.05405	0.595346	P61027, P61982, Q61176	70	576	19984	1.4869	1	1	0.987382
Annotation Cluster 57	Enrichment Score: 0.5426731677384534
Category	Term	Count	%	PValue	Genes	List Total	Pop Hits	Pop Total	Fold Enrichment	Bonferroni	Benjamini	FDR
GOTERM_CC_ALL	GO:0005758~mitochondrial intermembrane space	4	5.40541	0.00553039	Q9Z0X1, P08228, P62073, P62897	74	103	21038	11.0407	0.888147	0.0341329	0.0278248
GOTERM_CC_ALL	GO:0031970~organelle envelope lumen	4	5.40541	0.00767629	Q9Z0X1, P08228, P62073, P62897	74	116	21038	9.80336	0.952348	0.0439405	0.0358199
GOTERM_BP_ALL	GO:0051336~regulation of hydrolase activity	9	12.1622	0.0373628	P63168, Q9Z0X1, P08228, P28652, Q9QXV0, P08113, Q9WUM4, O35143, P62897	70	1113	19984	2.30851	1	0.740542	0.730909
GOTERM_BP_ALL	GO:0051881~regulation of mitochondrial membrane potential	3	4.05405	0.0395106	P63168, P08228, O35143	70	91	19984	9.41162	1	0.765179	0.755226
GOTERM_BP_ALL	GO:0065009~regulation of molecular function	16	21.6216	0.0466488	Q61016, P08228, P28652, O08917, Q9QXV0, Q9WUM4, O35143, P30275, Q68ED7, P31324, P63168, Q9Z0X1, O55126, P61089, P08113, P62897	70	2755	19984	1.65799	1	0.821861	0.81117
GOTERM_BP_ALL	GO:0050790~regulation of catalytic activity	12	16.2162	0.0834132	Q61016, P63168, Q9Z0X1, P08228, P28652, P61089, Q9QXV0, P08113, Q9WUM4, O35143, P31324, P62897	70	2013	19984	1.70185	1	1	0.987382
GOTERM_BP_ALL	GO:0042391~regulation of membrane potential	5	6.75676	0.0922776	P63168, P08228, Q62419, O35143, Q68ED7	70	496	19984	2.87788	1	1	0.987382
GOTERM_BP_ALL	GO:0072593~reactive oxygen species metabolic process	4	5.40541	0.0939631	P63168, P08228, O35143, P62897	70	313	19984	3.64838	1	1	0.987382
GOTERM_BP_ALL	GO:0044093~positive regulation of molecular function	10	13.5135	0.109122	P63168, Q9Z0X1, P08228, P28652, O55126, P61089, O08917, Q9WUM4, P62897, Q68ED7	70	1636	19984	1.74502	1	1	0.987382
GOTERM_BP_ALL	GO:2001235~positive regulation of apoptotic signaling pathway	3	4.05405	0.139898	P08228, P28652, O35143	70	190	19984	4.50767	1	1	0.987382
GOTERM_BP_ALL	GO:0051345~positive regulation of hydrolase activity	5	6.75676	0.169526	P63168, Q9Z0X1, P28652, Q9WUM4, P62897	70	625	19984	2.28389	1	1	0.987382
GOTERM_BP_ALL	GO:0097190~apoptotic signaling pathway	5	6.75676	0.18731	Q9Z0X1, P08228, P28652, O35143, P62897	70	651	19984	2.19267	1	1	0.987382
GOTERM_BP_ALL	GO:0033554~cellular response to stress	11	14.8649	0.201315	Q9Z0X1, P08228, Q8K2C9, P61089, O08917, P06837, P60521, P08113, O35143, Q61176, P19246	70	2143	19984	1.4654	1	1	0.987382
GOTERM_BP_ALL	GO:0043065~positive regulation of apoptotic process	5	6.75676	0.209998	Q9Z0X1, P08228, P28652, O35143, P62897	70	683	19984	2.08994	1	1	0.987382
GOTERM_BP_ALL	GO:0043068~positive regulation of programmed cell death	5	6.75676	0.214341	Q9Z0X1, P08228, P28652, O35143, P62897	70	689	19984	2.07174	1	1	0.987382
GOTERM_BP_ALL	GO:0043085~positive regulation of catalytic activity	7	9.45946	0.249085	P63168, Q9Z0X1, P08228, P28652, P61089, Q9WUM4, P62897	70	1228	19984	1.62736	1	1	0.987382
GOTERM_BP_ALL	GO:0010942~positive regulation of cell death	5	6.75676	0.268989	Q9Z0X1, P08228, P28652, O35143, P62897	70	762	19984	1.87327	1	1	0.987382
GOTERM_BP_ALL	GO:0097193~intrinsic apoptotic signaling pathway	3	4.05405	0.309499	Q9Z0X1, P08228, P62897	70	325	19984	2.63525	1	1	0.987382
GOTERM_BP_ALL	GO:0019220~regulation of phosphate metabolic process	9	12.1622	0.325601	Q61016, P63168, P13707, P08228, O08917, P08113, Q9WUM4, O35143, P31324	70	1887	19984	1.36162	1	1	0.987382
GOTERM_BP_ALL	GO:0051174~regulation of phosphorus metabolic process	9	12.1622	0.328248	Q61016, P63168, P13707, P08228, O08917, P08113, Q9WUM4, O35143, P31324	70	1892	19984	1.35802	1	1	0.987382
KEGG_PATHWAY	mmu05417:Lipid and atherosclerosis	3	4.05405	0.346659	P28652, P08113, P62897	52	216	9011	2.40678	1	1	0.96129
GOTERM_BP_ALL	GO:0045862~positive regulation of proteolysis	3	4.05405	0.371245	Q9Z0X1, O35143, P62897	70	374	19984	2.28999	1	1	0.987382
GOTERM_BP_ALL	GO:2001233~regulation of apoptotic signaling pathway	3	4.05405	0.451959	P08228, P28652, O35143	70	441	19984	1.94208	1	1	0.987382
UP_KW_BIOLOGICAL_PROCESS	KW-0053~Apoptosis	3	4.05405	0.507806	P63168, Q9Z0X1, P62897	37	507	10827	1.73149	1	1	1
GOTERM_BP_ALL	GO:0051246~regulation of protein metabolic process	12	16.2162	0.517199	Q9Z0X1, P08228, P29595, P61089, O08917, Q9QXV0, P60521, P08113, Q9WUM4, O35143, P31324, P62897	70	3112	19984	1.10084	1	1	0.987382
GOTERM_BP_ALL	GO:0009967~positive regulation of signal transduction	7	9.45946	0.552156	P63321, P08228, P28652, P63323, P61089, O08917, O35143	70	1721	19984	1.16119	1	1	0.987382
GOTERM_BP_ALL	GO:0042981~regulation of apoptotic process	7	9.45946	0.558006	Q9Z0X1, P08228, P28652, P08113, O35143, P30275, P62897	70	1731	19984	1.15448	1	1	0.987382
GOTERM_BP_ALL	GO:0032268~regulation of cellular protein metabolic process	11	14.8649	0.562318	Q9Z0X1, P08228, P61089, O08917, Q9QXV0, P60521, P08113, Q9WUM4, O35143, P31324, P62897	70	2918	19984	1.0762	1	1	0.987382
GOTERM_BP_ALL	GO:0006915~apoptotic process	8	10.8108	0.56324	P63168, Q9Z0X1, P08228, P28652, P08113, O35143, P30275, P62897	70	2036	19984	1.12175	1	1	0.987382
GOTERM_BP_ALL	GO:0043067~regulation of programmed cell death	7	9.45946	0.572486	Q9Z0X1, P08228, P28652, P08113, O35143, P30275, P62897	70	1756	19984	1.13804	1	1	0.987382
GOTERM_BP_ALL	GO:0012501~programmed cell death	8	10.8108	0.629507	P63168, Q9Z0X1, P08228, P28652, P08113, O35143, P30275, P62897	70	2163	19984	1.05589	1	1	0.987382
GOTERM_BP_ALL	GO:0010941~regulation of cell death	7	9.45946	0.671596	Q9Z0X1, P08228, P28652, P08113, O35143, P30275, P62897	70	1940	19984	1.0301	1	1	0.987382
GOTERM_BP_ALL	GO:0008219~cell death	8	10.8108	0.717378	P63168, Q9Z0X1, P08228, P28652, P08113, O35143, P30275, P62897	70	2352	19984	0.97104	1	1	0.987382
GOTERM_BP_ALL	GO:0032270~positive regulation of cellular protein metabolic process	6	8.10811	0.733839	Q9Z0X1, P08228, P61089, O08917, O35143, P62897	70	1751	19984	0.978249	1	1	0.987382
GOTERM_BP_ALL	GO:0051247~positive regulation of protein metabolic process	6	8.10811	0.775358	Q9Z0X1, P08228, P61089, O08917, O35143, P62897	70	1845	19984	0.928409	1	1	0.987382
GOTERM_BP_ALL	GO:0031323~regulation of cellular metabolic process	21	28.3784	0.827996	Q61016, P08228, P13707, O08917, P29595, Q9QXV0, Q80VP0, Q9WUM4, O35143, Q68ED7, P31324, P63168, Q9Z0X1, O54774, O54983, P61089, P62141, P60521, P08113, P62897, Q91XV3	70	6723	19984	0.891745	1	1	0.987382
GOTERM_BP_ALL	GO:0031399~regulation of protein modification process	6	8.10811	0.839534	P08228, P61089, O08917, P08113, Q9WUM4, P31324	70	2020	19984	0.847977	1	1	0.987382
GOTERM_BP_ALL	GO:0043066~negative regulation of apoptotic process	3	4.05405	0.892577	P08228, P08113, P30275	70	1077	19984	0.795225	1	1	0.987382
GOTERM_BP_ALL	GO:0043069~negative regulation of programmed cell death	3	4.05405	0.899174	P08228, P08113, P30275	70	1099	19984	0.779306	1	1	0.987382
GOTERM_BP_ALL	GO:0019222~regulation of metabolic process	21	28.3784	0.929167	Q61016, P08228, P13707, O08917, P29595, Q9QXV0, Q80VP0, Q9WUM4, O35143, Q68ED7, P31324, P63168, Q9Z0X1, O54774, O54983, P61089, P62141, P60521, P08113, P62897, Q91XV3	70	7331	19984	0.817787	1	1	0.987382
GOTERM_BP_ALL	GO:0060548~negative regulation of cell death	3	4.05405	0.932556	P08228, P08113, P30275	70	1236	19984	0.692926	1	1	0.987382
GOTERM_BP_ALL	GO:0031401~positive regulation of protein modification process	3	4.05405	0.955683	P08228, P61089, O08917	70	1375	19984	0.622878	1	1	0.987382
GOTERM_BP_ALL	GO:1902531~regulation of intracellular signal transduction	4	5.40541	0.963689	P08228, P61089, O08917, P31324	70	1881	19984	0.607093	1	1	0.987382
GOTERM_BP_ALL	GO:0060255~regulation of macromolecule metabolic process	17	22.973	0.982085	P08228, O08917, P29595, Q9QXV0, Q9WUM4, O35143, Q68ED7, P31324, Q9Z0X1, O54774, O54983, P61089, P62141, P60521, P08113, P62897, Q91XV3	70	6815	19984	0.712143	1	1	0.987382
Annotation Cluster 58	Enrichment Score: 0.5415166791907716
Category	Term	Count	%	PValue	Genes	List Total	Pop Hits	Pop Total	Fold Enrichment	Bonferroni	Benjamini	FDR
GOTERM_BP_ALL	GO:0030162~regulation of proteolysis	6	8.10811	0.136457	Q9Z0X1, P29595, Q9QXV0, P60521, O35143, P62897	70	789	19984	2.17099	1	1	0.987382
GOTERM_BP_ALL	GO:0052548~regulation of endopeptidase activity	3	4.05405	0.366273	Q9Z0X1, Q9QXV0, P62897	70	370	19984	2.31475	1	1	0.987382
GOTERM_BP_ALL	GO:0052547~regulation of peptidase activity	3	4.05405	0.474951	Q9Z0X1, Q9QXV0, P62897	70	461	19984	1.85782	1	1	0.987382
Annotation Cluster 59	Enrichment Score: 0.5106746881518441
Category	Term	Count	%	PValue	Genes	List Total	Pop Hits	Pop Total	Fold Enrichment	Bonferroni	Benjamini	FDR
GOTERM_BP_ALL	GO:0048678~response to axon injury	4	5.40541	0.0042193	P08228, P06837, Q61176, P19246	70	94	19984	12.1483	0.999978	0.225028	0.222101
GOTERM_BP_ALL	GO:0046686~response to cadmium ion	3	4.05405	0.0206396	P08228, P28652, Q61176	70	64	19984	13.3821	1	0.540889	0.533853
GOTERM_BP_ALL	GO:0048667~cell morphogenesis involved in neuron differentiation	6	8.10811	0.077609	P08228, P28652, O08917, P06837, P61027, P19246	70	660	19984	2.59532	1	1	0.987382
GOTERM_BP_ALL	GO:0010035~response to inorganic substance	6	8.10811	0.09622	Q9Z0X1, P08228, P28652, P55012, Q61176, P19246	70	705	19984	2.42967	1	1	0.987382
GOTERM_BP_ALL	GO:0007568~aging	4	5.40541	0.174482	P08228, P55012, G5E829, Q61176	70	417	19984	2.73847	1	1	0.987382
GOTERM_BP_ALL	GO:0010038~response to metal ion	4	5.40541	0.185666	P08228, P28652, P55012, Q61176	70	430	19984	2.65568	1	1	0.987382
GOTERM_BP_ALL	GO:0009611~response to wounding	5	6.75676	0.19926	P08228, P55012, P06837, Q61176, P19246	70	668	19984	2.13687	1	1	0.987382
GOTERM_BP_ALL	GO:0032101~regulation of response to external stimulus	4	5.40541	0.626625	P08228, P99026, P55012, Q61176	70	927	19984	1.23187	1	1	0.987382
GOTERM_BP_ALL	GO:0080134~regulation of response to stress	6	8.10811	0.706691	P08228, P61089, P99026, O08917, P55012, Q61176	70	1695	19984	1.01057	1	1	0.987382
GOTERM_BP_ALL	GO:0071345~cellular response to cytokine stimulus	4	5.40541	0.724984	P13707, P55012, Q61176, P19246	70	1075	19984	1.06227	1	1	0.987382
GOTERM_BP_ALL	GO:0009887~animal organ morphogenesis	4	5.40541	0.790196	P08228, P55012, Q61176, E9PVD3	70	1197	19984	0.954004	1	1	0.987382
GOTERM_BP_ALL	GO:0034097~response to cytokine	4	5.40541	0.794468	P13707, P55012, Q61176, P19246	70	1206	19984	0.946885	1	1	0.987382
GOTERM_BP_ALL	GO:0048585~negative regulation of response to stimulus	5	6.75676	0.881435	P08228, P28652, P99026, P55012, Q61176	70	1808	19984	0.789507	1	1	0.987382
GOTERM_BP_ALL	GO:0044702~single organism reproductive process	4	5.40541	0.958023	P08228, P28652, Q61176, P19246	70	1829	19984	0.624354	1	1	0.987382
GOTERM_BP_ALL	GO:0044703~multi-organism reproductive process	3	4.05405	0.965691	P08228, P28652, Q61176	70	1458	19984	0.587419	1	1	0.987382
GOTERM_BP_ALL	GO:0022414~reproductive process	4	5.40541	0.975762	P08228, P28652, Q61176, P19246	70	2023	19984	0.56448	1	1	0.987382
GOTERM_BP_ALL	GO:0000003~reproduction	4	5.40541	0.975902	P08228, P28652, Q61176, P19246	70	2025	19984	0.563922	1	1	0.987382
GOTERM_BP_ALL	GO:0051704~multi-organism process	7	9.45946	0.977915	P08228, P28652, Q8K2C9, P55012, Q91V41, Q61176, D3Z7P3	70	3266	19984	0.61188	1	1	0.987382
Annotation Cluster 60	Enrichment Score: 0.507297735604538
Category	Term	Count	%	PValue	Genes	List Total	Pop Hits	Pop Total	Fold Enrichment	Bonferroni	Benjamini	FDR
GOTERM_MF_ALL	GO:0019899~enzyme binding	23	31.0811	3.7684e-05	Q6P1F6, P08228, P28652, O08917, P29595, P55012, Q62419, Q9WUM4, O35143, P19246, P59999, P31324, P63321, P63168, Q9CVB6, Q8K2C9, P61089, P62141, P60521, P08113, Q9CZ13, P61982, P62897	71	2374	18541	2.53001	0.012545	0.00631207	0.0062367
GOTERM_BP_ALL	GO:0044267~cellular protein metabolic process	21	28.3784	0.359092	Q6P1F6, P08228, P28652, P99026, O08917, P29595, Q9QXV0, Q9WUM4, O35143, P12970, P53702, P31324, P45878, Q9Z0X1, P63323, Q8K2C9, P61089, P62141, P60521, P08113, P62897	70	5285	19984	1.13438	1	1	0.987382
GOTERM_BP_ALL	GO:0051246~regulation of protein metabolic process	12	16.2162	0.517199	Q9Z0X1, P08228, P29595, P61089, O08917, Q9QXV0, P60521, P08113, Q9WUM4, O35143, P31324, P62897	70	3112	19984	1.10084	1	1	0.987382
GOTERM_BP_ALL	GO:0032268~regulation of cellular protein metabolic process	11	14.8649	0.562318	Q9Z0X1, P08228, P61089, O08917, Q9QXV0, P60521, P08113, Q9WUM4, O35143, P31324, P62897	70	2918	19984	1.0762	1	1	0.987382
GOTERM_BP_ALL	GO:0019538~protein metabolic process	22	29.7297	0.566452	Q6P1F6, P08228, P28652, P99026, O08917, P29595, Q9QXV0, Q9WUM4, O35143, P12970, P53702, P31324, P45878, Q9Z0X1, P63323, Q8K2C9, P61089, P62141, Q6PGE7, P60521, P08113, P62897	70	6141	19984	1.02275	1	1	0.987382
GOTERM_BP_ALL	GO:0006464~cellular protein modification process	13	17.5676	0.739395	Q6P1F6, P08228, P28652, O08917, P29595, Q9WUM4, P53702, P31324, P45878, Q8K2C9, P61089, P62141, P08113	70	3962	19984	0.936727	1	1	0.987382
GOTERM_BP_ALL	GO:0036211~protein modification process	13	17.5676	0.740062	Q6P1F6, P08228, P28652, O08917, P29595, Q9WUM4, P53702, P31324, P45878, Q8K2C9, P61089, P62141, P08113	70	3964	19984	0.936255	1	1	0.987382
GOTERM_BP_ALL	GO:0043412~macromolecule modification	13	17.5676	0.79717	Q6P1F6, P08228, P28652, O08917, P29595, Q9WUM4, P53702, P31324, P45878, Q8K2C9, P61089, P62141, P08113	70	4149	19984	0.894508	1	1	0.987382
GOTERM_BP_ALL	GO:0080090~regulation of primary metabolic process	19	25.6757	0.91862	Q61016, P08228, P13707, O08917, P29595, Q9QXV0, Q9WUM4, O35143, Q68ED7, P31324, Q9Z0X1, O54774, O54983, P61089, P62141, P60521, P08113, P62897, Q91XV3	70	6629	19984	0.818257	1	1	0.987382
GOTERM_BP_ALL	GO:0044260~cellular macromolecule metabolic process	26	35.1351	0.949456	Q6P1F6, P29595, P99026, Q9QXV0, P12970, P53702, Q68ED7, P45878, P63321, P63323, Q8K2C9, O54983, P61089, P62897, Q91XV3, P08228, P28652, O08917, O35143, Q9WUM4, P31324, Q9Z0X1, O54774, P62141, P08113, P60521	70	9044	19984	0.820724	1	1	0.987382
GOTERM_BP_ALL	GO:0043170~macromolecule metabolic process	28	37.8378	0.981309	Q6P1F6, P29595, P99026, Q9QXV0, Q61176, P12970, P53702, Q68ED7, P45878, P63321, P63323, Q8K2C9, O54983, P61089, Q6PGE7, P62897, Q91XV3, P08228, P28652, O08917, O35143, Q9WUM4, P31324, Q9Z0X1, O54774, P62141, P08113, P60521	70	10167	19984	0.78623	1	1	0.987382
GOTERM_BP_ALL	GO:0060255~regulation of macromolecule metabolic process	17	22.973	0.982085	P08228, O08917, P29595, Q9QXV0, Q9WUM4, O35143, Q68ED7, P31324, Q9Z0X1, O54774, O54983, P61089, P62141, P60521, P08113, P62897, Q91XV3	70	6815	19984	0.712143	1	1	0.987382
Annotation Cluster 61	Enrichment Score: 0.5062583465022139
Category	Term	Count	%	PValue	Genes	List Total	Pop Hits	Pop Total	Fold Enrichment	Bonferroni	Benjamini	FDR
GOTERM_BP_ALL	GO:0031344~regulation of cell projection organization	8	10.8108	0.0277638	P63321, P63168, Q99PJ0, P28652, Q9CVB6, P06837, Q9WUM4, Q68ED7	70	855	19984	2.67121	1	0.652192	0.643709
GOTERM_BP_ALL	GO:0000904~cell morphogenesis involved in differentiation	8	10.8108	0.0285382	P08228, P28652, Q9CVB6, O08917, P06837, P61027, Q9WUM4, P19246	70	860	19984	2.65568	1	0.664234	0.655594
GOTERM_BP_ALL	GO:0031346~positive regulation of cell projection organization	6	8.10811	0.0305056	P63321, P63168, P28652, Q9CVB6, Q9WUM4, Q68ED7	70	506	19984	3.38521	1	0.684891	0.675982
GOTERM_BP_ALL	GO:0006928~movement of cell or subcellular component	14	18.9189	0.0475448	P08228, Q9JKC6, P28652, O08917, P55012, P06837, Q9WUM4, Q9R0P5, P19246, E9PVD3, P63168, O54774, Q9CVB6, Q8R1Q8	70	2287	19984	1.74762	1	0.83187	0.821049
GOTERM_BP_ALL	GO:0060284~regulation of cell development	7	9.45946	0.228449	Q99PJ0, P28652, Q9CVB6, Q9WUM4, Q9D1T0, P61982, Q68ED7	70	1192	19984	1.67651	1	1	0.987382
GOTERM_BP_ALL	GO:0009653~anatomical structure morphogenesis	13	17.5676	0.337808	P08228, Q9JKC6, P28652, O08917, P55012, P06837, Q9WUM4, Q61176, P19246, E9PVD3, P63321, Q9CVB6, P61027	70	3000	19984	1.2371	1	1	0.987382
GOTERM_BP_ALL	GO:0010769~regulation of cell morphogenesis involved in differentiation	3	4.05405	0.372486	P28652, Q9CVB6, Q9WUM4	70	375	19984	2.28389	1	1	0.987382
GOTERM_BP_ALL	GO:0022603~regulation of anatomical structure morphogenesis	6	8.10811	0.379794	P63321, P28652, Q9CVB6, O08917, P55012, Q9WUM4	70	1171	19984	1.46278	1	1	0.987382
GOTERM_BP_ALL	GO:0051094~positive regulation of developmental process	8	10.8108	0.394875	P63321, P28652, O54774, Q9CVB6, O08917, Q9WUM4, G5E829, Q68ED7	70	1740	19984	1.31258	1	1	0.987382
GOTERM_BP_ALL	GO:0040011~locomotion	9	12.1622	0.430834	Q9JKC6, P28652, Q9CVB6, O08917, P55012, P06837, Q9WUM4, Q9R0P5, E9PVD3	70	2082	19984	1.23409	1	1	0.987382
GOTERM_BP_ALL	GO:0022604~regulation of cell morphogenesis	3	4.05405	0.574939	P28652, Q9CVB6, Q9WUM4	70	555	19984	1.54317	1	1	0.987382
GOTERM_BP_ALL	GO:0051674~localization of cell	7	9.45946	0.615654	Q9JKC6, P28652, Q9CVB6, P55012, Q9WUM4, Q9R0P5, E9PVD3	70	1833	19984	1.09023	1	1	0.987382
GOTERM_BP_ALL	GO:0048870~cell motility	7	9.45946	0.615654	Q9JKC6, P28652, Q9CVB6, P55012, Q9WUM4, Q9R0P5, E9PVD3	70	1833	19984	1.09023	1	1	0.987382
GOTERM_BP_ALL	GO:0045597~positive regulation of cell differentiation	5	6.75676	0.629897	P28652, O54774, Q9CVB6, O08917, Q68ED7	70	1244	19984	1.14745	1	1	0.987382
GOTERM_BP_ALL	GO:0016477~cell migration	6	8.10811	0.641394	Q9JKC6, P28652, Q9CVB6, P55012, Q9WUM4, E9PVD3	70	1573	19984	1.08895	1	1	0.987382
GOTERM_BP_ALL	GO:0010720~positive regulation of cell development	3	4.05405	0.714518	P28652, Q9CVB6, Q68ED7	70	718	19984	1.19284	1	1	0.987382
GOTERM_BP_ALL	GO:0051270~regulation of cellular component movement	4	5.40541	0.778452	P28652, Q9CVB6, Q9WUM4, P19246	70	1173	19984	0.973523	1	1	0.987382
GOTERM_BP_ALL	GO:0030334~regulation of cell migration	3	4.05405	0.873972	P28652, Q9CVB6, Q9WUM4	70	1021	19984	0.838841	1	1	0.987382
GOTERM_BP_ALL	GO:2000145~regulation of cell motility	3	4.05405	0.89411	P28652, Q9CVB6, Q9WUM4	70	1082	19984	0.79155	1	1	0.987382
GOTERM_BP_ALL	GO:0040012~regulation of locomotion	3	4.05405	0.917772	P28652, Q9CVB6, Q9WUM4	70	1169	19984	0.732641	1	1	0.987382
Annotation Cluster 62	Enrichment Score: 0.44570829412196916
Category	Term	Count	%	PValue	Genes	List Total	Pop Hits	Pop Total	Fold Enrichment	Bonferroni	Benjamini	FDR
GOTERM_BP_ALL	GO:0071407~cellular response to organic cyclic compound	8	10.8108	0.0102635	P13707, Q9Z0X1, P08228, Q9CVB6, O08917, P08113, G5E829, Q61176	70	699	19984	3.26736	1	0.338161	0.333762
GOTERM_BP_ALL	GO:0042325~regulation of phosphorylation	6	8.10811	0.71266	P63168, P13707, P08228, O08917, Q9WUM4, P31324	70	1707	19984	1.00346	1	1	0.987382
GOTERM_BP_ALL	GO:0042327~positive regulation of phosphorylation	3	4.05405	0.917045	P13707, P08228, O08917	70	1166	19984	0.734526	1	1	0.987382
GOTERM_BP_ALL	GO:0010562~positive regulation of phosphorus metabolic process	3	4.05405	0.938525	P13707, P08228, O08917	70	1267	19984	0.675972	1	1	0.987382
GOTERM_BP_ALL	GO:0045937~positive regulation of phosphate metabolic process	3	4.05405	0.938525	P13707, P08228, O08917	70	1267	19984	0.675972	1	1	0.987382
Annotation Cluster 63	Enrichment Score: 0.4172711663457235
Category	Term	Count	%	PValue	Genes	List Total	Pop Hits	Pop Total	Fold Enrichment	Bonferroni	Benjamini	FDR
GOTERM_BP_ALL	GO:0060627~regulation of vesicle-mediated transport	6	8.10811	0.0772199	P63321, P08228, E9PUL5, O08917, Q62419, P61027	70	659	19984	2.59926	1	1	0.987382
GOTERM_BP_ALL	GO:0017157~regulation of exocytosis	3	4.05405	0.254458	P63321, E9PUL5, P61027	70	282	19984	3.03708	1	1	0.987382
GOTERM_BP_ALL	GO:1903530~regulation of secretion by cell	5	6.75676	0.256763	P63321, P63168, E9PUL5, P55012, P61027	70	746	19984	1.91344	1	1	0.987382
GOTERM_BP_ALL	GO:0051046~regulation of secretion	5	6.75676	0.336194	P63321, P63168, E9PUL5, P55012, P61027	70	848	19984	1.68329	1	1	0.987382
GOTERM_BP_ALL	GO:0002009~morphogenesis of an epithelium	4	5.40541	0.351552	P63321, P55012, P61027, E9PVD3	70	609	19984	1.87511	1	1	0.987382
GOTERM_BP_ALL	GO:0046903~secretion	6	8.10811	0.384669	P63321, P63168, E9PUL5, P55012, Q91V41, P61027	70	1178	19984	1.45409	1	1	0.987382
GOTERM_BP_ALL	GO:1903532~positive regulation of secretion by cell	3	4.05405	0.39098	P63168, E9PUL5, P55012	70	390	19984	2.19604	1	1	0.987382
GOTERM_BP_ALL	GO:0060562~epithelial tube morphogenesis	3	4.05405	0.408029	P63321, P55012, E9PVD3	70	404	19984	2.11994	1	1	0.987382
GOTERM_BP_ALL	GO:0006887~exocytosis	3	4.05405	0.428427	P63321, E9PUL5, P61027	70	421	19984	2.03434	1	1	0.987382
GOTERM_BP_ALL	GO:0032940~secretion by cell	5	6.75676	0.444192	P63321, P63168, E9PUL5, P55012, P61027	70	985	19984	1.44917	1	1	0.987382
GOTERM_BP_ALL	GO:0009306~protein secretion	3	4.05405	0.453122	P63168, P55012, P61027	70	442	19984	1.93769	1	1	0.987382
GOTERM_BP_ALL	GO:0048729~tissue morphogenesis	4	5.40541	0.460515	P63321, P55012, P61027, E9PVD3	70	726	19984	1.57292	1	1	0.987382
GOTERM_BP_ALL	GO:0035239~tube morphogenesis	3	4.05405	0.464674	P63321, P55012, E9PVD3	70	452	19984	1.89482	1	1	0.987382
GOTERM_BP_ALL	GO:0051047~positive regulation of secretion	3	4.05405	0.482864	P63168, E9PUL5, P55012	70	468	19984	1.83004	1	1	0.987382
GOTERM_BP_ALL	GO:0035295~tube development	4	5.40541	0.508368	P63321, P55012, Q61176, E9PVD3	70	780	19984	1.46403	1	1	0.987382
GOTERM_BP_ALL	GO:0002790~peptide secretion	3	4.05405	0.523473	P63168, P55012, P61027	70	505	19984	1.69595	1	1	0.987382
GOTERM_BP_ALL	GO:0060429~epithelium development	6	8.10811	0.54017	P63321, P08228, P55012, P61027, E9PVD3, Q91XV3	70	1407	19984	1.21742	1	1	0.987382
GOTERM_BP_ALL	GO:0048646~anatomical structure formation involved in morphogenesis	5	6.75676	0.658034	P63321, Q9JKC6, O08917, P55012, E9PVD3	70	1289	19984	1.10739	1	1	0.987382
Annotation Cluster 64	Enrichment Score: 0.41120987754891053
Category	Term	Count	%	PValue	Genes	List Total	Pop Hits	Pop Total	Fold Enrichment	Bonferroni	Benjamini	FDR
GOTERM_BP_ALL	GO:0007417~central nervous system development	7	9.45946	0.207885	Q9JKC6, P06837, Q9WUM4, Q9D1T0, G5E829, P60761, P19246	70	1155	19984	1.73022	1	1	0.987382
GOTERM_BP_ALL	GO:0007420~brain development	5	6.75676	0.346481	Q9JKC6, Q9WUM4, G5E829, P60761, P19246	70	861	19984	1.65787	1	1	0.987382
GOTERM_BP_ALL	GO:0060322~head development	5	6.75676	0.393995	Q9JKC6, Q9WUM4, G5E829, P60761, P19246	70	921	19984	1.54987	1	1	0.987382
GOTERM_BP_ALL	GO:0048513~animal organ development	13	17.5676	0.798303	P08228, Q9JKC6, O08917, P55012, Q9WUM4, O35143, Q61176, P19246, E9PVD3, O54774, G5E829, P60761, Q91XV3	70	4153	19984	0.893647	1	1	0.987382
Annotation Cluster 65	Enrichment Score: 0.39597125644132025
Category	Term	Count	%	PValue	Genes	List Total	Pop Hits	Pop Total	Fold Enrichment	Bonferroni	Benjamini	FDR
GOTERM_CC_ALL	GO:0030027~lamellipodium	3	4.05405	0.172557	Q9CVB6, O08917, Q9WUM4	74	216	21038	3.94857	1	0.473333	0.385856
GOTERM_BP_ALL	GO:0030155~regulation of cell adhesion	6	8.10811	0.181289	O54774, Q9CVB6, O08917, P62141, Q9WUM4, Q61176	70	870	19984	1.96887	1	1	0.987382
GOTERM_CC_ALL	GO:0031252~cell leading edge	4	5.40541	0.219721	Q9CVB6, O08917, Q9WUM4, G5E829	74	466	21038	2.44032	1	0.53574	0.43673
GOTERM_BP_ALL	GO:0098602~single organism cell adhesion	5	6.75676	0.261334	O54774, Q9CVB6, O08917, Q9WUM4, Q61176	70	752	19984	1.89818	1	1	0.987382
GOTERM_BP_ALL	GO:0007155~cell adhesion	8	10.8108	0.289192	Q61885, Q99PJ0, O54774, Q9CVB6, O08917, Q9WUM4, Q61176, E9PVD3	70	1555	19984	1.46874	1	1	0.987382
GOTERM_BP_ALL	GO:0022610~biological adhesion	8	10.8108	0.29641	Q61885, Q99PJ0, O54774, Q9CVB6, O08917, Q9WUM4, Q61176, E9PVD3	70	1568	19984	1.45656	1	1	0.987382
GOTERM_BP_ALL	GO:0001816~cytokine production	5	6.75676	0.346481	P08228, O54774, O08917, G5E829, Q61176	70	861	19984	1.65787	1	1	0.987382
UP_KW_BIOLOGICAL_PROCESS	KW-0130~Cell adhesion	3	4.05405	0.462848	Q61885, Q99PJ0, E9PVD3	37	466	10827	1.88383	1	1	1
GOTERM_BP_ALL	GO:0045785~positive regulation of cell adhesion	3	4.05405	0.543502	O54774, Q9CVB6, O08917	70	524	19984	1.63446	1	1	0.987382
GOTERM_BP_ALL	GO:0022407~regulation of cell-cell adhesion	3	4.05405	0.561946	O54774, O08917, Q61176	70	542	19984	1.58018	1	1	0.987382
GOTERM_BP_ALL	GO:0045597~positive regulation of cell differentiation	5	6.75676	0.629897	P28652, O54774, Q9CVB6, O08917, Q68ED7	70	1244	19984	1.14745	1	1	0.987382
GOTERM_BP_ALL	GO:0016337~single organismal cell-cell adhesion	3	4.05405	0.673816	O54774, O08917, Q61176	70	665	19984	1.28791	1	1	0.987382
GOTERM_BP_ALL	GO:0098609~cell-cell adhesion	4	5.40541	0.681805	O54774, O08917, Q61176, E9PVD3	70	1006	19984	1.13513	1	1	0.987382
GOTERM_BP_ALL	GO:0002684~positive regulation of immune system process	5	6.75676	0.684749	Q61885, O54774, P61089, O08917, Q61176	70	1334	19984	1.07004	1	1	0.987382
GOTERM_BP_ALL	GO:0002682~regulation of immune system process	6	8.10811	0.769071	Q61885, O54774, P61089, P99026, O08917, Q61176	70	1830	19984	0.936019	1	1	0.987382
Annotation Cluster 66	Enrichment Score: 0.39040067724058863
Category	Term	Count	%	PValue	Genes	List Total	Pop Hits	Pop Total	Fold Enrichment	Bonferroni	Benjamini	FDR
GOTERM_CC_ALL	GO:0045121~membrane raft	5	6.75676	0.0636597	Q61885, O08917, Q9WUM4, G5E829, P31324	74	433	21038	3.28288	1	0.234402	0.191082
GOTERM_CC_ALL	GO:0098857~membrane microdomain	5	6.75676	0.0640897	Q61885, O08917, Q9WUM4, G5E829, P31324	74	434	21038	3.27531	1	0.234402	0.191082
GOTERM_CC_ALL	GO:0098589~membrane region	5	6.75676	0.104976	Q61885, O08917, Q9WUM4, G5E829, P31324	74	517	21038	2.74949	1	0.329092	0.268272
GOTERM_BP_ALL	GO:0001817~regulation of cytokine production	5	6.75676	0.316471	Q61885, P08228, O08917, G5E829, Q61176	70	823	19984	1.73442	1	1	0.987382
GOTERM_CC_ALL	GO:0098552~side of membrane	5	6.75676	0.42125	Q61885, Q61016, Q80XN0, O08917, G5E829	74	951	21038	1.49473	1	0.831969	0.678213
GOTERM_BP_ALL	GO:0051338~regulation of transferase activity	4	5.40541	0.622928	P08228, P61089, Q9WUM4, P31324	70	922	19984	1.23855	1	1	0.987382
GOTERM_BP_ALL	GO:0045859~regulation of protein kinase activity	3	4.05405	0.698914	P08228, Q9WUM4, P31324	70	697	19984	1.22878	1	1	0.987382
GOTERM_BP_ALL	GO:0042325~regulation of phosphorylation	6	8.10811	0.71266	P63168, P13707, P08228, O08917, Q9WUM4, P31324	70	1707	19984	1.00346	1	1	0.987382
GOTERM_BP_ALL	GO:0043549~regulation of kinase activity	3	4.05405	0.767962	P08228, Q9WUM4, P31324	70	798	19984	1.07325	1	1	0.987382
GOTERM_BP_ALL	GO:0006468~protein phosphorylation	6	8.10811	0.836306	P08228, P28652, Q8K2C9, O08917, Q9WUM4, P31324	70	2010	19984	0.852196	1	1	0.987382
GOTERM_BP_ALL	GO:0031399~regulation of protein modification process	6	8.10811	0.839534	P08228, P61089, O08917, P08113, Q9WUM4, P31324	70	2020	19984	0.847977	1	1	0.987382
GOTERM_BP_ALL	GO:0001932~regulation of protein phosphorylation	4	5.40541	0.913585	P08228, O08917, Q9WUM4, P31324	70	1560	19984	0.732015	1	1	0.987382
GOTERM_BP_ALL	GO:1902531~regulation of intracellular signal transduction	4	5.40541	0.963689	P08228, P61089, O08917, P31324	70	1881	19984	0.607093	1	1	0.987382
Annotation Cluster 67	Enrichment Score: 0.37394242664260147
Category	Term	Count	%	PValue	Genes	List Total	Pop Hits	Pop Total	Fold Enrichment	Bonferroni	Benjamini	FDR
GOTERM_BP_ALL	GO:0007605~sensory perception of sound	3	4.05405	0.258301	P08228, O54983, P55012	70	285	19984	3.00511	1	1	0.987382
GOTERM_BP_ALL	GO:0050954~sensory perception of mechanical stimulus	3	4.05405	0.303119	P08228, O54983, P55012	70	320	19984	2.67643	1	1	0.987382
GOTERM_BP_ALL	GO:0007600~sensory perception	4	5.40541	0.964794	P08228, O54983, P55012, O55125	70	1892	19984	0.603564	1	1	0.987382
Annotation Cluster 68	Enrichment Score: 0.3724766177201693
Category	Term	Count	%	PValue	Genes	List Total	Pop Hits	Pop Total	Fold Enrichment	Bonferroni	Benjamini	FDR
GOTERM_CC_ALL	GO:0042175~nuclear outer membrane-endoplasmic reticulum membrane network	7	9.45946	0.197146	P45878, P28652, Q8K2C9, P60521, P08113, Q91V41, P61027	74	1129	21038	1.76269	1	0.499183	0.406929
GOTERM_CC_ALL	GO:0005789~endoplasmic reticulum membrane	6	8.10811	0.333649	P45878, P28652, Q8K2C9, P60521, P08113, P61027	74	1099	21038	1.55212	1	0.716258	0.583886
GOTERM_CC_ALL	GO:0044432~endoplasmic reticulum part	6	8.10811	0.426362	P45878, P28652, Q8K2C9, P60521, P08113, P61027	74	1232	21038	1.38456	1	0.837876	0.683028
GOTERM_CC_ALL	GO:0005783~endoplasmic reticulum	7	9.45946	0.680122	P45878, P28652, Q8K2C9, P60521, P08113, Q91V41, P61027	74	1949	21038	1.02108	1	1	0.817259
UP_KW_CELLULAR_COMPONENT	KW-0256~Endoplasmic reticulum	5	6.75676	0.719737	P45878, Q8K2C9, P60521, P08113, P61027	71	1229	17833	1.02184	1	1	0.884615
Annotation Cluster 69	Enrichment Score: 0.3668085505508605
Category	Term	Count	%	PValue	Genes	List Total	Pop Hits	Pop Total	Fold Enrichment	Bonferroni	Benjamini	FDR
GOTERM_BP_ALL	GO:0051241~negative regulation of multicellular organismal process	8	10.8108	0.235952	Q9JKC6, P08228, Q99PJ0, P55012, Q9WUM4, Q9D1T0, G5E829, Q61176	70	1456	19984	1.5686	1	1	0.987382
GOTERM_BP_ALL	GO:0051961~negative regulation of nervous system development	3	4.05405	0.388527	Q9JKC6, Q99PJ0, Q9D1T0	70	388	19984	2.20736	1	1	0.987382
GOTERM_BP_ALL	GO:0010721~negative regulation of cell development	3	4.05405	0.418871	Q99PJ0, Q9WUM4, Q9D1T0	70	413	19984	2.07375	1	1	0.987382
GOTERM_BP_ALL	GO:0051093~negative regulation of developmental process	6	8.10811	0.451886	Q9JKC6, P08228, Q99PJ0, P55012, Q9WUM4, Q9D1T0	70	1275	19984	1.34346	1	1	0.987382
GOTERM_BP_ALL	GO:0045596~negative regulation of cell differentiation	3	4.05405	0.844505	Q99PJ0, Q9WUM4, Q9D1T0	70	946	19984	0.905346	1	1	0.987382
Annotation Cluster 70	Enrichment Score: 0.3134036418533963
Category	Term	Count	%	PValue	Genes	List Total	Pop Hits	Pop Total	Fold Enrichment	Bonferroni	Benjamini	FDR
GOTERM_CC_ALL	GO:0005819~spindle	4	5.40541	0.1876	P63168, P28652, Q9D6F9, Q8R1Q8	74	430	21038	2.64463	1	0.480948	0.392064
GOTERM_BP_ALL	GO:0007049~cell cycle	6	8.10811	0.73896	P63321, P28652, P62141, Q9D6F9, Q9R0P5, Q8R1Q8	70	1762	19984	0.972142	1	1	0.987382
GOTERM_BP_ALL	GO:0000278~mitotic cell cycle	3	4.05405	0.827818	P28652, Q9D6F9, Q8R1Q8	70	909	19984	0.942197	1	1	0.987382
Annotation Cluster 71	Enrichment Score: 0.30879522889377875
Category	Term	Count	%	PValue	Genes	List Total	Pop Hits	Pop Total	Fold Enrichment	Bonferroni	Benjamini	FDR
GOTERM_BP_ALL	GO:0009611~response to wounding	5	6.75676	0.19926	P08228, P55012, P06837, Q61176, P19246	70	668	19984	2.13687	1	1	0.987382
GOTERM_BP_ALL	GO:0040007~growth	4	5.40541	0.745119	P08228, P55012, P06837, P70404	70	1110	19984	1.02878	1	1	0.987382
GOTERM_BP_ALL	GO:0048589~developmental growth	3	4.05405	0.797935	P08228, P55012, P06837	70	850	19984	1.0076	1	1	0.987382
Annotation Cluster 72	Enrichment Score: 0.2644251918087802
Category	Term	Count	%	PValue	Genes	List Total	Pop Hits	Pop Total	Fold Enrichment	Bonferroni	Benjamini	FDR
GOTERM_BP_ALL	GO:0006807~nitrogen compound metabolic process	30	40.5405	0.210178	Q61016, P13707, P29595, Q9QXV0, Q61176, P12970, Q68ED7, P70404, Q9JM14, P63168, P63323, Q8K2C9, O54983, P61089, Q9CZ13, Q9JLZ3, P62897, Q91XV3, P08228, O08917, O35143, P30275, D3Z7P3, P17665, Q9Z0X1, O54774, O55126, P08113, Q9D2G2, P43024	70	7326	19984	1.16907	1	1	0.987382
GOTERM_BP_ALL	GO:0044237~cellular metabolic process	42	56.7568	0.305131	Q6P1F6, Q61016, P13707, P29595, P99026, Q9QXV0, Q9R0P3, Q61176, P12970, P53702, Q68ED7, P70404, Q9JM14, P45878, P63321, P63168, P63323, Q8K2C9, O54983, P61089, Q9CZ13, Q9JLZ3, P62897, Q91XV3, P08228, P28652, O08917, O35143, Q80VP0, Q9WUM4, P30275, D3Z7P3, P31324, P17665, Q9Z0X1, O54774, O55126, P62141, P08113, P60521, Q9D2G2, P43024	70	11117	19984	1.07856	1	1	0.987382
GOTERM_BP_ALL	GO:0034641~cellular nitrogen compound metabolic process	26	35.1351	0.438466	Q61016, P13707, P29595, Q9QXV0, Q61176, P12970, Q68ED7, P70404, Q9JM14, P63168, P63323, O54983, P61089, Q9CZ13, P62897, Q91XV3, P08228, O08917, O35143, P17665, Q9Z0X1, O54774, O55126, P08113, Q9D2G2, P43024	70	6933	19984	1.07062	1	1	0.987382
GOTERM_BP_ALL	GO:0008152~metabolic process	44	59.4595	0.479865	Q6P1F6, Q61016, P13707, P29595, P99026, Q9QXV0, Q9R0P3, Q61176, P12970, P53702, Q68ED7, P70404, Q9JM14, P45878, P63321, P63168, P63323, Q8K2C9, O54983, P61089, Q6PGE7, Q9CZ13, Q9JLZ3, P62897, Q91XV3, P08228, P28652, O08917, O35143, Q80VP0, Q9WUM4, P30275, D3Z7P3, P31324, P17665, Q9Z0X1, O54774, O55126, Q80XN0, P62141, P08113, P60521, Q9D2G2, P43024	70	12239	19984	1.02634	1	1	0.987382
GOTERM_BP_ALL	GO:0071704~organic substance metabolic process	42	56.7568	0.546903	Q6P1F6, Q61016, P13707, P29595, P99026, Q9QXV0, Q9R0P3, Q61176, P12970, P53702, Q68ED7, P70404, Q9JM14, P45878, P63321, P63323, Q8K2C9, O54983, P61089, Q6PGE7, Q9CZ13, Q9JLZ3, P62897, Q91XV3, P08228, P28652, O08917, O35143, Q9WUM4, P30275, D3Z7P3, P31324, P17665, Q9Z0X1, O54774, O55126, Q80XN0, P62141, P08113, P60521, Q9D2G2, P43024	70	11860	19984	1.01099	1	1	0.987382
GOTERM_BP_ALL	GO:0044238~primary metabolic process	39	52.7027	0.62994	Q6P1F6, Q61016, P13707, P29595, P99026, Q9QXV0, Q61176, P12970, P53702, Q68ED7, P70404, Q9JM14, P45878, P63323, Q8K2C9, O54983, P61089, Q6PGE7, Q9CZ13, Q9JLZ3, P62897, Q91XV3, P08228, P28652, O08917, O35143, Q9WUM4, D3Z7P3, P31324, P17665, Q9Z0X1, O54774, O55126, Q80XN0, P62141, P08113, P60521, Q9D2G2, P43024	70	11251	19984	0.989596	1	1	0.987382
GOTERM_BP_ALL	GO:0044260~cellular macromolecule metabolic process	26	35.1351	0.949456	Q6P1F6, P29595, P99026, Q9QXV0, P12970, P53702, Q68ED7, P45878, P63321, P63323, Q8K2C9, O54983, P61089, P62897, Q91XV3, P08228, P28652, O08917, O35143, Q9WUM4, P31324, Q9Z0X1, O54774, P62141, P08113, P60521	70	9044	19984	0.820724	1	1	0.987382
GOTERM_BP_ALL	GO:0051171~regulation of nitrogen compound metabolic process	12	16.2162	0.962843	Q61016, P63168, P13707, Q9Z0X1, O54774, O54983, P29595, P61089, O08917, O35143, Q68ED7, Q91XV3	70	4811	19984	0.712082	1	1	0.987382
GOTERM_BP_ALL	GO:0043170~macromolecule metabolic process	28	37.8378	0.981309	Q6P1F6, P29595, P99026, Q9QXV0, Q61176, P12970, P53702, Q68ED7, P45878, P63321, P63323, Q8K2C9, O54983, P61089, Q6PGE7, P62897, Q91XV3, P08228, P28652, O08917, O35143, Q9WUM4, P31324, Q9Z0X1, O54774, P62141, P08113, P60521	70	10167	19984	0.78623	1	1	0.987382
Annotation Cluster 73	Enrichment Score: 0.22769380649684914
Category	Term	Count	%	PValue	Genes	List Total	Pop Hits	Pop Total	Fold Enrichment	Bonferroni	Benjamini	FDR
GOTERM_BP_ALL	GO:0031348~negative regulation of defense response	3	4.05405	0.248057	P08228, P99026, Q61176	70	277	19984	3.0919	1	1	0.987382
GOTERM_BP_ALL	GO:0001817~regulation of cytokine production	5	6.75676	0.316471	Q61885, P08228, O08917, G5E829, Q61176	70	823	19984	1.73442	1	1	0.987382
GOTERM_BP_ALL	GO:0001816~cytokine production	5	6.75676	0.346481	P08228, O54774, O08917, G5E829, Q61176	70	861	19984	1.65787	1	1	0.987382
GOTERM_BP_ALL	GO:0032102~negative regulation of response to external stimulus	3	4.05405	0.365028	P08228, P99026, P55012	70	369	19984	2.32102	1	1	0.987382
GOTERM_BP_ALL	GO:0031347~regulation of defense response	4	5.40541	0.52895	P08228, P99026, O08917, Q61176	70	804	19984	1.42033	1	1	0.987382
GOTERM_BP_ALL	GO:0050776~regulation of immune response	5	6.75676	0.554064	Q61885, P61089, P99026, O08917, Q61176	70	1132	19984	1.26098	1	1	0.987382
GOTERM_BP_ALL	GO:0002757~immune response-activating signal transduction	3	4.05405	0.591515	Q61885, P61089, O08917	70	572	19984	1.4973	1	1	0.987382
GOTERM_BP_ALL	GO:0002764~immune response-regulating signaling pathway	3	4.05405	0.60387	Q61885, P61089, O08917	70	585	19984	1.46403	1	1	0.987382
GOTERM_BP_ALL	GO:0032101~regulation of response to external stimulus	4	5.40541	0.626625	P08228, P99026, P55012, Q61176	70	927	19984	1.23187	1	1	0.987382
GOTERM_BP_ALL	GO:0002253~activation of immune response	3	4.05405	0.675432	Q61885, P61089, O08917	70	667	19984	1.28404	1	1	0.987382
GOTERM_BP_ALL	GO:0002684~positive regulation of immune system process	5	6.75676	0.684749	Q61885, O54774, P61089, O08917, Q61176	70	1334	19984	1.07004	1	1	0.987382
GOTERM_BP_ALL	GO:0080134~regulation of response to stress	6	8.10811	0.706691	P08228, P61089, P99026, O08917, P55012, Q61176	70	1695	19984	1.01057	1	1	0.987382
GOTERM_BP_ALL	GO:0002682~regulation of immune system process	6	8.10811	0.769071	Q61885, O54774, P61089, P99026, O08917, Q61176	70	1830	19984	0.936019	1	1	0.987382
GOTERM_BP_ALL	GO:0002376~immune system process	10	13.5135	0.833006	Q61885, P08228, O54774, P61089, P99026, O08917, P55012, P61027, O35143, Q61176	70	3327	19984	0.858088	1	1	0.987382
GOTERM_BP_ALL	GO:0050778~positive regulation of immune response	3	4.05405	0.833853	Q61885, P61089, O08917	70	922	19984	0.928912	1	1	0.987382
GOTERM_BP_ALL	GO:0006952~defense response	6	8.10811	0.838571	Q61016, P08228, P99026, O08917, Q91V41, Q61176	70	2017	19984	0.849239	1	1	0.987382
GOTERM_BP_ALL	GO:0048585~negative regulation of response to stimulus	5	6.75676	0.881435	P08228, P28652, P99026, P55012, Q61176	70	1808	19984	0.789507	1	1	0.987382
GOTERM_BP_ALL	GO:0006955~immune response	5	6.75676	0.948314	Q61885, P61089, P99026, O08917, Q61176	70	2154	19984	0.662687	1	1	0.987382
Annotation Cluster 74	Enrichment Score: 0.20833871743147908
Category	Term	Count	%	PValue	Genes	List Total	Pop Hits	Pop Total	Fold Enrichment	Bonferroni	Benjamini	FDR
GOTERM_MF_ALL	GO:0004857~enzyme inhibitor activity	4	5.40541	0.238315	P63168, Q9QXV0, O35143, P31324	71	447	18541	2.33683	1	1	0.991018
GOTERM_MF_ALL	GO:0030234~enzyme regulator activity	6	8.10811	0.448831	Q6P1F6, P63168, Q9QXV0, O35143, P43024, P31324	71	1162	18541	1.3484	1	1	0.991018
GOTERM_BP_ALL	GO:0043086~negative regulation of catalytic activity	4	5.40541	0.459611	Q9QXV0, Q9WUM4, O35143, P31324	70	725	19984	1.57509	1	1	0.987382
GOTERM_BP_ALL	GO:0044092~negative regulation of molecular function	5	6.75676	0.514857	Q9QXV0, Q9WUM4, O35143, P30275, P31324	70	1078	19984	1.32415	1	1	0.987382
GOTERM_MF_ALL	GO:0098772~molecular function regulator	7	9.45946	0.550844	Q6P1F6, P63168, Q9WUC3, Q9QXV0, O35143, P43024, P31324	71	1572	18541	1.16284	1	1	0.991018
GOTERM_BP_ALL	GO:0032269~negative regulation of cellular protein metabolic process	4	5.40541	0.803254	Q9QXV0, P60521, Q9WUM4, P31324	70	1225	19984	0.932198	1	1	0.987382
GOTERM_BP_ALL	GO:0051248~negative regulation of protein metabolic process	4	5.40541	0.832604	Q9QXV0, P60521, Q9WUM4, P31324	70	1294	19984	0.882491	1	1	0.987382
GOTERM_BP_ALL	GO:0009892~negative regulation of metabolic process	8	10.8108	0.947181	P63168, P08228, O54983, Q9QXV0, P60521, Q9WUM4, P31324, Q91XV3	70	3258	19984	0.701009	1	1	0.987382
GOTERM_BP_ALL	GO:0031324~negative regulation of cellular metabolic process	7	9.45946	0.948858	P63168, O54983, Q9QXV0, P60521, Q9WUM4, P31324, Q91XV3	70	2912	19984	0.686264	1	1	0.987382
GOTERM_BP_ALL	GO:0010605~negative regulation of macromolecule metabolic process	6	8.10811	0.984799	O54983, Q9QXV0, P60521, Q9WUM4, P31324, Q91XV3	70	3022	19984	0.566815	1	1	0.987382
Annotation Cluster 75	Enrichment Score: 0.20727610987610987
Category	Term	Count	%	PValue	Genes	List Total	Pop Hits	Pop Total	Fold Enrichment	Bonferroni	Benjamini	FDR
UP_KW_DOMAIN	KW-0393~Immunoglobulin domain	3	4.05405	0.297836	Q61885, Q99PJ0, Q9D1T0	38	435	14765	2.67967	0.985637	1	1
SMART	SM00409:IG	3	4.05405	0.501873	Q61885, Q99PJ0, Q9D1T0	30	609	10615	1.74302	1	1	1
INTERPRO	IPR003599:Immunoglobulin subtype	3	4.05405	0.635892	Q61885, Q99PJ0, Q9D1T0	74	609	20753	1.38151	1	1	1
UP_SEQ_FEATURE	DOMAIN:Ig-like	3	4.05405	0.723489	Q61885, Q99PJ0, Q9D1T0	69	826	22270	1.17223	1	1	1
INTERPRO	IPR007110:Immunoglobulin-like domain	3	4.05405	0.874262	Q61885, Q99PJ0, Q9D1T0	74	1004	20753	0.837986	1	1	1
INTERPRO	IPR013783:Immunoglobulin-like fold	3	4.05405	0.949106	Q61885, Q99PJ0, Q9D1T0	74	1307	20753	0.643717	1	1	1
Annotation Cluster 76	Enrichment Score: 0.17222439034237988
Category	Term	Count	%	PValue	Genes	List Total	Pop Hits	Pop Total	Fold Enrichment	Bonferroni	Benjamini	FDR
GOTERM_BP_ALL	GO:0051241~negative regulation of multicellular organismal process	8	10.8108	0.235952	Q9JKC6, P08228, Q99PJ0, P55012, Q9WUM4, Q9D1T0, G5E829, Q61176	70	1456	19984	1.5686	1	1	0.987382
GOTERM_CC_ALL	GO:0044421~extracellular region part	6	8.10811	0.943787	P08228, Q99PJ0, Q9D6F9, Q9QXV0, Q9D1T0, Q61176	74	2494	21038	0.683955	1	1	0.943787
GOTERM_CC_ALL	GO:0005615~extracellular space	5	6.75676	0.950565	P08228, Q99PJ0, Q9QXV0, Q9D1T0, Q61176	74	2165	21038	0.656576	1	1	0.950565
GOTERM_CC_ALL	GO:0005576~extracellular region	7	9.45946	0.966991	P08228, Q99PJ0, Q9D6F9, Q9QXV0, P08113, Q9D1T0, Q61176	74	3093	21038	0.643415	1	1	0.966991
Annotation Cluster 77	Enrichment Score: 0.1529442148569431
Category	Term	Count	%	PValue	Genes	List Total	Pop Hits	Pop Total	Fold Enrichment	Bonferroni	Benjamini	FDR
GOTERM_BP_ALL	GO:0042326~negative regulation of phosphorylation	3	4.05405	0.522403	P63168, Q9WUM4, P31324	70	504	19984	1.69932	1	1	0.987382
GOTERM_BP_ALL	GO:0045936~negative regulation of phosphate metabolic process	3	4.05405	0.601044	P63168, Q9WUM4, P31324	70	582	19984	1.47158	1	1	0.987382
GOTERM_BP_ALL	GO:0010563~negative regulation of phosphorus metabolic process	3	4.05405	0.601044	P63168, Q9WUM4, P31324	70	582	19984	1.47158	1	1	0.987382
GOTERM_BP_ALL	GO:0042325~regulation of phosphorylation	6	8.10811	0.71266	P63168, P13707, P08228, O08917, Q9WUM4, P31324	70	1707	19984	1.00346	1	1	0.987382
GOTERM_BP_ALL	GO:0009892~negative regulation of metabolic process	8	10.8108	0.947181	P63168, P08228, O54983, Q9QXV0, P60521, Q9WUM4, P31324, Q91XV3	70	3258	19984	0.701009	1	1	0.987382
GOTERM_BP_ALL	GO:0031324~negative regulation of cellular metabolic process	7	9.45946	0.948858	P63168, O54983, Q9QXV0, P60521, Q9WUM4, P31324, Q91XV3	70	2912	19984	0.686264	1	1	0.987382
Annotation Cluster 78	Enrichment Score: 0.15026401115413576
Category	Term	Count	%	PValue	Genes	List Total	Pop Hits	Pop Total	Fold Enrichment	Bonferroni	Benjamini	FDR
GOTERM_CC_ALL	GO:0070013~intracellular organelle lumen	19	25.6757	0.491491	P08228, P99026, P29595, Q80VP0, P12970, D3Z7P3, Q68ED7, P70404, Q9Z0X1, Q9CVB6, P62073, P61089, Q80XN0, P62141, P08113, Q9D2G2, G5E829, P62897, Q91XV3	74	5046	21038	1.07048	1	0.912561	0.743911
GOTERM_CC_ALL	GO:0031974~membrane-enclosed lumen	19	25.6757	0.491872	P08228, P99026, P29595, Q80VP0, P12970, D3Z7P3, Q68ED7, P70404, Q9Z0X1, Q9CVB6, P62073, P61089, Q80XN0, P62141, P08113, Q9D2G2, G5E829, P62897, Q91XV3	74	5047	21038	1.07027	1	0.912561	0.743911
GOTERM_CC_ALL	GO:0043233~organelle lumen	19	25.6757	0.491872	P08228, P99026, P29595, Q80VP0, P12970, D3Z7P3, Q68ED7, P70404, Q9Z0X1, Q9CVB6, P62073, P61089, Q80XN0, P62141, P08113, Q9D2G2, G5E829, P62897, Q91XV3	74	5047	21038	1.07027	1	0.912561	0.743911
GOTERM_CC_ALL	GO:0044428~nuclear part	16	21.6216	0.773641	P08228, P99026, O08917, P29595, Q80VP0, P12970, Q68ED7, P70404, P63168, Q9CVB6, Q8K2C9, P61089, P62141, Q9D2G2, G5E829, Q91XV3	74	4974	21038	0.914507	1	1	0.817259
GOTERM_CC_ALL	GO:0005634~nucleus	24	32.4324	0.867267	P08228, P99026, O08917, P29595, Q80VP0, Q9R0Q6, P12970, P19246, P59999, Q68ED7, P70404, Q9JM14, P63168, Q9Z0X1, Q9CVB6, O54983, Q8K2C9, P61089, P62141, Q9D2G2, G5E829, P60761, P62897, Q91XV3	74	7803	21038	0.874425	1	1	0.867267
GOTERM_CC_ALL	GO:0031981~nuclear lumen	13	17.5676	0.881013	P08228, P99026, P29595, Q80VP0, P12970, Q68ED7, P70404, Q9CVB6, P61089, P62141, Q9D2G2, G5E829, Q91XV3	74	4490	21038	0.823132	1	1	0.881013
GOTERM_CC_ALL	GO:0005654~nucleoplasm	11	14.8649	0.899079	P08228, Q9CVB6, P29595, P61089, P99026, P62141, Q80VP0, Q9D2G2, G5E829, Q68ED7, Q91XV3	74	3940	21038	0.793723	1	1	0.899079
UP_KW_CELLULAR_COMPONENT	KW-0539~Nucleus	12	16.2162	0.993564	P63168, Q9Z0X1, P08228, Q9CVB6, P29595, P61089, P99026, P62141, Q9D2G2, Q9R0Q6, P59999, Q68ED7	71	4922	17833	0.612358	1	1	0.993564
Annotation Cluster 79	Enrichment Score: 0.1215137026332832
Category	Term	Count	%	PValue	Genes	List Total	Pop Hits	Pop Total	Fold Enrichment	Bonferroni	Benjamini	FDR
GOTERM_MF_ALL	GO:0043167~ion binding	27	36.4865	0.363211	P06837, Q61176, P53702, E9PVD3, P70404, Q9JM14, P63321, P62073, P61089, Q9D6F9, P61027, Q9CZ13, G5E829, P62897, Q8R1Q8, P08228, P28652, Q80VP0, Q641P0, P30275, P31324, Q9Z0X1, Q80XN0, P62141, P08113, Q91V41, P60761	71	6398	18541	1.10203	1	1	0.991018
GOTERM_MF_ALL	GO:0046872~metal ion binding	12	16.2162	0.944642	Q9JM14, P08228, P62073, P62141, Q9D6F9, Q9CZ13, G5E829, Q61176, P53702, E9PVD3, P62897, P70404	71	4218	18541	0.742933	1	1	0.991018
GOTERM_MF_ALL	GO:0043169~cation binding	12	16.2162	0.954746	Q9JM14, P08228, P62073, P62141, Q9D6F9, Q9CZ13, G5E829, Q61176, P53702, E9PVD3, P62897, P70404	71	4313	18541	0.726569	1	1	0.991018
UP_KW_LIGAND	KW-0479~Metal-binding	10	13.5135	0.996852	Q9JM14, P08228, P62073, P62141, Q9D6F9, G5E829, Q61176, P53702, P62897, P70404	28	3793	6597	0.621163	1	1	1
Annotation Cluster 80	Enrichment Score: 0.117166459646814
Category	Term	Count	%	PValue	Genes	List Total	Pop Hits	Pop Total	Fold Enrichment	Bonferroni	Benjamini	FDR
GOTERM_BP_ALL	GO:0035556~intracellular signal transduction	12	16.2162	0.337514	P63321, Q9Z0X1, P08228, Q8K2C9, Q9CVB6, P61089, O08917, Q9D1T0, P60761, P31324, E9PVD3, P62897	70	2725	19984	1.25718	1	1	0.987382
GOTERM_BP_ALL	GO:0032268~regulation of cellular protein metabolic process	11	14.8649	0.562318	Q9Z0X1, P08228, P61089, O08917, Q9QXV0, P60521, P08113, Q9WUM4, O35143, P31324, P62897	70	2918	19984	1.0762	1	1	0.987382
GOTERM_BP_ALL	GO:0032270~positive regulation of cellular protein metabolic process	6	8.10811	0.733839	Q9Z0X1, P08228, P61089, O08917, O35143, P62897	70	1751	19984	0.978249	1	1	0.987382
GOTERM_BP_ALL	GO:0051247~positive regulation of protein metabolic process	6	8.10811	0.775358	Q9Z0X1, P08228, P61089, O08917, O35143, P62897	70	1845	19984	0.928409	1	1	0.987382
GOTERM_BP_ALL	GO:0080090~regulation of primary metabolic process	19	25.6757	0.91862	Q61016, P08228, P13707, O08917, P29595, Q9QXV0, Q9WUM4, O35143, Q68ED7, P31324, Q9Z0X1, O54774, O54983, P61089, P62141, P60521, P08113, P62897, Q91XV3	70	6629	19984	0.818257	1	1	0.987382
GOTERM_BP_ALL	GO:0031325~positive regulation of cellular metabolic process	9	12.1622	0.951989	P13707, Q9Z0X1, P08228, O54774, P61089, O08917, O35143, P62897, Q68ED7	70	3656	19984	0.702782	1	1	0.987382
GOTERM_BP_ALL	GO:0009893~positive regulation of metabolic process	9	12.1622	0.974772	P13707, Q9Z0X1, P08228, O54774, P61089, O08917, O35143, P62897, Q68ED7	70	3948	19984	0.650803	1	1	0.987382
GOTERM_BP_ALL	GO:0010604~positive regulation of macromolecule metabolic process	8	10.8108	0.975675	Q9Z0X1, P08228, O54774, P61089, O08917, O35143, P62897, Q68ED7	70	3600	19984	0.634413	1	1	0.987382
GOTERM_BP_ALL	GO:0060255~regulation of macromolecule metabolic process	17	22.973	0.982085	P08228, O08917, P29595, Q9QXV0, Q9WUM4, O35143, Q68ED7, P31324, Q9Z0X1, O54774, O54983, P61089, P62141, P60521, P08113, P62897, Q91XV3	70	6815	19984	0.712143	1	1	0.987382
Annotation Cluster 81	Enrichment Score: 0.09096493600825707
Category	Term	Count	%	PValue	Genes	List Total	Pop Hits	Pop Total	Fold Enrichment	Bonferroni	Benjamini	FDR
UP_SEQ_FEATURE	TOPO_DOM:Extracellular	9	12.1622	0.459049	Q61885, Q9JKC6, E9PUL5, P55012, Q62283, Q6PGE7, Q9D1T0, G5E829, E9PVD3	69	2413	22270	1.20381	1	1	1
UP_SEQ_FEATURE	TOPO_DOM:Cytoplasmic	10	13.5135	0.680096	Q61885, Q9JKC6, Q8K2C9, E9PUL5, P55012, Q62283, Q6PGE7, Q9D1T0, G5E829, E9PVD3	69	3260	22270	0.990042	1	1	1
UP_KW_DOMAIN	KW-0732~Signal	12	16.2162	0.682827	Q61885, P45878, Q9WUC3, Q99PJ0, Q8R164, Q9QXV0, Q62283, P08113, Q9D1T0, G5E829, Q9JLZ3, E9PVD3	38	4748	14765	0.98202	0.999999	1	1
UP_KW_DOMAIN	KW-1133~Transmembrane helix	14	18.9189	0.705282	Q61885, Q9JKC6, P28652, E9PUL5, P55012, Q62283, Q9D1T0, E9PVD3, P17665, Q9Z0X1, Q8K2C9, Q6PGE7, G5E829, P43024	38	5636	14765	0.965177	1	1	1
UP_KW_DOMAIN	KW-0812~Transmembrane	14	18.9189	0.823755	Q61885, Q9JKC6, P28652, E9PUL5, P55012, Q62283, Q9D1T0, E9PVD3, P17665, Q9Z0X1, Q8K2C9, Q6PGE7, G5E829, P43024	38	6100	14765	0.89176	1	1	1
UP_SEQ_FEATURE	CARBOHYD:N-linked (GlcNAc...) asparagine	9	12.1622	0.897859	Q61885, Q9WUC3, Q99PJ0, P55012, Q62283, Q6PGE7, P08113, Q9D1T0, E9PVD3	69	3705	22270	0.784017	1	1	1
GOTERM_CC_ALL	GO:0031224~intrinsic component of membrane	22	29.7297	0.914373	Q61885, Q9WTT4, Q9JKC6, P28652, E9PUL5, P55012, Q62283, Q80VP0, Q9D1T0, E9PVD3, P17665, P57746, Q9Z0X1, Q9WUC3, Q99PJ0, Q8K2C9, Q6PGE7, Q91V41, P61027, Q9CZ13, G5E829, P43024	74	7505	21038	0.833383	1	1	0.914373
GOTERM_CC_ALL	GO:0016021~integral component of membrane	18	24.3243	0.988248	Q61885, Q9WTT4, Q9JKC6, P28652, E9PUL5, P55012, Q62283, Q80VP0, Q9D1T0, E9PVD3, P17665, P57746, Q9Z0X1, Q8K2C9, Q6PGE7, Q9CZ13, G5E829, P43024	74	7334	21038	0.697757	1	1	0.988248
UP_KW_PTM	KW-1015~Disulfide bond	9	12.1622	0.997038	Q61885, Q9WUC3, P08228, Q99PJ0, P62073, P55012, P08113, Q9D1T0, P60761	65	3301	12844	0.538746	1	1	1
UP_SEQ_FEATURE	TRANSMEM:Helical	12	16.2162	0.997109	Q61885, Q9Z0X1, P28652, Q8K2C9, E9PUL5, P55012, Q62283, Q9D1T0, G5E829, P43024, E9PVD3, P17665	69	6667	22270	0.580927	1	1	1
UP_KW_PTM	KW-0325~Glycoprotein	10	13.5135	0.999615	Q61885, Q9WUC3, Q99PJ0, Q80XN0, P55012, Q62283, Q6PGE7, P08113, Q9D1T0, E9PVD3	65	4037	12844	0.489472	1	1	1
Annotation Cluster 82	Enrichment Score: 0.0900972794950774
Category	Term	Count	%	PValue	Genes	List Total	Pop Hits	Pop Total	Fold Enrichment	Bonferroni	Benjamini	FDR
UP_KW_PTM	KW-1017~Isopeptide bond	8	10.8108	0.656425	P63168, Q9Z0X1, P29595, P61089, Q9D6F9, P61027, P12970, Q91XV3	65	1535	12844	1.02984	1	1	1
UP_SEQ_FEATURE	CROSSLNK:Glycyl lysine isopeptide (Lys-Gly) (interchain with G-Cter in SUMO2)	3	4.05405	0.83447	P63168, P12970, Q91XV3	69	1044	22270	0.927453	1	1	1
UP_KW_PTM	KW-0832~Ubl conjugation	7	9.45946	0.979743	P63168, Q9Z0X1, P61089, P61027, Q9R0P5, P12970, Q91XV3	65	2277	12844	0.607466	1	1	1
Annotation Cluster 83	Enrichment Score: 0.071923464597098
Category	Term	Count	%	PValue	Genes	List Total	Pop Hits	Pop Total	Fold Enrichment	Bonferroni	Benjamini	FDR
GOTERM_BP_ALL	GO:0044711~single-organism biosynthetic process	8	10.8108	0.236993	Q61016, P13707, P08228, Q8K2C9, P62141, O35143, Q61176, D3Z7P3	70	1458	19984	1.56645	1	1	0.987382
GOTERM_BP_ALL	GO:0051091~positive regulation of sequence-specific DNA binding transcription factor activity	3	4.05405	0.251897	P61089, O08917, Q68ED7	70	280	19984	3.05878	1	1	0.987382
GOTERM_BP_ALL	GO:1901566~organonitrogen compound biosynthetic process	8	10.8108	0.257592	Q61016, P63323, Q8K2C9, O35143, P30275, Q61176, P12970, D3Z7P3	70	1497	19984	1.52564	1	1	0.987382
GOTERM_BP_ALL	GO:0051090~regulation of sequence-specific DNA binding transcription factor activity	3	4.05405	0.454284	P61089, O08917, Q68ED7	70	443	19984	1.93331	1	1	0.987382
GOTERM_BP_ALL	GO:1901360~organic cyclic compound metabolic process	22	29.7297	0.674691	Q61016, P08228, P13707, O08917, P29595, O35143, P12970, Q68ED7, P70404, P17665, Q9JM14, Q9Z0X1, O54774, O55126, O54983, P61089, Q80XN0, Q9CZ13, Q9D2G2, P43024, P62897, Q91XV3	70	6460	19984	0.972242	1	1	0.987382
GOTERM_BP_ALL	GO:0006139~nucleobase-containing compound metabolic process	20	27.027	0.710477	Q61016, P13707, O08917, P29595, O35143, P12970, Q68ED7, P70404, P17665, Q9JM14, Q9Z0X1, O54774, O55126, O54983, P61089, Q9CZ13, Q9D2G2, P43024, P62897, Q91XV3	70	5982	19984	0.954482	1	1	0.987382
GOTERM_BP_ALL	GO:0046483~heterocycle metabolic process	20	27.027	0.753674	Q61016, P13707, O08917, P29595, O35143, P12970, Q68ED7, P70404, P17665, Q9JM14, Q9Z0X1, O54774, O55126, O54983, P61089, Q9CZ13, Q9D2G2, P43024, P62897, Q91XV3	70	6128	19984	0.931742	1	1	0.987382
GOTERM_BP_ALL	GO:0006725~cellular aromatic compound metabolic process	20	27.027	0.776712	Q61016, P13707, O08917, P29595, O35143, P12970, Q68ED7, P70404, P17665, Q9JM14, Q9Z0X1, O54774, O55126, O54983, P61089, Q9CZ13, Q9D2G2, P43024, P62897, Q91XV3	70	6212	19984	0.919143	1	1	0.987382
GOTERM_BP_ALL	GO:0031323~regulation of cellular metabolic process	21	28.3784	0.827996	Q61016, P08228, P13707, O08917, P29595, Q9QXV0, Q80VP0, Q9WUM4, O35143, Q68ED7, P31324, P63168, Q9Z0X1, O54774, O54983, P61089, P62141, P60521, P08113, P62897, Q91XV3	70	6723	19984	0.891745	1	1	0.987382
GOTERM_BP_ALL	GO:0009058~biosynthetic process	19	25.6757	0.901115	Q61016, P08228, P13707, O08917, P29595, O35143, P30275, Q61176, P12970, D3Z7P3, Q68ED7, P63168, P63323, O54774, O54983, Q8K2C9, P61089, P62141, Q91XV3	70	6505	19984	0.833855	1	1	0.987382
GOTERM_BP_ALL	GO:0080090~regulation of primary metabolic process	19	25.6757	0.91862	Q61016, P08228, P13707, O08917, P29595, Q9QXV0, Q9WUM4, O35143, Q68ED7, P31324, Q9Z0X1, O54774, O54983, P61089, P62141, P60521, P08113, P62897, Q91XV3	70	6629	19984	0.818257	1	1	0.987382
GOTERM_BP_ALL	GO:1901576~organic substance biosynthetic process	18	24.3243	0.927308	Q61016, P08228, P13707, O08917, P29595, O35143, P30275, Q61176, P12970, D3Z7P3, Q68ED7, P63323, O54774, O54983, Q8K2C9, P61089, P62141, Q91XV3	70	6387	19984	0.804563	1	1	0.987382
GOTERM_BP_ALL	GO:0019222~regulation of metabolic process	21	28.3784	0.929167	Q61016, P08228, P13707, O08917, P29595, Q9QXV0, Q80VP0, Q9WUM4, O35143, Q68ED7, P31324, P63168, Q9Z0X1, O54774, O54983, P61089, P62141, P60521, P08113, P62897, Q91XV3	70	7331	19984	0.817787	1	1	0.987382
GOTERM_BP_ALL	GO:0044249~cellular biosynthetic process	17	22.973	0.952449	Q61016, P08228, O08917, P29595, O35143, Q61176, P12970, D3Z7P3, Q68ED7, P63168, P63323, O54774, O54983, Q8K2C9, P61089, P62141, Q91XV3	70	6316	19984	0.768407	1	1	0.987382
GOTERM_BP_ALL	GO:0019219~regulation of nucleobase-containing compound metabolic process	11	14.8649	0.95548	Q61016, P13707, Q9Z0X1, O54774, O54983, P29595, P61089, O08917, O35143, Q68ED7, Q91XV3	70	4383	19984	0.716483	1	1	0.987382
GOTERM_BP_ALL	GO:0051171~regulation of nitrogen compound metabolic process	12	16.2162	0.962843	Q61016, P63168, P13707, Q9Z0X1, O54774, O54983, P29595, P61089, O08917, O35143, Q68ED7, Q91XV3	70	4811	19984	0.712082	1	1	0.987382
GOTERM_BP_ALL	GO:0044271~cellular nitrogen compound biosynthetic process	13	17.5676	0.965137	Q61016, O08917, P29595, O35143, Q61176, P12970, Q68ED7, P63168, P63323, O54774, O54983, P61089, Q91XV3	70	5178	19984	0.716747	1	1	0.987382
GOTERM_BP_ALL	GO:0009889~regulation of biosynthetic process	11	14.8649	0.976683	Q61016, P63168, P08228, O54774, O54983, P29595, P61089, O08917, P62141, Q68ED7, Q91XV3	70	4689	19984	0.669725	1	1	0.987382
GOTERM_BP_ALL	GO:0045935~positive regulation of nucleobase-containing compound metabolic process	4	5.40541	0.978163	P13707, O54774, P61089, Q68ED7	70	2059	19984	0.55461	1	1	0.987382
GOTERM_BP_ALL	GO:0060255~regulation of macromolecule metabolic process	17	22.973	0.982085	P08228, O08917, P29595, Q9QXV0, Q9WUM4, O35143, Q68ED7, P31324, Q9Z0X1, O54774, O54983, P61089, P62141, P60521, P08113, P62897, Q91XV3	70	6815	19984	0.712143	1	1	0.987382
GOTERM_BP_ALL	GO:1901362~organic cyclic compound biosynthetic process	10	13.5135	0.985235	Q61016, P08228, O54774, O54983, P29595, P61089, O08917, O35143, Q68ED7, Q91XV3	70	4537	19984	0.629239	1	1	0.987382
GOTERM_BP_ALL	GO:0051173~positive regulation of nitrogen compound metabolic process	4	5.40541	0.987096	P13707, O54774, P61089, Q68ED7	70	2237	19984	0.51048	1	1	0.987382
GOTERM_BP_ALL	GO:0031326~regulation of cellular biosynthetic process	10	13.5135	0.987472	Q61016, P63168, O54774, O54983, P29595, P61089, O08917, P62141, Q68ED7, Q91XV3	70	4606	19984	0.619813	1	1	0.987472
GOTERM_BP_ALL	GO:0006351~transcription, DNA-templated	7	9.45946	0.990498	O54774, O54983, P29595, P61089, O08917, Q68ED7, Q91XV3	70	3594	19984	0.556038	1	1	0.990498
GOTERM_BP_ALL	GO:0018130~heterocycle biosynthetic process	9	12.1622	0.991213	Q61016, O54774, O54983, P29595, P61089, O08917, O35143, Q68ED7, Q91XV3	70	4385	19984	0.585946	1	1	0.991213
GOTERM_BP_ALL	GO:0019438~aromatic compound biosynthetic process	9	12.1622	0.991411	Q61016, O54774, O54983, P29595, P61089, O08917, O35143, Q68ED7, Q91XV3	70	4394	19984	0.584745	1	1	0.991411
GOTERM_BP_ALL	GO:0006355~regulation of transcription, DNA-templated	7	9.45946	0.993785	O54774, O54983, P29595, P61089, O08917, Q68ED7, Q91XV3	70	3751	19984	0.532765	1	1	0.993785
GOTERM_BP_ALL	GO:1903506~regulation of nucleic acid-templated transcription	7	9.45946	0.993853	O54774, O54983, P29595, P61089, O08917, Q68ED7, Q91XV3	70	3755	19984	0.532197	1	1	0.993853
GOTERM_BP_ALL	GO:2001141~regulation of RNA biosynthetic process	7	9.45946	0.994102	O54774, O54983, P29595, P61089, O08917, Q68ED7, Q91XV3	70	3770	19984	0.53008	1	1	0.994102
GOTERM_BP_ALL	GO:0010467~gene expression	13	17.5676	0.99493	O08917, P29595, Q9QXV0, P12970, Q68ED7, P63323, O54774, O54983, P61089, P62141, P08113, P62897, Q91XV3	70	6034	19984	0.615067	1	1	0.99493
GOTERM_BP_ALL	GO:0009059~macromolecule biosynthetic process	11	14.8649	0.995042	P63323, O54774, O54983, P29595, P61089, O08917, P62141, Q61176, P12970, Q68ED7, Q91XV3	70	5339	19984	0.588189	1	1	0.995042
GOTERM_BP_ALL	GO:0097659~nucleic acid-templated transcription	7	9.45946	0.995633	O54774, O54983, P29595, P61089, O08917, Q68ED7, Q91XV3	70	3878	19984	0.515317	1	1	0.995633
GOTERM_BP_ALL	GO:0032774~RNA biosynthetic process	7	9.45946	0.995965	O54774, O54983, P29595, P61089, O08917, Q68ED7, Q91XV3	70	3906	19984	0.511623	1	1	0.995965
GOTERM_BP_ALL	GO:0034654~nucleobase-containing compound biosynthetic process	8	10.8108	0.99607	Q61016, O54774, O54983, P29595, P61089, O08917, Q68ED7, Q91XV3	70	4310	19984	0.529904	1	1	0.99607
GOTERM_BP_ALL	GO:0006366~transcription from RNA polymerase II promoter	3	4.05405	0.996322	O54774, O54983, Q68ED7	70	2142	19984	0.39984	1	1	0.996322
GOTERM_BP_ALL	GO:2000112~regulation of cellular macromolecule biosynthetic process	8	10.8108	0.996373	O54774, O54983, P29595, P61089, O08917, P62141, Q68ED7, Q91XV3	70	4339	19984	0.526362	1	1	0.996373
GOTERM_BP_ALL	GO:0010556~regulation of macromolecule biosynthetic process	8	10.8108	0.996923	O54774, O54983, P29595, P61089, O08917, P62141, Q68ED7, Q91XV3	70	4398	19984	0.519301	1	1	0.996923
GOTERM_BP_ALL	GO:0051252~regulation of RNA metabolic process	7	9.45946	0.996948	O54774, O54983, P29595, P61089, O08917, Q68ED7, Q91XV3	70	4004	19984	0.499101	1	1	0.996948
GOTERM_BP_ALL	GO:0006357~regulation of transcription from RNA polymerase II promoter	4	5.40541	0.997267	O54774, O54983, P29595, Q68ED7	70	2734	19984	0.417682	1	1	0.997267
GOTERM_BP_ALL	GO:0034645~cellular macromolecule biosynthetic process	10	13.5135	0.997722	P63323, O54774, O54983, P29595, P61089, O08917, P62141, P12970, Q68ED7, Q91XV3	70	5267	19984	0.542027	1	1	0.997722
GOTERM_BP_ALL	GO:0016070~RNA metabolic process	8	10.8108	0.999179	O54774, O54983, P29595, P61089, O08917, P12970, Q68ED7, Q91XV3	70	4851	19984	0.470807	1	1	0.999179
GOTERM_BP_ALL	GO:0090304~nucleic acid metabolic process	9	12.1622	0.999471	Q9Z0X1, O54774, O54983, P29595, P61089, O08917, P12970, Q68ED7, Q91XV3	70	5390	19984	0.476692	1	1	0.999471
GOTERM_BP_ALL	GO:0010468~regulation of gene expression	8	10.8108	0.999519	O54774, O54983, P29595, P61089, O08917, P62141, Q68ED7, Q91XV3	70	5025	19984	0.454505	1	1	0.999519
Annotation Cluster 84	Enrichment Score: 0.05078517429289488
Category	Term	Count	%	PValue	Genes	List Total	Pop Hits	Pop Total	Fold Enrichment	Bonferroni	Benjamini	FDR
GOTERM_BP_ALL	GO:0008285~negative regulation of cell proliferation	3	4.05405	0.746378	Q9JKC6, O35143, Q61176	70	764	19984	1.12102	1	1	0.987382
GOTERM_BP_ALL	GO:0008283~cell proliferation	5	6.75676	0.951727	Q9JKC6, P61027, O35143, Q61176, E9PVD3	70	2181	19984	0.654484	1	1	0.987382
GOTERM_BP_ALL	GO:0042127~regulation of cell proliferation	3	4.05405	0.991227	Q9JKC6, O35143, Q61176	70	1883	19984	0.454837	1	1	0.991227
Annotation Cluster 85	Enrichment Score: 0.014278038509747534
Category	Term	Count	%	PValue	Genes	List Total	Pop Hits	Pop Total	Fold Enrichment	Bonferroni	Benjamini	FDR
GOTERM_BP_ALL	GO:0009617~response to bacterium	3	4.05405	0.926271	P55012, Q91V41, Q61176	70	1206	19984	0.710163	1	1	0.987382
GOTERM_BP_ALL	GO:0051707~response to other organism	3	4.05405	0.97697	P55012, Q91V41, Q61176	70	1585	19984	0.540352	1	1	0.987382
GOTERM_BP_ALL	GO:0043207~response to external biotic stimulus	3	4.05405	0.977188	P55012, Q91V41, Q61176	70	1588	19984	0.539331	1	1	0.987382
GOTERM_BP_ALL	GO:0051704~multi-organism process	7	9.45946	0.977915	P08228, P28652, Q8K2C9, P55012, Q91V41, Q61176, D3Z7P3	70	3266	19984	0.61188	1	1	0.987382
GOTERM_BP_ALL	GO:0009607~response to biotic stimulus	3	4.05405	0.981096	P55012, Q91V41, Q61176	70	1647	19984	0.52001	1	1	0.987382
Annotation Cluster 86	Enrichment Score: 0.013195561047314492
Category	Term	Count	%	PValue	Genes	List Total	Pop Hits	Pop Total	Fold Enrichment	Bonferroni	Benjamini	FDR
GOTERM_BP_ALL	GO:0009892~negative regulation of metabolic process	8	10.8108	0.947181	P63168, P08228, O54983, Q9QXV0, P60521, Q9WUM4, P31324, Q91XV3	70	3258	19984	0.701009	1	1	0.987382
GOTERM_BP_ALL	GO:0031324~negative regulation of cellular metabolic process	7	9.45946	0.948858	P63168, O54983, Q9QXV0, P60521, Q9WUM4, P31324, Q91XV3	70	2912	19984	0.686264	1	1	0.987382
GOTERM_BP_ALL	GO:0009890~negative regulation of biosynthetic process	4	5.40541	0.96995	P63168, P08228, O54983, Q91XV3	70	1948	19984	0.586213	1	1	0.987382
GOTERM_BP_ALL	GO:0031327~negative regulation of cellular biosynthetic process	3	4.05405	0.991761	P63168, O54983, Q91XV3	70	1902	19984	0.450293	1	1	0.991761
GOTERM_BP_ALL	GO:0051172~negative regulation of nitrogen compound metabolic process	3	4.05405	0.993645	P63168, O54983, Q91XV3	70	1980	19984	0.432554	1	1	0.993645

## Sheet: Ast_DOWN
Annotation Cluster 1	Enrichment Score: 6.029208537513288
Category	Term	Count	%	PValue	Genes	List Total	Pop Hits	Pop Total	Fold Enrichment	Bonferroni	Benjamini	FDR
GOTERM_CC_ALL	GO:0044456~synapse part	22	26.1905	3.15031e-08	P53026, P35802, P99027, Q8BVE3, P70175, Q8R5H6, Q61792, P31786, Q8BLE7, P63001, Q7TQF7, Q3UHL1, Q02248, P63011, P63044, Q5DTY9, Q91ZZ3, P62823, P25444, P20444, P62962, O35658	83	1348	21038	4.13675	1.38613e-05	2.31023e-06	2.01095e-06
GOTERM_CC_ALL	GO:0097458~neuron part	27	32.1429	1.45581e-07	P53026, P10639, P99027, Q8BVE3, Q8C0M9, Q8BLE7, P63001, Q7TQF7, P63044, Q5DTY9, Q91ZZ3, P00920, P62774, P35802, Q61768, Q8CI94, P70175, Q640R3, Q8R5H6, P31786, P63011, Q02248, Q04447, P62823, P20444, P62962, O35658	83	2210	21038	3.09669	6.40535e-05	9.15079e-06	7.96535e-06
GOTERM_CC_ALL	GO:0098793~presynapse	16	19.0476	3.16374e-07	P53026, P35802, P99027, Q8BVE3, P31786, Q8BLE7, Q7TQF7, Q02248, P63011, P63044, Q5DTY9, Q91ZZ3, P62823, P20444, P62962, O35658	83	784	21038	5.17285	0.000139195	1.54672e-05	1.34635e-05
GOTERM_CC_ALL	GO:0045202~synapse	22	26.1905	2.60346e-06	P53026, P35802, P99027, Q8BVE3, P70175, Q8R5H6, Q61792, P31786, Q8BLE7, P63001, Q7TQF7, Q3UHL1, Q02248, P63011, P63044, Q5DTY9, Q91ZZ3, P62823, P25444, P20444, P62962, O35658	83	1759	21038	3.17017	0.00114487	7.15951e-05	6.23203e-05
GOTERM_CC_ALL	GO:0098794~postsynapse	13	15.4762	0.000189124	P53026, P35802, P99027, P70175, Q8R5H6, Q61792, P63001, Q3UHL1, Q02248, P63011, Q5DTY9, P25444, P62962	83	903	21038	3.64907	0.0798537	0.00237756	0.00206956
Annotation Cluster 2	Enrichment Score: 4.7039075526985235
Category	Term	Count	%	PValue	Genes	List Total	Pop Hits	Pop Total	Fold Enrichment	Bonferroni	Benjamini	FDR
GOTERM_CC_ALL	GO:0044444~cytoplasmic part	70	83.3333	6.32411e-13	P10639, Q60864, O08709, Q8BVE3, P48771, O08749, Q61792, Q99LY9, P70349, Q9EQ20, Q62048, Q8BLE7, P63001, Q8BLF1, P40124, P12382, Q7TQF7, O35643, Q3UHL1, Q61081, P63044, P47754, Q5DTK1, P25444, B2RSH2, O89023, Q61768, P97315, Q8R5H6, Q9CXZ1, P63011, Q02248, Q91VW3, P20444, P62962, P53026, P51881, Q62426, P07724, P99027, Q9CQ62, Q9R1P4, P70168, Q9D023, P09671, Q91ZZ3, Q8K4Z3, P00920, Q9DCX2, P62774,…	83	9627	21038	1.84303	2.78249e-10	2.78261e-10	2.42213e-10
GOTERM_CC_ALL	GO:0005737~cytoplasm	77	91.6667	1.42182e-12	P10639, Q60864, O08709, Q8BVE3, P48771, O08749, Q61792, Q99LY9, P70349, Q9EQ20, Q62048, Q8BLE7, P63001, Q8BLF1, P40124, P12382, Q7TQF7, O35643, Q3UHL1, Q61081, P63044, P47754, Q5DTK1, P25444, B2RSH2, O89023, Q61768, P70175, P97315, Q8R5H6, Q9CXZ1, Q5M8N0, P63011, Q02248, Q91VW3, P20444, P62962, P53026, P51881, Q62426, P07724, P99027, Q9CQ62, Q9R1P4, P70168, Q8C0M9, Q9D023, P09671, Q91ZZ3, Q8K4Z3,…	83	12134	21038	1.60847	6.2562e-10	3.128e-10	2.72279e-10
GOTERM_CC_ALL	GO:0044424~intracellular part	78	92.8571	1.27478e-06	P10639, Q60864, O08709, Q8BVE3, P48771, O08749, Q61792, Q99LY9, P70349, Q9EQ20, Q62048, Q8BLE7, P63001, Q8BLF1, P40124, P12382, Q7TQF7, O35643, Q3UHL1, Q61081, P63044, P47754, Q5DTK1, P25444, B2RSH2, O89023, Q61768, P70175, P97315, Q8R5H6, Q9CXZ1, Q5M8N0, P63011, Q02248, Q91VW3, P20444, P62962, P53026, P51881, Q62426, P07724, P99027, Q9CQ62, Q9R1P4, P70168, Q8C0M9, Q9D023, P09671, Q91ZZ3, Q8K4Z3,…	83	15343	21038	1.28858	0.000560746	4.28457e-05	3.72952e-05
GOTERM_CC_ALL	GO:0005622~intracellular	78	92.8571	1.36327e-06	P10639, Q60864, O08709, Q8BVE3, P48771, O08749, Q61792, Q99LY9, P70349, Q9EQ20, Q62048, Q8BLE7, P63001, Q8BLF1, P40124, P12382, Q7TQF7, O35643, Q3UHL1, Q61081, P63044, P47754, Q5DTK1, P25444, B2RSH2, O89023, Q61768, P70175, P97315, Q8R5H6, Q9CXZ1, Q5M8N0, P63011, Q02248, Q91VW3, P20444, P62962, P53026, P51881, Q62426, P07724, P99027, Q9CQ62, Q9R1P4, P70168, Q8C0M9, Q9D023, P09671, Q91ZZ3, Q8K4Z3,…	83	15359	21038	1.28724	0.00059966	4.28457e-05	3.72952e-05
GOTERM_CC_ALL	GO:0044422~organelle part	58	69.0476	2.17922e-05	P10639, Q8BVE3, P48771, O08749, Q61792, Q99LY9, P70349, Q9EQ20, Q62048, Q8BLE7, P63001, P40124, Q7TQF7, O35643, Q3UHL1, P63044, P47754, Q5DTK1, P25444, B2RSH2, Q61768, P70175, P97315, Q8R5H6, Q9CXZ1, P63011, Q02248, Q91VW3, P20444, P53026, P51881, Q62426, P99027, Q9CQ62, Q9R1P4, P70168, Q9D023, P09671, Q9DCX2, P62774, P63028, Q9DCT2, P03930, Q9D855, P54728, P35700, Q9CQ54, Q99JR1, P31786, Q8BX17,…	83	9798	21038	1.50043	0.00954285	0.000435844	0.000379383
GOTERM_CC_ALL	GO:0044446~intracellular organelle part	56	66.6667	3.47425e-05	P10639, Q8BVE3, P48771, O08749, Q61792, Q99LY9, P70349, Q9EQ20, Q62048, Q8BLE7, P63001, P40124, Q7TQF7, O35643, Q3UHL1, P63044, P47754, Q5DTK1, P25444, B2RSH2, Q61768, P97315, Q8R5H6, Q9CXZ1, P63011, Q02248, Q91VW3, P20444, P53026, P51881, Q62426, P99027, Q9CQ62, Q9R1P4, P70168, Q9D023, P09671, Q9DCX2, P62774, P63028, Q9DCT2, P03930, Q9D855, P54728, P35700, Q9CQ54, Q99JR1, P31786, Q8BX17, Q9DAS9,…	83	9399	21038	1.51019	0.0151707	0.000566173	0.000492828
GOTERM_CC_ALL	GO:0043226~organelle	70	83.3333	0.000155029	P10639, Q60864, O08709, Q8BVE3, P48771, O08749, Q61792, Q99LY9, P70349, Q9EQ20, Q62048, Q8BLE7, P63001, Q8BLF1, P40124, Q7TQF7, O35643, Q3UHL1, P63044, P47754, Q5DTK1, P25444, B2RSH2, O89023, Q61768, P70175, P97315, Q8R5H6, Q9CXZ1, P63011, Q02248, Q91VW3, P20444, P62962, P53026, P51881, Q62426, P07724, P99027, Q9CQ62, Q9R1P4, P70168, Q9D023, P09671, Q91ZZ3, Q8K4Z3, Q8CBE3, Q9DCX2, P62774, P63028,…	83	13822	21038	1.28367	0.0659434	0.00211587	0.00184177
GOTERM_CC_ALL	GO:0043229~intracellular organelle	68	80.9524	0.000359041	P10639, Q60864, O08709, Q8BVE3, P48771, O08749, Q61792, Q99LY9, P70349, Q9EQ20, Q62048, Q8BLE7, P63001, Q8BLF1, P40124, Q7TQF7, O35643, Q3UHL1, P63044, P47754, Q5DTK1, P25444, B2RSH2, O89023, Q61768, P97315, Q8R5H6, Q9CXZ1, P63011, Q02248, Q91VW3, P20444, P62962, P53026, P51881, Q62426, P07724, P99027, Q9CQ62, Q9R1P4, P70168, Q9D023, P09671, Q91ZZ3, Q8K4Z3, Q8CBE3, Q9DCX2, P62774, P63028, Q9DCT2,…	83	13467	21038	1.27987	0.146156	0.00415732	0.00361876
GOTERM_CC_ALL	GO:0043227~membrane-bounded organelle	61	72.619	0.00535941	P10639, Q60864, O08709, Q8BVE3, P48771, O08749, Q99LY9, P70349, Q9EQ20, Q62048, Q8BLE7, P63001, Q8BLF1, Q7TQF7, O35643, Q3UHL1, P63044, Q5DTK1, P25444, B2RSH2, O89023, Q61768, P97315, Q8R5H6, Q9CXZ1, P63011, Q02248, Q91VW3, P20444, P62962, P53026, P51881, Q62426, P07724, Q9CQ62, Q9R1P4, P70168, Q9D023, P09671, Q91ZZ3, Q8K4Z3, Q8CBE3, Q9DCX2, P62774, P63028, Q9DCT2, P03930, Q9D855, P54728, Q9D172,…	83	12415	21038	1.2454	0.906002	0.0421097	0.0366546
GOTERM_CC_ALL	GO:0043231~intracellular membrane-bounded organelle	58	69.0476	0.00632924	P10639, Q60864, O08709, Q8BVE3, P48771, O08749, Q99LY9, P70349, Q9EQ20, Q62048, P63001, Q8BLF1, O35643, P63044, Q5DTK1, P25444, B2RSH2, O89023, Q61768, P97315, Q8R5H6, Q9CXZ1, P63011, Q02248, Q91VW3, P20444, P62962, P53026, P51881, Q62426, P07724, Q9CQ62, Q9R1P4, P70168, Q9D023, P09671, Q91ZZ3, Q8K4Z3, Q8CBE3, Q9DCX2, P62774, P63028, Q9DCT2, P03930, Q9D855, P54728, Q9D172, P35700, Q9CQ54, Q99JR1,…	83	11662	21038	1.26061	0.938807	0.0480149	0.0417948
GOTERM_BP_ALL	GO:0009987~cellular process	78	92.8571	0.030644	P10639, Q60864, O08709, Q8BVE3, P48771, O08749, Q99LY9, P70349, Q9EQ20, Q62048, Q8BLE7, P63001, Q8BLF1, P40124, P12382, Q7TQF7, O35643, Q3UHL1, Q61081, P63044, P47754, Q5DTK1, P25444, B2RSH2, O89023, P35802, Q8VE33, Q61768, P70175, P97315, Q8R5H6, Q9CXZ1, Q5M8N0, P63011, Q02248, Q91VW3, P20444, P62962, P53026, P51881, Q62426, P07724, P99027, Q9CQ62, Q9R1P4, P70168, Q8C0M9, Q9D023, P09671, Q5DTY9,…	81	17941	19984	1.07262	1	0.379088	0.362181
GOTERM_CC_ALL	GO:0044464~cell part	80	95.2381	0.0321294	P10639, Q60864, O08709, Q8BVE3, P48771, O08749, Q61792, Q99LY9, P70349, Q9EQ20, Q62048, Q8BLE7, P63001, Q8BLF1, P40124, P12382, Q7TQF7, O35643, Q3UHL1, Q61081, P63044, P47754, Q5DTK1, P25444, B2RSH2, O89023, P35802, Q61768, P70175, P97315, Q8R5H6, Q9CXZ1, Q5M8N0, P63011, Q02248, Q91VW3, P20444, P62962, P53026, P51881, Q62426, P07724, P99027, Q9CQ62, Q9R1P4, P70168, Q8C0M9, Q9D023, P09671, Q5DTY9,…	83	18954	21038	1.06983	0.999999	0.168297	0.146495
GOTERM_CC_ALL	GO:0005623~cell	80	95.2381	0.0321294	P10639, Q60864, O08709, Q8BVE3, P48771, O08749, Q61792, Q99LY9, P70349, Q9EQ20, Q62048, Q8BLE7, P63001, Q8BLF1, P40124, P12382, Q7TQF7, O35643, Q3UHL1, Q61081, P63044, P47754, Q5DTK1, P25444, B2RSH2, O89023, P35802, Q61768, P70175, P97315, Q8R5H6, Q9CXZ1, Q5M8N0, P63011, Q02248, Q91VW3, P20444, P62962, P53026, P51881, Q62426, P07724, P99027, Q9CQ62, Q9R1P4, P70168, Q8C0M9, Q9D023, P09671, Q5DTY9,…	83	18954	21038	1.06983	0.999999	0.168297	0.146495
Annotation Cluster 3	Enrichment Score: 4.439687543199385
Category	Term	Count	%	PValue	Genes	List Total	Pop Hits	Pop Total	Fold Enrichment	Bonferroni	Benjamini	FDR
GOTERM_CC_ALL	GO:0005739~mitochondrion	31	36.9048	2.8649e-11	P51881, P53026, P10639, O08709, P48771, O08749, Q9CQ62, Q99LY9, Q9EQ20, Q9D023, P09671, Q91ZZ3, Q8K4Z3, Q9DCX2, Q9DCT2, O89023, P03930, Q61768, Q9D855, Q9D172, Q8R5H6, Q9CQ54, Q99JR1, P35700, P31786, Q9CXZ1, P20108, Q04447, P20444, O35658, Q9DCW4	83	2000	21038	3.92878	1.26055e-08	4.20186e-09	3.65752e-09
GOTERM_CC_ALL	GO:0098798~mitochondrial protein complex	11	13.0952	2.05515e-09	P51881, P03930, P48771, Q9D855, O08749, Q9DCX2, Q99LY9, Q9CQ54, Q9DCT2, Q9CXZ1, Q9DCW4	83	180	21038	15.4898	9.04265e-07	1.80853e-07	1.57424e-07
GOTERM_BP_ALL	GO:0055114~oxidation-reduction process	15	17.8571	1.37576e-08	Q8CI94, P48771, Q9D855, O08749, Q9CQ62, Q99LY9, Q9CQ54, P31786, Q9CXZ1, P20108, P12382, P35396, P09671, Q9DCT2, Q9DCW4	81	511	19984	7.24215	3.94972e-05	1.97421e-05	1.88616e-05
UP_KW_CELLULAR_COMPONENT	KW-0496~Mitochondrion	22	26.1905	2.68726e-08	P51881, P03930, P48771, Q9D855, O08749, Q9CQ62, Q9D172, Q99LY9, Q9CQ54, Q9EQ20, Q99JR1, Q9D023, Q9CXZ1, P20108, P09671, Q04447, Q8K4Z3, Q9DCX2, P20444, O35658, Q9DCT2, Q9DCW4	77	1233	17833	4.13231	6.71815e-07	6.71815e-07	6.44942e-07
KEGG_PATHWAY	mmu05012:Parkinson disease	13	15.4762	2.85363e-08	P51881, P10639, P03930, Q61768, P48771, Q9D855, Q9R1P4, Q99LY9, Q9CQ54, Q9CXZ1, Q9DCX2, B2RSH2, Q9DCT2	54	264	9011	8.2171	5.47896e-06	2.1585e-06	2.03484e-06
KEGG_PATHWAY	mmu05415:Diabetic cardiomyopathy	12	14.2857	2.87872e-08	P63001, P51881, P03930, P48771, Q9D855, Q9DCX2, P20444, Q99LY9, Q9CQ54, Q9D023, Q9DCT2, Q9CXZ1	54	211	9011	9.49026	5.52713e-06	2.1585e-06	2.03484e-06
KEGG_PATHWAY	mmu05020:Prion disease	13	15.4762	3.37266e-08	P51881, Q60864, P03930, Q61768, P48771, Q9D855, Q9R1P4, Q99LY9, Q9CQ54, Q9CXZ1, P63001, Q9DCX2, Q9DCT2	54	268	9011	8.09446	6.47549e-06	2.1585e-06	2.03484e-06
KEGG_PATHWAY	mmu05208:Chemical carcinogenesis - reactive oxygen species	12	14.2857	4.86401e-08	P63001, P51881, P03930, P09671, P48771, Q9D855, P48774, Q9DCX2, Q99LY9, Q9CQ54, Q9DCT2, Q9CXZ1	54	222	9011	9.02002	9.33886e-06	2.33473e-06	2.20097e-06
GOTERM_BP_ALL	GO:0022904~respiratory electron transport chain	8	9.52381	2.38395e-07	P09671, P48771, Q9D855, O08749, Q9CQ54, Q9DCT2, Q9CXZ1, Q9DCW4	81	107	19984	18.4461	0.000684197	0.000173957	0.000166198
GOTERM_BP_ALL	GO:0044281~small molecule metabolic process	26	30.9524	2.79502e-07	P10639, P48771, O08749, Q9CQ62, Q8C0M9, Q99LY9, Q9EQ20, P70349, Q9D023, Q8BLF1, P40124, P12382, Q5DTK1, Q8K4Z3, P00920, Q9DCX2, Q9DCT2, P03930, Q9D855, Q9CQ54, Q99JR1, P31786, Q9CXZ1, P35396, Q02248, Q9DCW4	81	2077	19984	3.08841	0.000802128	0.000173957	0.000166198
GOTERM_CC_ALL	GO:0098796~membrane protein complex	16	19.0476	2.86871e-07	P51881, P03930, Q8BVE3, P48771, Q9D855, Q99LY9, Q9CQ54, Q9CXZ1, Q9DAS9, O35643, Q02248, P63044, Q9DCX2, P20444, B2RSH2, Q9DCT2	83	778	21038	5.21275	0.000126215	1.54672e-05	1.34635e-05
GOTERM_BP_ALL	GO:0019637~organophosphate metabolic process	19	22.619	3.0306e-07	P03930, O08709, P48771, Q9D855, O08749, Q99LY9, Q9CQ54, P31786, P70349, Q9D023, Q9CXZ1, P40124, P63001, P12382, P35396, Q04447, Q8K4Z3, Q9DCX2, Q9DCT2	81	1112	19984	4.21547	0.000869708	0.000173957	0.000166198
GOTERM_CC_ALL	GO:0044429~mitochondrial part	18	21.4286	4.44976e-07	P51881, P03930, P48771, Q9D855, O08749, Q8R5H6, Q99LY9, Q9CQ54, Q99JR1, P35700, Q9D023, Q9CXZ1, P09671, Q9DCX2, P20444, O35658, Q9DCT2, Q9DCW4	83	1043	21038	4.37436	0.00019577	1.95789e-05	1.70426e-05
GOTERM_BP_ALL	GO:0055086~nucleobase-containing small molecule metabolic process	15	17.8571	5.21973e-07	P03930, P48771, Q9D855, O08749, Q99LY9, Q9CQ54, Q9EQ20, P70349, Q9D023, Q9CXZ1, P40124, P12382, Q8K4Z3, Q9DCX2, Q9DCT2	81	687	19984	5.38681	0.00149746	0.000187258	0.000178906
GOTERM_BP_ALL	GO:0022900~electron transport chain	8	9.52381	6.51756e-07	P09671, P48771, Q9D855, O08749, Q9CQ54, Q9DCT2, Q9CXZ1, Q9DCW4	81	124	19984	15.9172	0.00186944	0.000207838	0.000198568
GOTERM_CC_ALL	GO:0044455~mitochondrial membrane part	10	11.9048	9.15977e-07	P03930, P48771, Q9D855, Q9DCX2, Q99LY9, Q9CQ54, Q9D023, Q99JR1, Q9DCT2, Q9CXZ1	83	265	21038	9.5649	0.000402949	3.35858e-05	2.92349e-05
KEGG_PATHWAY	mmu00190:Oxidative phosphorylation	9	10.7143	1.03606e-06	P03930, Q8BVE3, P48771, Q9D855, Q9DCX2, Q99LY9, Q9CQ54, Q9DCT2, Q9CXZ1	54	135	9011	11.1247	0.000198905	3.46789e-05	3.26921e-05
KEGG_PATHWAY	mmu05016:Huntington disease	12	14.2857	1.08371e-06	P51881, P03930, P09671, Q61768, P48771, Q9D855, Q9R1P4, Q9DCX2, Q99LY9, Q9CQ54, Q9DCT2, Q9CXZ1	54	302	9011	6.63061	0.000208052	3.46789e-05	3.26921e-05
GOTERM_BP_ALL	GO:0006839~mitochondrial transport	10	11.9048	1.16498e-06	P51881, P03930, Q61768, Q9DCX2, Q99LY9, Q9CQ54, Q9D023, Q99JR1, Q9DCT2, Q9CXZ1	81	266	19984	9.27504	0.00333908	0.00033435	0.000319438
GOTERM_BP_ALL	GO:1990542~mitochondrial transmembrane transport	8	9.52381	1.47738e-06	P51881, P03930, Q9DCX2, Q99LY9, Q9CQ54, Q99JR1, Q9DCT2, Q9CXZ1	81	140	19984	14.0981	0.00423259	0.000385463	0.000368272
GOTERM_CC_ALL	GO:0098800~inner mitochondrial membrane protein complex	8	9.52381	1.50585e-06	P03930, P48771, Q9D855, Q9DCX2, Q99LY9, Q9CQ54, Q9DCT2, Q9CXZ1	83	144	21038	14.0817	0.000662353	4.41715e-05	3.84493e-05
GOTERM_BP_ALL	GO:0009117~nucleotide metabolic process	14	16.6667	1.63421e-06	P03930, P48771, Q9D855, O08749, Q99LY9, Q9CQ54, P70349, Q9D023, Q9CXZ1, P40124, P12382, Q8K4Z3, Q9DCX2, Q9DCT2	81	647	19984	5.33852	0.00468082	0.000390848	0.000373416
UP_KW_BIOLOGICAL_PROCESS	KW-0249~Electron transport	7	8.33333	1.82458e-06	P10639, Q9D855, Q99LY9, Q9CQ54, Q9DCT2, Q9CXZ1, Q9DCW4	39	108	10827	17.9936	8.75762e-05	4.379e-05	4.379e-05
GOTERM_BP_ALL	GO:0006753~nucleoside phosphate metabolic process	14	16.6667	1.84065e-06	P03930, P48771, Q9D855, O08749, Q99LY9, Q9CQ54, P70349, Q9D023, Q9CXZ1, P40124, P12382, Q8K4Z3, Q9DCX2, Q9DCT2	81	654	19984	5.28138	0.00527059	0.00040636	0.000388237
KEGG_PATHWAY	mmu05022:Pathways of neurodegeneration - multiple diseases	14	16.6667	2.26575e-06	P51881, P03930, Q61768, P48771, Q9D855, Q9R1P4, Q99LY9, Q9CQ54, Q9CXZ1, P63001, Q02248, Q9DCX2, P20444, Q9DCT2	54	471	9011	4.96005	0.000434929	6.21462e-05	5.85858e-05
GOTERM_BP_ALL	GO:0045333~cellular respiration	9	10.7143	2.43255e-06	P09671, P48771, Q9D855, O08749, Q99LY9, Q9CQ54, Q9DCT2, Q9CXZ1, Q9DCW4	81	216	19984	10.2798	0.00695954	0.000496798	0.000474641
GOTERM_BP_ALL	GO:0044710~single-organism metabolic process	36	42.8571	2.5965e-06	P51881, P10639, O08709, P48771, O08749, Q9CQ62, Q8C0M9, Q99LY9, Q9EQ20, P70349, Q9D023, Q62048, P63001, Q8BLF1, P40124, P12382, P09671, Q61081, Q5DTK1, Q8K4Z3, P00920, Q9DCX2, Q9DCT2, P03930, Q8CI94, Q9D855, Q9CQ54, Q99JR1, P35700, P31786, Q9CXZ1, P20108, P35396, Q02248, P20444, Q9DCW4	81	4129	19984	2.15107	0.00742685	0.000496798	0.000474641
GOTERM_BP_ALL	GO:0046034~ATP metabolic process	10	11.9048	3.58368e-06	P12382, P03930, P48771, Q9D855, O08749, Q9DCX2, Q99LY9, Q9CQ54, Q9DCT2, Q9CXZ1	81	305	19984	8.08905	0.010236	0.000638056	0.000609599
GOTERM_BP_ALL	GO:0015980~energy derivation by oxidation of organic compounds	10	11.9048	3.77942e-06	P09671, Q8CI94, P48771, Q9D855, O08749, Q99LY9, Q9CQ54, Q9DCT2, Q9CXZ1, Q9DCW4	81	307	19984	8.03635	0.0107921	0.000638056	0.000609599
GOTERM_BP_ALL	GO:0009150~purine ribonucleotide metabolic process	12	14.2857	4.32258e-06	P40124, P12382, P03930, P48771, Q9D855, O08749, Q9DCX2, Q99LY9, Q9CQ54, P70349, Q9DCT2, Q9CXZ1	81	495	19984	5.981	0.0123335	0.000689211	0.000658473
GOTERM_BP_ALL	GO:0042776~mitochondrial ATP synthesis coupled proton transport	6	7.14286	5.74067e-06	P03930, Q9DCX2, Q99LY9, Q9CQ54, Q9DCT2, Q9CXZ1	81	64	19984	23.1296	0.0163464	0.000844192	0.000806542
GOTERM_BP_ALL	GO:0006163~purine nucleotide metabolic process	12	14.2857	5.95691e-06	P40124, P12382, P03930, P48771, Q9D855, O08749, Q9DCX2, Q99LY9, Q9CQ54, P70349, Q9DCT2, Q9CXZ1	81	512	19984	5.78241	0.0169569	0.000844192	0.000806542
GOTERM_BP_ALL	GO:0009259~ribonucleotide metabolic process	12	14.2857	6.29551e-06	P40124, P12382, P03930, P48771, Q9D855, O08749, Q9DCX2, Q99LY9, Q9CQ54, P70349, Q9DCT2, Q9CXZ1	81	515	19984	5.74872	0.0179121	0.000844192	0.000806542
GOTERM_BP_ALL	GO:0009205~purine ribonucleoside triphosphate metabolic process	10	11.9048	7.11923e-06	P12382, P03930, P48771, Q9D855, O08749, Q9DCX2, Q99LY9, Q9CQ54, Q9DCT2, Q9CXZ1	81	332	19984	7.43121	0.0202319	0.000844192	0.000806542
KEGG_PATHWAY	mmu05014:Amyotrophic lateral sclerosis	12	14.2857	7.57239e-06	P63001, P03930, Q61768, P48771, Q9D855, Q9R1P4, Q9DCX2, P62962, Q99LY9, Q9CQ54, Q9DCT2, Q9CXZ1	54	369	9011	5.42668	0.00145285	0.000181737	0.000171325
GOTERM_BP_ALL	GO:0015985~energy coupled proton transport, down electrochemical gradient	6	7.14286	7.75111e-06	P03930, Q9DCX2, Q99LY9, Q9CQ54, Q9DCT2, Q9CXZ1	81	68	19984	21.7691	0.0220077	0.000844192	0.000806542
GOTERM_BP_ALL	GO:0015986~ATP synthesis coupled proton transport	6	7.14286	7.75111e-06	P03930, Q9DCX2, Q99LY9, Q9CQ54, Q9DCT2, Q9CXZ1	81	68	19984	21.7691	0.0220077	0.000844192	0.000806542
GOTERM_BP_ALL	GO:1902582~single-organism intracellular transport	15	17.8571	7.99928e-06	P03930, Q61768, P70168, Q8R5H6, Q99LY9, Q9CQ54, Q9CXZ1, Q7TQF7, Q02248, P63011, P63044, Q91ZZ3, Q9DCX2, P20444, Q9DCT2	81	868	19984	4.26353	0.0227043	0.000844192	0.000806542
GOTERM_BP_ALL	GO:0009144~purine nucleoside triphosphate metabolic process	10	11.9048	8.22083e-06	P12382, P03930, P48771, Q9D855, O08749, Q9DCX2, Q99LY9, Q9CQ54, Q9DCT2, Q9CXZ1	81	338	19984	7.29929	0.0233257	0.000844192	0.000806542
UP_KW_CELLULAR_COMPONENT	KW-0999~Mitochondrion inner membrane	10	11.9048	8.3365e-06	P51881, P48771, Q9D855, Q9DCX2, Q99LY9, Q9CQ54, Q9D023, Q99JR1, Q9DCT2, Q9CXZ1	77	319	17833	7.26011	0.000208392	0.000104206	0.000100038
GOTERM_BP_ALL	GO:0019693~ribose phosphate metabolic process	12	14.2857	8.55094e-06	P40124, P12382, P03930, P48771, Q9D855, O08749, Q9DCX2, Q99LY9, Q9CQ54, P70349, Q9DCT2, Q9CXZ1	81	532	19984	5.56502	0.024251	0.000844192	0.000806542
GOTERM_BP_ALL	GO:0009167~purine ribonucleoside monophosphate metabolic process	10	11.9048	8.61907e-06	P12382, P03930, P48771, Q9D855, O08749, Q9DCX2, Q99LY9, Q9CQ54, Q9DCT2, Q9CXZ1	81	340	19984	7.25635	0.0244418	0.000844192	0.000806542
GOTERM_BP_ALL	GO:0009199~ribonucleoside triphosphate metabolic process	10	11.9048	8.61907e-06	P12382, P03930, P48771, Q9D855, O08749, Q9DCX2, Q99LY9, Q9CQ54, Q9DCT2, Q9CXZ1	81	340	19984	7.25635	0.0244418	0.000844192	0.000806542
GOTERM_BP_ALL	GO:0009126~purine nucleoside monophosphate metabolic process	10	11.9048	8.82431e-06	P12382, P03930, P48771, Q9D855, O08749, Q9DCX2, Q99LY9, Q9CQ54, Q9DCT2, Q9CXZ1	81	341	19984	7.23507	0.0250165	0.000844192	0.000806542
GOTERM_CC_ALL	GO:0031090~organelle membrane	27	32.1429	9.61829e-06	P51881, Q8BVE3, P48771, P70168, Q99LY9, Q9D023, Q8BLE7, P63001, O35643, Q7TQF7, Q3UHL1, P09671, P63044, Q5DTK1, Q9DCX2, Q9DCT2, P03930, Q61768, Q9D855, Q8R5H6, Q9CQ54, Q99JR1, Q9CXZ1, P63011, Q02248, P62823, P20444	83	2753	21038	2.4859	0.00422313	0.000222739	0.000193884
GOTERM_BP_ALL	GO:0006091~generation of precursor metabolites and energy	11	13.0952	1.00556e-05	P12382, P09671, Q8CI94, P48771, Q9D855, O08749, Q99LY9, Q9CQ54, Q9DCT2, Q9CXZ1, Q9DCW4	81	440	19984	6.1679	0.028457	0.000903796	0.000863487
GOTERM_CC_ALL	GO:0005743~mitochondrial inner membrane	12	14.2857	1.03854e-05	P51881, P03930, P09671, P48771, Q9D855, Q9DCX2, Q99LY9, Q9CQ54, Q9D023, Q99JR1, Q9DCT2, Q9CXZ1	83	557	21038	5.46075	0.00455917	0.000228479	0.00019888
KEGG_PATHWAY	mmu05010:Alzheimer disease	12	14.2857	1.07849e-05	P51881, P03930, Q61768, P48771, Q02248, Q9D855, Q9R1P4, Q9DCX2, Q99LY9, Q9CQ54, Q9DCT2, Q9CXZ1	54	383	9011	5.22831	0.00206857	0.000230077	0.000216896
GOTERM_CC_ALL	GO:0031966~mitochondrial membrane	14	16.6667	1.16538e-05	P51881, P03930, P48771, Q9D855, Q8R5H6, Q99LY9, Q9CQ54, Q99JR1, Q9D023, Q9CXZ1, P09671, Q9DCX2, P20444, Q9DCT2	83	795	21038	4.46362	0.00511459	0.000244175	0.000212544
GOTERM_BP_ALL	GO:0072521~purine-containing compound metabolic process	12	14.2857	1.27076e-05	P40124, P12382, P03930, P48771, Q9D855, O08749, Q9DCX2, Q99LY9, Q9CQ54, P70349, Q9DCT2, Q9CXZ1	81	555	19984	5.3344	0.0358262	0.00109017	0.00104155
GOTERM_BP_ALL	GO:0009161~ribonucleoside monophosphate metabolic process	10	11.9048	1.30113e-05	P12382, P03930, P48771, Q9D855, O08749, Q9DCX2, Q99LY9, Q9CQ54, Q9DCT2, Q9CXZ1	81	358	19984	6.89151	0.0366665	0.00109017	0.00104155
GOTERM_BP_ALL	GO:0009141~nucleoside triphosphate metabolic process	10	11.9048	1.3303e-05	P12382, P03930, P48771, Q9D855, O08749, Q9DCX2, Q99LY9, Q9CQ54, Q9DCT2, Q9CXZ1	81	359	19984	6.87231	0.037473	0.00109017	0.00104155
GOTERM_BP_ALL	GO:1902600~hydrogen ion transmembrane transport	7	8.33333	1.36746e-05	P03930, Q8BVE3, Q9DCX2, Q99LY9, Q9CQ54, Q9DCT2, Q9CXZ1	81	130	19984	13.2847	0.0384994	0.00109017	0.00104155
GOTERM_BP_ALL	GO:0009123~nucleoside monophosphate metabolic process	10	11.9048	1.80133e-05	P12382, P03930, P48771, Q9D855, O08749, Q9DCX2, Q99LY9, Q9CQ54, Q9DCT2, Q9CXZ1	81	373	19984	6.61437	0.0504022	0.00139725	0.00133493
GOTERM_BP_ALL	GO:0051649~establishment of localization in cell	24	28.5714	2.10649e-05	P10639, P03930, Q8BVE3, Q61768, P70168, Q8R5H6, Q99LY9, Q9CQ54, P31786, Q9D023, Q9CXZ1, Q8BLE7, P63001, O35643, Q7TQF7, P35396, Q02248, P63011, P63044, Q91ZZ3, P62823, Q9DCX2, P20444, Q9DCT2	81	2292	19984	2.58341	0.0586856	0.00159096	0.00152
KEGG_PATHWAY	mmu04723:Retrograde endocannabinoid signaling	8	9.52381	2.29088e-05	Q9DAS9, P20444, B2RSH2, Q99LY9, Q9CQ54, Q9DCT2, Q8BLE7, Q9CXZ1	54	148	9011	9.02002	0.00438889	0.00043985	0.00041465
GOTERM_CC_ALL	GO:0005740~mitochondrial envelope	14	16.6667	2.41634e-05	P51881, P03930, P48771, Q9D855, Q8R5H6, Q99LY9, Q9CQ54, Q99JR1, Q9D023, Q9CXZ1, P09671, Q9DCX2, P20444, Q9DCT2	83	852	21038	4.165	0.0105757	0.000462256	0.000402373
GOTERM_CC_ALL	GO:0019866~organelle inner membrane	12	14.2857	2.67747e-05	P51881, P03930, P09671, P48771, Q9D855, Q9DCX2, Q99LY9, Q9CQ54, Q9D023, Q99JR1, Q9DCT2, Q9CXZ1	83	617	21038	4.92972	0.0117119	0.000481268	0.000418922
GOTERM_CC_ALL	GO:0098803~respiratory chain complex	6	7.14286	2.84386e-05	P48771, Q9D855, Q99LY9, Q9CQ54, Q9DCT2, Q9CXZ1	83	91	21038	16.7123	0.0124352	0.000481268	0.000418922
GOTERM_CC_ALL	GO:0005746~mitochondrial respiratory chain	6	7.14286	2.84386e-05	P48771, Q9D855, Q99LY9, Q9CQ54, Q9DCT2, Q9CXZ1	83	91	21038	16.7123	0.0124352	0.000481268	0.000418922
GOTERM_BP_ALL	GO:0006796~phosphate-containing compound metabolic process	29	34.5238	3.2878e-05	P10639, O08709, P48771, O08749, Q99LY9, P70349, Q9D023, Q62048, P63001, Q8BLF1, P40124, P12382, Q3UHL1, Q61081, Q8K4Z3, Q9DCX2, Q9DCT2, P03930, Q9D855, P70175, Q9CQ54, P35700, P31786, Q9CXZ1, P20108, P35396, Q02248, Q04447, P20444	81	3244	19984	2.20554	0.0900761	0.00230146	0.00219882
GOTERM_BP_ALL	GO:0015992~proton transport	7	8.33333	3.83528e-05	P03930, Q8BVE3, Q9DCX2, Q99LY9, Q9CQ54, Q9DCT2, Q9CXZ1	81	156	19984	11.0706	0.104267	0.00255983	0.00244566
GOTERM_BP_ALL	GO:0006818~hydrogen transport	7	8.33333	3.83528e-05	P03930, Q8BVE3, Q9DCX2, Q99LY9, Q9CQ54, Q9DCT2, Q9CXZ1	81	156	19984	11.0706	0.104267	0.00255983	0.00244566
GOTERM_CC_ALL	GO:0070469~respiratory chain	6	7.14286	4.06541e-05	P48771, Q9D855, Q99LY9, Q9CQ54, Q9DCT2, Q9CXZ1	83	98	21038	15.5186	0.0177291	0.000616822	0.000536915
GOTERM_BP_ALL	GO:0006793~phosphorus metabolic process	29	34.5238	5.27218e-05	P10639, O08709, P48771, O08749, Q99LY9, P70349, Q9D023, Q62048, P63001, Q8BLF1, P40124, P12382, Q3UHL1, Q61081, Q8K4Z3, Q9DCX2, Q9DCT2, P03930, Q9D855, P70175, Q9CQ54, P35700, P31786, Q9CXZ1, P20108, P35396, Q02248, Q04447, P20444	81	3328	19984	2.14987	0.140469	0.0034389	0.00328553
GOTERM_BP_ALL	GO:0006811~ion transport	20	23.8095	5.48307e-05	P51881, P03930, Q8BVE3, Q61768, Q61792, Q99LY9, Q9CQ54, Q99JR1, P31786, Q9D023, Q9CXZ1, Q8BLE7, P35396, Q02248, P63011, P63044, P00920, Q9DCX2, P20444, Q9DCT2	81	1771	19984	2.78618	0.145658	0.00349698	0.00334102
GOTERM_BP_ALL	GO:0006754~ATP biosynthetic process	6	7.14286	6.11146e-05	P03930, Q9DCX2, Q99LY9, Q9CQ54, Q9DCT2, Q9CXZ1	81	104	19984	14.2336	0.160934	0.00381302	0.00364296
UP_KW_BIOLOGICAL_PROCESS	KW-0679~Respiratory chain	5	5.95238	6.62437e-05	Q9D855, Q99LY9, Q9CQ54, Q9DCT2, Q9CXZ1	39	63	10827	22.033	0.00317475	0.0010599	0.0010599
GOTERM_CC_ALL	GO:1990204~oxidoreductase complex	6	7.14286	0.000102573	Q9D855, O08749, Q99LY9, Q9CQ54, Q9DCT2, Q9CXZ1	83	119	21038	12.78	0.0441311	0.00145588	0.00126727
GOTERM_BP_ALL	GO:0009206~purine ribonucleoside triphosphate biosynthetic process	6	7.14286	0.000106926	P03930, Q9DCX2, Q99LY9, Q9CQ54, Q9DCT2, Q9CXZ1	81	117	19984	12.6521	0.26435	0.00579988	0.00554121
GOTERM_BP_ALL	GO:0007005~mitochondrion organization	11	13.0952	0.000107106	P51881, P20108, P09671, Q61081, P48771, P63011, Q8R5H6, Q99LY9, Q9CQ54, Q9DCT2, Q9CXZ1	81	582	19984	4.66302	0.26473	0.00579988	0.00554121
GOTERM_BP_ALL	GO:0009145~purine nucleoside triphosphate biosynthetic process	6	7.14286	0.00011131	P03930, Q9DCX2, Q99LY9, Q9CQ54, Q9DCT2, Q9CXZ1	81	118	19984	12.5449	0.273552	0.00580835	0.0055493
GOTERM_BP_ALL	GO:0009201~ribonucleoside triphosphate biosynthetic process	6	7.14286	0.000135338	P03930, Q9DCX2, Q99LY9, Q9CQ54, Q9DCT2, Q9CXZ1	81	123	19984	12.0349	0.321982	0.00681439	0.00651047
GOTERM_CC_ALL	GO:0031967~organelle envelope	16	19.0476	0.00016215	P51881, P03930, P48771, Q9D855, P70168, Q8R5H6, Q99LY9, Q9CQ54, Q99JR1, Q9D023, Q9CXZ1, P09671, Q02248, Q9DCX2, P20444, Q9DCT2	83	1323	21038	3.0654	0.0688658	0.00211587	0.00184177
GOTERM_CC_ALL	GO:0031975~envelope	16	19.0476	0.000163499	P51881, P03930, P48771, Q9D855, P70168, Q8R5H6, Q99LY9, Q9CQ54, Q99JR1, Q9D023, Q9CXZ1, P09671, Q02248, Q9DCX2, P20444, Q9DCT2	83	1324	21038	3.06308	0.0694184	0.00211587	0.00184177
GOTERM_BP_ALL	GO:0009127~purine nucleoside monophosphate biosynthetic process	6	7.14286	0.000175426	P03930, Q9DCX2, Q99LY9, Q9CQ54, Q9DCT2, Q9CXZ1	81	130	19984	11.3869	0.395704	0.00839119	0.00801695
GOTERM_BP_ALL	GO:0009168~purine ribonucleoside monophosphate biosynthetic process	6	7.14286	0.000175426	P03930, Q9DCX2, Q99LY9, Q9CQ54, Q9DCT2, Q9CXZ1	81	130	19984	11.3869	0.395704	0.00839119	0.00801695
GOTERM_BP_ALL	GO:0009142~nucleoside triphosphate biosynthetic process	6	7.14286	0.000209195	P03930, Q9DCX2, Q99LY9, Q9CQ54, Q9DCT2, Q9CXZ1	81	135	19984	10.9652	0.451552	0.00968372	0.00925183
GOTERM_BP_ALL	GO:1901135~carbohydrate derivative metabolic process	15	17.8571	0.00022829	P03930, P48771, Q9D855, O08749, Q99LY9, Q9CQ54, P70349, Q9CXZ1, P40124, P12382, P35396, Q02248, Q5DTK1, Q9DCX2, Q9DCT2	81	1182	19984	3.13091	0.480816	0.0102374	0.00978081
GOTERM_BP_ALL	GO:0009156~ribonucleoside monophosphate biosynthetic process	6	7.14286	0.000282221	P03930, Q9DCX2, Q99LY9, Q9CQ54, Q9DCT2, Q9CXZ1	81	144	19984	10.2798	0.555307	0.0115132	0.0109997
GOTERM_BP_ALL	GO:0042775~mitochondrial ATP synthesis coupled electron transport	5	5.95238	0.000284821	P48771, Q9D855, O08749, Q9CQ54, Q9DCT2	81	79	19984	15.6149	0.558615	0.0115132	0.0109997
KEGG_PATHWAY	mmu04932:Non-alcoholic fatty liver disease	7	8.33333	0.000286718	P63001, P48771, Q9D855, Q99LY9, Q9CQ54, Q9DCT2, Q9CXZ1	54	156	9011	7.48777	0.0535694	0.00500453	0.00471781
GOTERM_BP_ALL	GO:0042773~ATP synthesis coupled electron transport	5	5.95238	0.000313483	P48771, Q9D855, O08749, Q9CQ54, Q9DCT2	81	81	19984	15.2294	0.593492	0.0124958	0.0119385
GOTERM_BP_ALL	GO:0009152~purine ribonucleotide biosynthetic process	7	8.33333	0.000344727	P40124, P03930, Q9DCX2, Q99LY9, Q9CQ54, Q9DCT2, Q9CXZ1	81	233	19984	7.41207	0.62838	0.0133698	0.0127735
GOTERM_BP_ALL	GO:0015672~monovalent inorganic cation transport	10	11.9048	0.000355997	P03930, Q8BVE3, Q61768, P63044, Q9DCX2, Q99LY9, Q9CQ54, Q9DCT2, Q8BLE7, Q9CXZ1	81	552	19984	4.46949	0.640216	0.0136228	0.0130153
GOTERM_BP_ALL	GO:0009124~nucleoside monophosphate biosynthetic process	6	7.14286	0.000373155	P03930, Q9DCX2, Q99LY9, Q9CQ54, Q9DCT2, Q9CXZ1	81	153	19984	9.67514	0.657515	0.0140915	0.013463
KEGG_PATHWAY	mmu04714:Thermogenesis	8	9.52381	0.000375023	P03930, P48771, Q9D855, Q9DCX2, Q99LY9, Q9CQ54, Q9DCT2, Q9CXZ1	54	231	9011	5.77906	0.0694857	0.00600036	0.00565659
GOTERM_BP_ALL	GO:0006164~purine nucleotide biosynthetic process	7	8.33333	0.000440423	P40124, P03930, Q9DCX2, Q99LY9, Q9CQ54, Q9DCT2, Q9CXZ1	81	244	19984	7.07792	0.717685	0.0160002	0.0152866
GOTERM_BP_ALL	GO:0009260~ribonucleotide biosynthetic process	7	8.33333	0.000479946	P40124, P03930, Q9DCX2, Q99LY9, Q9CQ54, Q9DCT2, Q9CXZ1	81	248	19984	6.96376	0.747982	0.0170055	0.0162471
GOTERM_BP_ALL	GO:0072522~purine-containing compound biosynthetic process	7	8.33333	0.000555721	P40124, P03930, Q9DCX2, Q99LY9, Q9CQ54, Q9DCT2, Q9CXZ1	81	255	19984	6.7726	0.797278	0.0187638	0.0179269
GOTERM_BP_ALL	GO:0046390~ribose phosphate biosynthetic process	7	8.33333	0.000567265	P40124, P03930, Q9DCX2, Q99LY9, Q9CQ54, Q9DCT2, Q9CXZ1	81	256	19984	6.74614	0.80389	0.0188831	0.0180409
GOTERM_BP_ALL	GO:0009060~aerobic respiration	5	5.95238	0.000808182	Q9D855, Q99LY9, Q9CQ54, Q9DCT2, Q9CXZ1	81	104	19984	11.8613	0.901847	0.0246753	0.0235748
GOTERM_BP_ALL	GO:0006119~oxidative phosphorylation	5	5.95238	0.00086788	P48771, Q9D855, O08749, Q9CQ54, Q9DCT2	81	106	19984	11.6375	0.917319	0.0262191	0.0250498
GOTERM_CC_ALL	GO:0005747~mitochondrial respiratory chain complex I	4	4.7619	0.00109907	Q99LY9, Q9CQ54, Q9DCT2, Q9CXZ1	83	52	21038	19.4977	0.383598	0.0105128	0.00915093
GOTERM_CC_ALL	GO:0030964~NADH dehydrogenase complex	4	4.7619	0.00109907	Q99LY9, Q9CQ54, Q9DCT2, Q9CXZ1	83	52	21038	19.4977	0.383598	0.0105128	0.00915093
GOTERM_CC_ALL	GO:0045271~respiratory chain complex I	4	4.7619	0.00109907	Q99LY9, Q9CQ54, Q9DCT2, Q9CXZ1	83	52	21038	19.4977	0.383598	0.0105128	0.00915093
GOTERM_BP_ALL	GO:0055085~transmembrane transport	15	17.8571	0.00115537	P51881, P03930, Q8BVE3, Q61768, Q99LY9, Q9CQ54, Q99JR1, P31786, Q9CXZ1, Q8BLE7, P63044, P00920, Q9DCX2, P20444, Q9DCT2	81	1391	19984	2.66049	0.96381	0.033159	0.0316801
GOTERM_BP_ALL	GO:0009165~nucleotide biosynthetic process	7	8.33333	0.00120444	P40124, P03930, Q9DCX2, Q99LY9, Q9CQ54, Q9DCT2, Q9CXZ1	81	296	19984	5.8345	0.968571	0.0342253	0.0326988
GOTERM_BP_ALL	GO:1901293~nucleoside phosphate biosynthetic process	7	8.33333	0.00133447	P40124, P03930, Q9DCX2, Q99LY9, Q9CQ54, Q9DCT2, Q9CXZ1	81	302	19984	5.71858	0.978373	0.0371837	0.0355254
GOTERM_BP_ALL	GO:0090407~organophosphate biosynthetic process	9	10.7143	0.00161344	P40124, P03930, P35396, Q04447, Q9DCX2, Q99LY9, Q9CQ54, Q9DCT2, Q9CXZ1	81	551	19984	4.02984	0.990303	0.0445249	0.0425391
GOTERM_BP_ALL	GO:0097031~mitochondrial respiratory chain complex I biogenesis	4	4.7619	0.00197116	Q99LY9, Q9CQ54, Q9DCT2, Q9CXZ1	81	62	19984	15.9172	0.996534	0.0519013	0.0495865
GOTERM_BP_ALL	GO:0032981~mitochondrial respiratory chain complex I assembly	4	4.7619	0.00197116	Q99LY9, Q9CQ54, Q9DCT2, Q9CXZ1	81	62	19984	15.9172	0.996534	0.0519013	0.0495865
GOTERM_BP_ALL	GO:0010257~NADH dehydrogenase complex assembly	4	4.7619	0.00197116	Q99LY9, Q9CQ54, Q9DCT2, Q9CXZ1	81	62	19984	15.9172	0.996534	0.0519013	0.0495865
GOTERM_BP_ALL	GO:1901566~organonitrogen compound biosynthetic process	15	17.8571	0.00230842	P53026, P03930, P99027, Q99LY9, Q9CQ54, Q9CXZ1, Q8BX17, P40124, Q04447, Q5DTK1, Q9DCX2, P25444, P20444, O35658, Q9DCT2	81	1497	19984	2.4721	0.998687	0.0581156	0.0555237
GOTERM_BP_ALL	GO:0098662~inorganic cation transmembrane transport	10	11.9048	0.00281593	P03930, Q8BVE3, Q61768, P63044, Q9DCX2, Q99LY9, Q9CQ54, Q9DCT2, P31786, Q9CXZ1	81	742	19984	3.32501	0.999695	0.0662437	0.0632892
GOTERM_CC_ALL	GO:1902494~catalytic complex	15	17.8571	0.00289679	Q8BVE3, Q9D855, O08749, Q9CQ62, P54728, Q9R1P4, Q99LY9, Q9CQ54, P70349, Q9CXZ1, Q9DAS9, P12382, P62627, B2RSH2, Q9DCT2	83	1574	21038	2.41553	0.720971	0.0240489	0.0209334
[truncated: 1,647 more rows]

## Sheet: MG_UP
Annotation Cluster 1	Enrichment Score: 6.750560757176163
[truncated: 805 more rows]

[truncated: 7 more sheets: MG_DOWN, NSC_UP, NSC_DOWN, NEU_UP, NEU_DOWN, Olig_UP, Olig_DOWN]
