# Supplementary material for: Brain cell type specific proteomics approach to discover pathological mechanisms in the childhood CNS disorder mucolipidosis type IV
Source: Front Mol Neurosci. 2023 Aug 7;16:1215425. doi: 10.3389/fnmol.2023.1215425 (PMC10440433; doi:10.3389/fnmol.2023.1215425)
Supplement: Supplementary file 5 [file Table_6.XLSX]

## Sheet: CellType_Pathways_Venn_DOWN
Names	total	elements
Ast Mg NSC Neu	1	GO:0005739~mitochondrion
Ast Mg NSC	15	GO:0043226~organelle
		GO:0032991~macromolecular complex
		GO:0043227~membrane-bounded organelle
		GO:0044446~intracellular organelle part
		GO:0043231~intracellular membrane-bounded organelle
		GO:0044422~organelle part
		GO:0044456~synapse part
		GO:0005737~cytoplasm
		GO:0043209~myelin sheath
		GO:0097458~neuron part
		GO:0043229~intracellular organelle
		GO:0045202~synapse
		GO:0044444~cytoplasmic part
		KW-0007~Acetylation
		GO:0005829~cytosol
Ast Mg	94	GO:1902494~catalytic complex
		GO:0015985~energy coupled proton transport, down electrochemical gradient
		GO:0009152~purine ribonucleotide biosynthetic process
		GO:0009144~purine nucleoside triphosphate metabolic process
		GO:0044445~cytosolic part
		GO:0055114~oxidation-reduction process
		GO:0030964~NADH dehydrogenase complex
		mmu00190:Oxidative phosphorylation
		GO:0009205~purine ribonucleoside triphosphate metabolic process
		GO:0044424~intracellular part
		GO:0072522~purine-containing compound biosynthetic process
		GO:0098800~inner mitochondrial membrane protein complex
		GO:0031967~organelle envelope
		GO:0022900~electron transport chain
		mmu05208:Chemical carcinogenesis - reactive oxygen species
		GO:0009168~purine ribonucleoside monophosphate biosynthetic process
		GO:0009150~purine ribonucleotide metabolic process
		GO:0044455~mitochondrial membrane part
		GO:0009127~purine nucleoside monophosphate biosynthetic process
		GO:0098803~respiratory chain complex
		GO:0009117~nucleotide metabolic process
		GO:0009161~ribonucleoside monophosphate metabolic process
		GO:0031975~envelope
		GO:0098798~mitochondrial protein complex
		mmu05012:Parkinson disease
		GO:0009123~nucleoside monophosphate metabolic process
		GO:0070469~respiratory chain
		GO:0046034~ATP metabolic process
		GO:0006796~phosphate-containing compound metabolic process
		GO:0009199~ribonucleoside triphosphate metabolic process
		GO:0009124~nucleoside monophosphate biosynthetic process
		GO:0009126~purine nucleoside monophosphate metabolic process
		GO:0009201~ribonucleoside triphosphate biosynthetic process
		GO:0044710~single-organism metabolic process
		GO:0005740~mitochondrial envelope
		GO:0009206~purine ribonucleoside triphosphate biosynthetic process
		GO:0090407~organophosphate biosynthetic process
		mmu04714:Thermogenesis
		GO:0006996~organelle organization
		GO:0009142~nucleoside triphosphate biosynthetic process
		GO:0009060~aerobic respiration
		GO:0045333~cellular respiration
		GO:0009145~purine nucleoside triphosphate biosynthetic process
		GO:0019693~ribose phosphate metabolic process
		mmu05016:Huntington disease
		GO:1901564~organonitrogen compound metabolic process
		GO:0006164~purine nucleotide biosynthetic process
		GO:0006754~ATP biosynthetic process
		GO:0044282~small molecule catabolic process
		GO:0009156~ribonucleoside monophosphate biosynthetic process
		GO:0072521~purine-containing compound metabolic process
		GO:0006839~mitochondrial transport
		GO:0006753~nucleoside phosphate metabolic process
		GO:0015986~ATP synthesis coupled proton transport
		GO:0046390~ribose phosphate biosynthetic process
		KW-0496~Mitochondrion
		GO:0005747~mitochondrial respiratory chain complex I
		GO:0005743~mitochondrial inner membrane
		GO:1901293~nucleoside phosphate biosynthetic process
		GO:0006091~generation of precursor metabolites and energy
		mmu05010:Alzheimer disease
		KW-0679~Respiratory chain
		KW-0249~Electron transport
		GO:0031966~mitochondrial membrane
		GO:0009165~nucleotide biosynthetic process
		GO:0031090~organelle membrane
		GO:0009141~nucleoside triphosphate metabolic process
		GO:0009259~ribonucleotide metabolic process
		GO:0055086~nucleobase-containing small molecule metabolic process
		GO:0044281~small molecule metabolic process
		GO:0019866~organelle inner membrane
		GO:1901135~carbohydrate derivative metabolic process
		mmu04932:Non-alcoholic fatty liver disease
		mmu05014:Amyotrophic lateral sclerosis
		mmu05022:Pathways of neurodegeneration - multiple diseases
		KW-0809~Transit peptide
		mmu05020:Prion disease
		GO:0005746~mitochondrial respiratory chain
		GO:0042776~mitochondrial ATP synthesis coupled proton transport
		GO:0019637~organophosphate metabolic process
		GO:0098793~presynapse
		GO:0006793~phosphorus metabolic process
		KW-0999~Mitochondrion inner membrane
		GO:0015980~energy derivation by oxidation of organic compounds
		GO:0009260~ribonucleotide biosynthetic process
		GO:1990204~oxidoreductase complex
		GO:0009167~purine ribonucleoside monophosphate metabolic process
		GO:0005622~intracellular
		GO:0044429~mitochondrial part
		GO:0007005~mitochondrion organization
		GO:0045271~respiratory chain complex I
		GO:0098796~membrane protein complex
		GO:0006163~purine nucleotide metabolic process
		GO:0022904~respiratory electron transport chain
Ast NSC	1	GO:0099568~cytoplasmic region
Ast	93	GO:0006811~ion transport
		GO:0051641~cellular localization
		GO:0065003~macromolecular complex assembly
		GO:0016054~organic acid catabolic process
		GO:0044765~single-organism transport
		GO:0030424~axon
		KW-0560~Oxidoreductase
		GO:0015992~proton transport
		mmu05415:Diabetic cardiomyopathy
		GO:0030672~synaptic vesicle membrane
		GO:0051179~localization
		GO:0031300~intrinsic component of organelle membrane
		GO:0097480~establishment of synaptic vesicle localization
		GO:0098754~detoxification
		mmu04723:Retrograde endocannabinoid signaling
		GO:0034622~cellular macromolecular complex assembly
		GO:0043933~macromolecular complex subunit organization
		GO:0043005~neuron projection
		GO:0098805~whole membrane
		GO:0070382~exocytic vesicle
		GO:0043623~cellular protein complex assembly
		GO:0042773~ATP synthesis coupled electron transport
		GO:0010257~NADH dehydrogenase complex assembly
		GO:0044712~single-organism catabolic process
		IPR013766:Thioredoxin domain
		GO:0005938~cell cortex
		IPR000866:Alkyl hydroperoxide reductase subunit C/ Thiol specific antioxidant
		GO:0006461~protein complex assembly
		GO:0046849~bone remodeling
		GO:0042995~cell projection
		GO:0008379~thioredoxin peroxidase activity
		GO:0046907~intracellular transport
		GO:0043234~protein complex
		GO:0051234~establishment of localization
		GO:0048489~synaptic vesicle transport
		GO:0044877~macromolecular complex binding
		GO:0006119~oxidative phosphorylation
		GO:0046395~carboxylic acid catabolic process
		GO:1902582~single-organism intracellular transport
		GO:0016491~oxidoreductase activity
		GO:0030658~transport vesicle membrane
		GO:0019725~cellular homeostasis
		GO:0072593~reactive oxygen species metabolic process
		GO:0098563~intrinsic component of synaptic vesicle membrane
		GO:0030659~cytoplasmic vesicle membrane
		GO:0042592~homeostatic process
		GO:0005856~cytoskeleton
		GO:0044085~cellular component biogenesis
		GO:0098794~postsynapse
		GO:0015672~monovalent inorganic cation transport
		GO:0035774~positive regulation of insulin secretion involved in cellular response to glucose stimulus
		GO:0044463~cell projection part
		GO:0055085~transmembrane transport
		KW-0963~Cytoplasm
		GO:1902580~single-organism cellular localization
		GO:0032981~mitochondrial respiratory chain complex I assembly
		IPR019479:Peroxiredoxin, C-terminal
		GO:0071822~protein complex subunit organization
		KW-0049~Antioxidant
		KW-0770~Synapse
		GO:0065008~regulation of biological quality
		GO:0045454~cell redox homeostasis
		GO:1990542~mitochondrial transmembrane transport
		GO:0032846~positive regulation of homeostatic process
		GO:0034284~response to monosaccharide
		GO:0051649~establishment of localization in cell
		GO:0015078~hydrogen ion transmembrane transporter activity
		GO:0097479~synaptic vesicle localization
		GO:0030133~transport vesicle
		GO:0099504~synaptic vesicle cycle
		GO:0005515~protein binding
		GO:1990748~cellular detoxification
		GO:0070271~protein complex biogenesis
		GO:0012506~vesicle membrane
		GO:0042743~hydrogen peroxide metabolic process
		KW-0575~Peroxidase
		GO:0022607~cellular component assembly
		GO:0045453~bone resorption
		GO:0006810~transport
		GO:0097031~mitochondrial respiratory chain complex I biogenesis
		GO:0099501~exocytic vesicle membrane
		GO:0099003~vesicle-mediated transport in synapse
		TRANSIT:Mitochondrion
		GO:0008022~protein C-terminus binding
		GO:0008021~synaptic vesicle
		GO:0006818~hydrogen transport
		KW-0676~Redox-active center
		GO:0009743~response to carbohydrate
		GO:0019899~enzyme binding
		KW-0813~Transport
		GO:1902600~hydrogen ion transmembrane transport
		GO:1902578~single-organism localization
		GO:0042775~mitochondrial ATP synthesis coupled electron transport
Mg	59	GO:0044464~cell part
		GO:0044711~single-organism biosynthetic process
		KW-0689~Ribosomal protein
		GO:1901566~organonitrogen compound biosynthetic process
		GO:0042981~regulation of apoptotic process
		GO:0071704~organic substance metabolic process
		GO:0006915~apoptotic process
		GO:0044238~primary metabolic process
		KW-0944~Nitration
		mmu01100:Metabolic pathways
		mmu03010:Ribosome
		DOMAIN:EF-hand 2
		GO:0042273~ribosomal large subunit biogenesis
		GO:0034641~cellular nitrogen compound metabolic process
		GO:0010941~regulation of cell death
		KW-0687~Ribonucleoprotein
		GO:0002181~cytoplasmic translation
		GO:0044237~cellular metabolic process
		GO:0097190~apoptotic signaling pathway
		GO:0022626~cytosolic ribosome
		GO:0097193~intrinsic apoptotic signaling pathway
		GO:0012501~programmed cell death
		GO:2001243~negative regulation of intrinsic apoptotic signaling pathway
		SM00054:EFh
		GO:2001242~regulation of intrinsic apoptotic signaling pathway
		GO:0005759~mitochondrial matrix
		KW-1017~Isopeptide bond
		KW-0832~Ubl conjugation
		GO:1902175~regulation of oxidative stress-induced intrinsic apoptotic signaling pathway
		GO:0022625~cytosolic large ribosomal subunit
		GO:0044391~ribosomal subunit
		GO:0044802~single-organism membrane organization
		GO:0015934~large ribosomal subunit
		GO:2001234~negative regulation of apoptotic signaling pathway
		GO:0005840~ribosome
		GO:1901137~carbohydrate derivative biosynthetic process
		GO:0008152~metabolic process
		DOMAIN:EF-hand 1
		GO:0044432~endoplasmic reticulum part
		GO:0043067~regulation of programmed cell death
		GO:0002793~positive regulation of peptide secretion
		mmu05171:Coronavirus disease - COVID-19
		GO:1902531~regulation of intracellular signal transduction
		GO:0032787~monocarboxylic acid metabolic process
		GO:0009058~biosynthetic process
		GO:0030529~intracellular ribonucleoprotein complex
		GO:0003735~structural constituent of ribosome
		CROSSLNK:Glycyl lysine isopeptide (Lys-Gly) (interchain with G-Cter in SUMO2); alternate
		GO:0006807~nitrogen compound metabolic process
		GO:1990904~ribonucleoprotein complex
		GO:2001233~regulation of apoptotic signaling pathway
		GO:1901576~organic substance biosynthetic process
		GO:0005783~endoplasmic reticulum
		KW-0488~Methylation
		mmu04141:Protein processing in endoplasmic reticulum
		GO:0044763~single-organism cellular process
		GO:0005623~cell
		GO:0044249~cellular biosynthetic process
		GO:0006090~pyruvate metabolic process
NSC	15	GO:0097708~intracellular vesicle
		GO:0000791~euchromatin
		GO:0043531~ADP binding
		GO:0048770~pigment granule
		GO:0043233~organelle lumen
		GO:0044448~cell cortex part
		GO:0070013~intracellular organelle lumen
		GO:0098589~membrane region
		GO:0042470~melanosome
		GO:0031974~membrane-enclosed lumen
		GO:0012505~endomembrane system
		GO:0031906~late endosome lumen
		GO:0030864~cortical actin cytoskeleton
		GO:0031982~vesicle
		GO:0031410~cytoplasmic vesicle

## Sheet: CellType_Pathways_Venn_UP
Names	total	elements
Ast Mg NSC Neu Olig	1	GO:0043209~myelin sheath
Ast Mg NSC Neu	3	GO:0032991~macromolecular complex
		GO:0043229~intracellular organelle
		GO:0044444~cytoplasmic part
Ast Mg NSC Olig	1	KW-0007~Acetylation
Ast Mg NSC	3	GO:0044446~intracellular organelle part
		GO:0005622~intracellular
		GO:0044422~organelle part
Ast Mg Neu	4	GO:0005737~cytoplasm
		GO:0030133~transport vesicle
		GO:0043227~membrane-bounded organelle
		GO:0098796~membrane protein complex
Ast Mg	27	KW-0496~Mitochondrion
		mmu00190:Oxidative phosphorylation
		GO:0044424~intracellular part
		GO:0005743~mitochondrial inner membrane
		GO:0031967~organelle envelope
		GO:0031966~mitochondrial membrane
		GO:0031090~organelle membrane
		GO:0043226~organelle
		GO:0098588~bounding membrane of organelle
		GO:0044455~mitochondrial membrane part
		GO:0005739~mitochondrion
		GO:0044281~small molecule metabolic process
		GO:0019866~organelle inner membrane
		GO:0031975~envelope
		KW-0809~Transit peptide
		GO:0098798~mitochondrial protein complex
		GO:0098805~whole membrane
		GO:0099503~secretory vesicle
		mmu05012:Parkinson disease
		GO:0031982~vesicle
		KW-0999~Mitochondrion inner membrane
		GO:0005740~mitochondrial envelope
		GO:1990204~oxidoreductase complex
		GO:0043231~intracellular membrane-bounded organelle
		GO:0044429~mitochondrial part
		TRANSIT:Mitochondrion
		GO:1901564~organonitrogen compound metabolic process
Ast NSC	3	KW-0963~Cytoplasm
		GO:0005829~cytosol
		GO:0019899~enzyme binding
Ast Neu	11	GO:0030658~transport vesicle membrane
		GO:0030659~cytoplasmic vesicle membrane
		GO:0098978~glutamatergic synapse
		GO:0030672~synaptic vesicle membrane
		KW-0770~Synapse
		GO:0012506~vesicle membrane
		GO:0097458~neuron part
		GO:0045202~synapse
		GO:0099501~exocytic vesicle membrane
		GO:0043234~protein complex
		GO:0044456~synapse part
Mg NSC	6	GO:0005198~structural molecule activity
		GO:0032993~protein-DNA complex
		GO:0044815~DNA packaging complex
		GO:0030527~structural constituent of chromatin
		KW-0164~Citrullination
		GO:0000786~nucleosome
Mg Olig	1	SM00526:H15
Ast	51	GO:0043204~perikaryon
		GO:0030424~axon
		GO:0098563~intrinsic component of synaptic vesicle membrane
		GO:0044433~cytoplasmic vesicle part
		GO:0006753~nucleoside phosphate metabolic process
		GO:0016020~membrane
		GO:0044464~cell part
		GO:0036194~muscle cell projection
		GO:0005856~cytoskeleton
		GO:0097708~intracellular vesicle
		GO:0044430~cytoskeletal part
		GO:0098794~postsynapse
		GO:0006091~generation of precursor metabolites and energy
		KW-0206~Cytoskeleton
		GO:0098685~Schaffer collateral - CA1 synapse
		GO:0044463~cell projection part
		KW-0009~Actin-binding
		GO:0055086~nucleobase-containing small molecule metabolic process
		GO:0043025~neuronal cell body
		GO:0015629~actin cytoskeleton
		GO:0009117~nucleotide metabolic process
		GO:0032279~asymmetric synapse
		GO:0043005~neuron projection
		GO:0005515~protein binding
		GO:0070069~cytochrome complex
		GO:0070382~exocytic vesicle
		GO:0098793~presynapse
		GO:1902589~single-organism organelle organization
		GO:0070469~respiratory chain
		GO:0008180~COP9 signalosome
		GO:0030425~dendrite
		GO:0036195~muscle cell projection membrane
		GO:0044297~cell body
		GO:0036477~somatodendritic compartment
		GO:0015980~energy derivation by oxidation of organic compounds
		GO:0042995~cell projection
		GO:0098590~plasma membrane region
		KW-0966~Cell projection
		GO:0031970~organelle envelope lumen
		GO:0098984~neuron to neuron synapse
		GO:0005758~mitochondrial intermembrane space
		GO:0099572~postsynaptic specialization
		GO:0045333~cellular respiration
		GO:0005885~Arp2/3 protein complex
		GO:0031410~cytoplasmic vesicle
		KW-0968~Cytoplasmic vesicle
		GO:0014069~postsynaptic density
		GO:0008021~synaptic vesicle
		GO:0005200~structural constituent of cytoskeleton
		GO:0005623~cell
		mmu05132:Salmonella infection
Mg	90	KW-0256~Endoplasmic reticulum
		GO:0006342~chromatin silencing
		GO:1902494~catalytic complex
		GO:0031936~negative regulation of chromatin silencing
		GO:0022804~active transmembrane transporter activity
		GO:0034220~ion transmembrane transport
		KW-0375~Hydrogen ion transport
		GO:0016054~organic acid catabolic process
		IPR005819:Histone H5
		GO:0006839~mitochondrial transport
		GO:1990351~transporter complex
		GO:0022857~transmembrane transporter activity
		GO:0005215~transporter activity
		GO:0006635~fatty acid beta-oxidation
		GO:0055114~oxidation-reduction process
		GO:0015992~proton transport
		GO:0060969~negative regulation of gene silencing
		GO:0019752~carboxylic acid metabolic process
		GO:0016469~proton-transporting two-sector ATPase complex
		GO:0015405~P-P-bond-hydrolysis-driven transmembrane transporter activity
		KW-0406~Ion transport
		GO:0015672~monovalent inorganic cation transport
		GO:0098800~inner mitochondrial membrane protein complex
		GO:0000791~euchromatin
		mmu01212:Fatty acid metabolism
		GO:0044432~endoplasmic reticulum part
		mmu05415:Diabetic cardiomyopathy
		GO:0055085~transmembrane transport
		mmu05208:Chemical carcinogenesis - reactive oxygen species
		GO:0072329~monocarboxylic acid catabolic process
		GO:0031491~nucleosome binding
		GO:0005741~mitochondrial outer membrane
		GO:0016042~lipid catabolic process
		mmu01100:Metabolic pathways
		GO:0042625~ATPase coupled ion transmembrane transporter activity
		GO:0030261~chromosome condensation
		GO:0015075~ion transmembrane transporter activity
		GO:0031492~nucleosomal DNA binding
		GO:0012505~endomembrane system
		GO:0046930~pore complex
		GO:0042175~nuclear outer membrane-endoplasmic reticulum membrane network
		GO:0005791~rough endoplasmic reticulum
		GO:0043492~ATPase activity, coupled to movement of substances
		GO:0016820~hydrolase activity, acting on acid anhydrides, catalyzing transmembrane movement of substances
		GO:1905268~negative regulation of chromatin organization
		KW-0443~Lipid metabolism
		KW-0379~Hydroxylation
		GO:1990542~mitochondrial transmembrane transport
		GO:0015078~hydrogen ion transmembrane transporter activity
		GO:0031490~chromatin DNA binding
		mmu05020:Prion disease
		GO:0043436~oxoacid metabolic process
		GO:0098662~inorganic cation transmembrane transport
		GO:0015399~primary active transmembrane transporter activity
		GO:0045815~positive regulation of gene expression, epigenetic
		GO:0044237~cellular metabolic process
		GO:0019829~cation-transporting ATPase activity
		GO:0042623~ATPase activity, coupled
		GO:0016584~nucleosome positioning
		GO:0031935~regulation of chromatin silencing
		GO:0016853~isomerase activity
		GO:0044712~single-organism catabolic process
		GO:0022892~substrate-specific transporter activity
		GO:0022853~active ion transmembrane transporter activity
		GO:0044710~single-organism metabolic process
		GO:0005783~endoplasmic reticulum
		GO:0015077~monovalent inorganic cation transmembrane transporter activity
		GO:0045814~negative regulation of gene expression, epigenetic
		GO:1904949~ATPase complex
		GO:0005789~endoplasmic reticulum membrane
		GO:0044763~single-organism cellular process
		GO:0044769~ATPase activity, coupled to transmembrane movement of ions, rotational mechanism
		GO:0022891~substrate-specific transmembrane transporter activity
		TOPO_DOM:Lumenal
		GO:0051087~chaperone binding
		GO:0006082~organic acid metabolic process
		GO:0042626~ATPase activity, coupled to transmembrane movement of substances
		GO:0045910~negative regulation of DNA recombination
		GO:0005759~mitochondrial matrix
		mmu05016:Huntington disease
		GO:0044877~macromolecular complex binding
		GO:0006818~hydrogen transport
		KW-0276~Fatty acid metabolism
		DOMAIN:H15
		GO:0046395~carboxylic acid catabolic process
		KW-0813~Transport
		GO:1902600~hydrogen ion transmembrane transport
		mmu00062:Fatty acid elongation
		GO:0044282~small molecule catabolic process
		IPR005818:Histone H1/H5
NSC	9	GO:0044445~cytosolic part
		GO:0005840~ribosome
		GO:0043232~intracellular non-membrane-bounded organelle
		GO:0043228~non-membrane-bounded organelle
		GO:0022626~cytosolic ribosome
		GO:0099513~polymeric cytoskeletal fiber
		KW-1017~Isopeptide bond
		KW-0832~Ubl conjugation
		GO:0044391~ribosomal subunit
Neu	2	GO:0031312~extrinsic component of organelle membrane
		GO:0098850~extrinsic component of synaptic vesicle membrane
Olig	1	mmu01230:Biosynthesis of amino acids

## Sheet: Brain tissue vs Cells DOWN
Names	total	elements
Cell Types Tissue	1	GO:0043209~myelin sheath
Cell Types	277	GO:1902494~catalytic complex
		GO:0006811~ion transport
		GO:0015985~energy coupled proton transport, down electrochemical gradient
		GO:0009152~purine ribonucleotide biosynthetic process
		GO:0051641~cellular localization
		GO:0065003~macromolecular complex assembly
		GO:0016054~organic acid catabolic process
		GO:0009144~purine nucleoside triphosphate metabolic process
		GO:0044765~single-organism transport
		GO:0030424~axon
		GO:0044445~cytosolic part
		GO:0044464~cell part
		KW-0560~Oxidoreductase
		GO:0044711~single-organism biosynthetic process
		GO:0055114~oxidation-reduction process
		KW-0689~Ribosomal protein
		GO:0015992~proton transport
		GO:1901566~organonitrogen compound biosynthetic process
		GO:0042981~regulation of apoptotic process
		GO:0030964~NADH dehydrogenase complex
		mmu00190:Oxidative phosphorylation
		GO:0071704~organic substance metabolic process
		GO:0009205~purine ribonucleoside triphosphate metabolic process
		GO:0044424~intracellular part
		GO:0097708~intracellular vesicle
		GO:0072522~purine-containing compound biosynthetic process
		GO:0098800~inner mitochondrial membrane protein complex
		GO:0000791~euchromatin
		GO:0031967~organelle envelope
		GO:0006915~apoptotic process
		mmu05415:Diabetic cardiomyopathy
		GO:0030672~synaptic vesicle membrane
		GO:0051179~localization
		GO:0022900~electron transport chain
		GO:0044238~primary metabolic process
		GO:0043226~organelle
		mmu05208:Chemical carcinogenesis - reactive oxygen species
		GO:0009168~purine ribonucleoside monophosphate biosynthetic process
		GO:0009150~purine ribonucleotide metabolic process
		GO:0031300~intrinsic component of organelle membrane
		GO:0097480~establishment of synaptic vesicle localization
		GO:0005739~mitochondrion
		GO:0044455~mitochondrial membrane part
		KW-0944~Nitration
		mmu01100:Metabolic pathways
		GO:0009127~purine nucleoside monophosphate biosynthetic process
		GO:0098754~detoxification
		GO:0098803~respiratory chain complex
		mmu03010:Ribosome
		GO:0043531~ADP binding
		GO:0048770~pigment granule
		GO:0009117~nucleotide metabolic process
		DOMAIN:EF-hand 2
		GO:0009161~ribonucleoside monophosphate metabolic process
		GO:0031975~envelope
		mmu04723:Retrograde endocannabinoid signaling
		GO:0042273~ribosomal large subunit biogenesis
		GO:0034641~cellular nitrogen compound metabolic process
		GO:0034622~cellular macromolecular complex assembly
		GO:0098798~mitochondrial protein complex
		GO:0043933~macromolecular complex subunit organization
		GO:0043005~neuron projection
		GO:0010941~regulation of cell death
		GO:0098805~whole membrane
		GO:0070382~exocytic vesicle
		KW-0687~Ribonucleoprotein
		GO:0043623~cellular protein complex assembly
		GO:0002181~cytoplasmic translation
		mmu05012:Parkinson disease
		GO:0009123~nucleoside monophosphate metabolic process
		GO:0042773~ATP synthesis coupled electron transport
		GO:0032991~macromolecular complex
		GO:0044237~cellular metabolic process
		GO:0070469~respiratory chain
		GO:0010257~NADH dehydrogenase complex assembly
		GO:0097190~apoptotic signaling pathway
		GO:0046034~ATP metabolic process
		GO:0006796~phosphate-containing compound metabolic process
		GO:0043227~membrane-bounded organelle
		GO:0009199~ribonucleoside triphosphate metabolic process
		GO:0009124~nucleoside monophosphate biosynthetic process
		GO:0009126~purine nucleoside monophosphate metabolic process
		GO:0044712~single-organism catabolic process
		IPR013766:Thioredoxin domain
		GO:0043233~organelle lumen
		GO:0005938~cell cortex
		IPR000866:Alkyl hydroperoxide reductase subunit C/ Thiol specific antioxidant
		GO:0044446~intracellular organelle part
		GO:0006461~protein complex assembly
		GO:0009201~ribonucleoside triphosphate biosynthetic process
		GO:0022626~cytosolic ribosome
		GO:0044710~single-organism metabolic process
		GO:0046849~bone remodeling
		GO:0044448~cell cortex part
		GO:0042995~cell projection
		GO:0005740~mitochondrial envelope
		GO:0009206~purine ribonucleoside triphosphate biosynthetic process
		GO:0090407~organophosphate biosynthetic process
		mmu04714:Thermogenesis
		GO:0097193~intrinsic apoptotic signaling pathway
		GO:0006996~organelle organization
		GO:0043231~intracellular membrane-bounded organelle
		GO:0008379~thioredoxin peroxidase activity
		GO:0012501~programmed cell death
		GO:0046907~intracellular transport
		GO:0070013~intracellular organelle lumen
		GO:0009142~nucleoside triphosphate biosynthetic process
		GO:2001243~negative regulation of intrinsic apoptotic signaling pathway
		GO:0009060~aerobic respiration
		GO:0043234~protein complex
		SM00054:EFh
		GO:0045333~cellular respiration
		GO:2001242~regulation of intrinsic apoptotic signaling pathway
		GO:0009145~purine nucleoside triphosphate biosynthetic process
		GO:0044422~organelle part
		GO:0019693~ribose phosphate metabolic process
		GO:0051234~establishment of localization
		GO:0005759~mitochondrial matrix
		GO:0048489~synaptic vesicle transport
		KW-1017~Isopeptide bond
		mmu05016:Huntington disease
		GO:0044877~macromolecular complex binding
		KW-0832~Ubl conjugation
		GO:1902175~regulation of oxidative stress-induced intrinsic apoptotic signaling pathway
		GO:0022625~cytosolic large ribosomal subunit
		GO:0006119~oxidative phosphorylation
		GO:1901564~organonitrogen compound metabolic process
		GO:0044456~synapse part
		GO:0044391~ribosomal subunit
		GO:0098589~membrane region
		GO:0046395~carboxylic acid catabolic process
		GO:0006164~purine nucleotide biosynthetic process
		GO:0006754~ATP biosynthetic process
		GO:0044282~small molecule catabolic process
		GO:0009156~ribonucleoside monophosphate biosynthetic process
		GO:1902582~single-organism intracellular transport
		GO:0016491~oxidoreductase activity
		GO:0044802~single-organism membrane organization
		GO:0072521~purine-containing compound metabolic process
		GO:0030658~transport vesicle membrane
		GO:0006839~mitochondrial transport
		GO:0019725~cellular homeostasis
		GO:0072593~reactive oxygen species metabolic process
		GO:0098563~intrinsic component of synaptic vesicle membrane
		GO:0030659~cytoplasmic vesicle membrane
		GO:0006753~nucleoside phosphate metabolic process
		GO:0015986~ATP synthesis coupled proton transport
		GO:0046390~ribose phosphate biosynthetic process
		GO:0015934~large ribosomal subunit
		GO:2001234~negative regulation of apoptotic signaling pathway
		GO:0042592~homeostatic process
		GO:0005840~ribosome
		GO:0005856~cytoskeleton
		GO:1901137~carbohydrate derivative biosynthetic process
		KW-0496~Mitochondrion
		GO:0008152~metabolic process
		GO:0005747~mitochondrial respiratory chain complex I
		GO:0005743~mitochondrial inner membrane
		GO:0044085~cellular component biogenesis
		GO:0098794~postsynapse
		GO:1901293~nucleoside phosphate biosynthetic process
		GO:0015672~monovalent inorganic cation transport
		GO:0006091~generation of precursor metabolites and energy
		GO:0035774~positive regulation of insulin secretion involved in cellular response to glucose stimulus
		mmu05010:Alzheimer disease
		KW-0679~Respiratory chain
		DOMAIN:EF-hand 1
		KW-0249~Electron transport
		GO:0042470~melanosome
		GO:0044432~endoplasmic reticulum part
		GO:0044463~cell projection part
		GO:0031966~mitochondrial membrane
		GO:0055085~transmembrane transport
		GO:0009165~nucleotide biosynthetic process
		GO:0031090~organelle membrane
		KW-0963~Cytoplasm
		GO:1902580~single-organism cellular localization
		GO:0009141~nucleoside triphosphate metabolic process
		GO:0009259~ribonucleotide metabolic process
		GO:0055086~nucleobase-containing small molecule metabolic process
		GO:0032981~mitochondrial respiratory chain complex I assembly
		GO:0043067~regulation of programmed cell death
		GO:0044281~small molecule metabolic process
		GO:0019866~organelle inner membrane
		GO:0002793~positive regulation of peptide secretion
		mmu05171:Coronavirus disease - COVID-19
		GO:1902531~regulation of intracellular signal transduction
		GO:1901135~carbohydrate derivative metabolic process
		IPR019479:Peroxiredoxin, C-terminal
		GO:0031974~membrane-enclosed lumen
		GO:0012505~endomembrane system
		GO:0005737~cytoplasm
		GO:0071822~protein complex subunit organization
		mmu04932:Non-alcoholic fatty liver disease
		mmu05014:Amyotrophic lateral sclerosis
		KW-0049~Antioxidant
		KW-0770~Synapse
		GO:0065008~regulation of biological quality
		mmu05022:Pathways of neurodegeneration - multiple diseases
		GO:0045454~cell redox homeostasis
		KW-0809~Transit peptide
		GO:1990542~mitochondrial transmembrane transport
		GO:0032846~positive regulation of homeostatic process
		GO:0034284~response to monosaccharide
		GO:0031906~late endosome lumen
		GO:0051649~establishment of localization in cell
		GO:0015078~hydrogen ion transmembrane transporter activity
		GO:0097479~synaptic vesicle localization
		mmu05020:Prion disease
		GO:0030133~transport vesicle
		GO:0099504~synaptic vesicle cycle
		GO:0032787~monocarboxylic acid metabolic process
		GO:0030864~cortical actin cytoskeleton
		GO:0005746~mitochondrial respiratory chain
		GO:0005515~protein binding
		GO:1990748~cellular detoxification
		GO:0009058~biosynthetic process
		GO:0070271~protein complex biogenesis
		GO:0042776~mitochondrial ATP synthesis coupled proton transport
		GO:0030529~intracellular ribonucleoprotein complex
		GO:0019637~organophosphate metabolic process
		GO:0012506~vesicle membrane
		GO:0098793~presynapse
		GO:0042743~hydrogen peroxide metabolic process
		GO:0031982~vesicle
		GO:0003735~structural constituent of ribosome
		KW-0575~Peroxidase
		GO:0097458~neuron part
		CROSSLNK:Glycyl lysine isopeptide (Lys-Gly) (interchain with G-Cter in SUMO2); alternate
		GO:0043229~intracellular organelle
		GO:0006793~phosphorus metabolic process
		GO:0006807~nitrogen compound metabolic process
		KW-0999~Mitochondrion inner membrane
		GO:1990904~ribonucleoprotein complex
		GO:0015980~energy derivation by oxidation of organic compounds
		GO:0022607~cellular component assembly
		GO:2001233~regulation of apoptotic signaling pathway
		GO:0009260~ribonucleotide biosynthetic process
		GO:1901576~organic substance biosynthetic process
		GO:0045202~synapse
		GO:0005783~endoplasmic reticulum
		GO:0045453~bone resorption
		GO:1990204~oxidoreductase complex
		GO:0006810~transport
		KW-0488~Methylation
		GO:0097031~mitochondrial respiratory chain complex I biogenesis
		mmu04141:Protein processing in endoplasmic reticulum
		GO:0044763~single-organism cellular process
		GO:0009167~purine ribonucleoside monophosphate metabolic process
		GO:0099501~exocytic vesicle membrane
		GO:0005622~intracellular
		GO:0044429~mitochondrial part
		GO:0099003~vesicle-mediated transport in synapse
		TRANSIT:Mitochondrion
		GO:0044444~cytoplasmic part
		GO:0007005~mitochondrion organization
		GO:0045271~respiratory chain complex I
		GO:0008022~protein C-terminus binding
		GO:0031410~cytoplasmic vesicle
		KW-0007~Acetylation
		GO:0005829~cytosol
		GO:0008021~synaptic vesicle
		GO:0098796~membrane protein complex
		GO:0006818~hydrogen transport
		KW-0676~Redox-active center
		GO:0009743~response to carbohydrate
		GO:0019899~enzyme binding
		GO:0005623~cell
		KW-0813~Transport
		GO:0044249~cellular biosynthetic process
		GO:1902600~hydrogen ion transmembrane transport
		GO:0006090~pyruvate metabolic process
		GO:1902578~single-organism localization
		GO:0006163~purine nucleotide metabolic process
		GO:0042775~mitochondrial ATP synthesis coupled electron transport
		GO:0022904~respiratory electron transport chain
		GO:0099568~cytoplasmic region
Tissue	27	TRANSMEM:Helical
		GO:0032288~myelin assembly
		TOPO_DOM:Extracellular
		GO:0042552~myelination
		GO:0071944~cell periphery
		GO:0010001~glial cell differentiation
		IPR018499:Tetraspanin/Peripherin
		PIRSF002419:tetraspanin
		GO:0007399~nervous system development
		IPR000301:Tetraspanin
		GO:0019911~structural constituent of myelin sheath
		KW-0812~Transmembrane
		GO:0014003~oligodendrocyte development
		GO:0008366~axon ensheathment
		GO:0032291~axon ensheathment in central nervous system
		IPR008952:Tetraspanin, EC2 domain
		KW-1133~Transmembrane helix
		TOPO_DOM:Cytoplasmic
		GO:0022010~central nervous system myelination
		GO:0021782~glial cell development
		GO:0007272~ensheathment of neurons
		GO:0048731~system development
		IPR018503:Tetraspanin, conserved site
		GO:0043218~compact myelin
		GO:0044459~plasma membrane part
		GO:0042063~gliogenesis
		GO:0048709~oligodendrocyte differentiation

## Sheet: Brain tissue vs Cells UP
GO:0044237	Cellular metabolic process
KW-0443 L	ipid metabolism
GO:0006082	Organic acid metabolic process
GO:1901564	Organonitrogen compound metabo	lic	process
GO:0044444	Cytoplasmic part
GO:0043231	Intracellular membrane-bounded	or	ganelle
GO:0099503	Secretory vesicle
